# Supplementary material for: Proteomic Insights into the Adaptation of Acidithiobacillus ferridurans to Municipal Solid Waste Incineration Residues for Enhanced Bioleaching Efficiency
Source: J Proteome Res. 2025 Apr 9;24(5):2243–55. doi: 10.1021/acs.jproteome.4c00527 (PMC12053936; doi:10.1021/acs.jproteome.4c00527)
Supplement: Supplementary file 2 — pr4c00527_si_002.xlsx [file pr4c00527_si_002.xlsx]

## Sheet: diaPASEF parameters 
exp type	repetitions	KA	m1	m2	CEA	KB	m3	m4	CEB	steps
MS1	1	-	-	-	-	-	-	-	-	-
PASEF	1	0.6	400	431	100	1.08	700	-1	100	2
PASEF	1	0.62	430	461	100	1.11	730	-1	100	2
PASEF	1	0.65	460	491	100	1.13	760	-1	100	2
PASEF	1	0.67	490	521	100	1.16	790	-1	100	2
PASEF	1	0.7	520	551	100	1.18	820	-1	100	2
PASEF	1	0.72	550	581	100	1.2	850	-1	100	2
PASEF	1	0.74	580	611	100	1.23	880	-1	100	2
PASEF	1	0.77	610	641	100	1.25	910	-1	100	2
PASEF	1	0.79	640	671	100	1.28	940	-1	100	2
PASEF	1	0.82	670	701	100	1.3	970	-1	100	2
