# Supplementary material for: Proteomic Insights into the Adaptation of Acidithiobacillus ferridurans to Municipal Solid Waste Incineration Residues for Enhanced Bioleaching Efficiency
Source: J Proteome Res. 2025 Apr 9;24(5):2243–55. doi: 10.1021/acs.jproteome.4c00527 (PMC12053936; doi:10.1021/acs.jproteome.4c00527)
Supplement: Supplementary file 3 — pr4c00527_si_003.xlsx [file pr4c00527_si_003.xlsx]

## Sheet: BA vs CTRL
comparison	gene names	protein names	log2 fold change	q value	# unique total peptides
BA / CTRL	HF568_04530	efflux RND transporter periplasmic adaptor subunit	0.551531	1.97183e-09	13
BA / CTRL	HF568_10985	ABC transporter substrate-binding protein	4.15798	8.03844e-09	22
BA / CTRL	HF568_17965	quinoprotein amine dehydrogenase, beta chain-like protein	1.19538	8.11943e-08	16
BA / CTRL	HF568_15280	TolC family protein	1.49585	8.43804e-08	11
BA / CTRL	HF568_08785	lysophospholipid acyltransferase family protein	2.03134	2.09587e-07	15
BA / CTRL	HF568_13135	efflux RND transporter periplasmic adaptor subunit	1.88685	2.09587e-07	15
BA / CTRL	HF568_14605	SsrA-binding protein SmpB	2.15833	2.68131e-07	9
BA / CTRL	HF568_15190	hypothetical protein	0.478563	4.94235e-07	14
BA / CTRL	HF568_13505	30S ribosomal protein S12	2.40856	5.81933e-07	11
BA / CTRL	HF568_11585	TolC family protein	1.70386	6.47045e-07	3
BA / CTRL	HF568_12810	lipopolysaccharide heptosyltransferase II	-0.544811	8.20684e-07	6
BA / CTRL	HF568_08865	chloride channel protein	-0.227503	9.34588e-07	16
BA / CTRL	HF568_02210	alanine transaminase	-0.671917	1.00332e-06	21
BA / CTRL	HF568_15855	S-(hydroxymethyl)glutathione synthase	1.40521	1.13499e-06	12
BA / CTRL	HF568_13635	ATP phosphoribosyltransferase regulatory subunit	-0.727577	1.14846e-06	18
BA / CTRL	HF568_03405	30S ribosomal protein S3	1.0168	1.56555e-06	24
BA / CTRL	HF568_15880	hydrogenase	0.899828	1.58208e-06	16
BA / CTRL	HF568_03505	30S ribosomal protein S4	2.21551	2.23879e-06	22
BA / CTRL	HF568_04650	TolC family protein	1.08122	2.24496e-06	5
BA / CTRL	HF568_06610	acetate/propionate family kinase	-0.872707	2.31431e-06	12
BA / CTRL	HF568_03500	30S ribosomal protein S11	1.45113	2.47993e-06	12
BA / CTRL	HF568_15260	heavy metal translocating P-type ATPase	-0.134106	2.87339e-06	24
BA / CTRL	HF568_13640	adenylosuccinate synthase	-1.22872	2.97937e-06	24
BA / CTRL	HF568_17695	host attachment protein	0.919979	3.04444e-06	14
BA / CTRL	HF568_15885	nickel-dependent hydrogenase large subunit	0.732221	3.1699e-06	34
BA / CTRL	HF568_09365	OmpH family outer membrane protein	1.37315	3.25904e-06	6
BA / CTRL	HF568_00470	recombinase RecA	-0.560267	3.26917e-06	19
BA / CTRL	HF568_07160	penicillin-binding protein 2	0.94516	3.34512e-06	17
BA / CTRL	HF568_00350	hypothetical protein	1.84133	3.5943e-06	7
BA / CTRL	HF568_17910	phosphoribosylaminoimidazolesuccinocarboxamide synthase	-1.05852	3.66552e-06	18
BA / CTRL	HF568_13010	trigger factor	-1.31093	3.9447e-06	28
BA / CTRL	HF568_02040	NYN domain-containing protein	-1.18842	4.00253e-06	15
BA / CTRL	HF568_02270	NAD(P)H:quinone oxidoreductase	1.00215	4.18491e-06	9
BA / CTRL	HF568_03700	tryptophan synthase subunit beta	-0.930538	4.26578e-06	21
BA / CTRL	HF568_10275	translation initiation factor IF-2	-0.956424	4.26578e-06	26
BA / CTRL	HF568_06560	hypothetical protein	1.7057	4.67079e-06	10
BA / CTRL	HF568_08425	hypothetical protein	1.21724	4.89508e-06	28
BA / CTRL	HF568_03455	50S ribosomal protein L18	1.78021	5.19726e-06	6
BA / CTRL	HF568_02220	RNA polymerase sigma factor RpoS	-1.18608	5.51792e-06	16
BA / CTRL	HF568_17050	DEAD/DEAH box helicase	-0.442851	5.51792e-06	33
BA / CTRL	HF568_17905	adenylosuccinate lyase	-1.01488	5.72421e-06	25
BA / CTRL	HF568_16280	50S ribosomal protein L19	1.32237	5.8717e-06	8
BA / CTRL	HF568_17080	MCE family protein	0.548649	6.30243e-06	12
BA / CTRL	HF568_04745	ribosomal RNA large subunit methyltransferase E	0.635482	6.37439e-06	10
BA / CTRL	HF568_10430	helix-turn-helix transcriptional regulator	1.50651	7.11475e-06	6
BA / CTRL	HF568_12470	citrate synthase	-0.741011	7.1245e-06	15
BA / CTRL	HF568_16980	septal ring lytic transglycosylase RlpA family protein	1.61298	7.33663e-06	10
BA / CTRL	HF568_11185	biosynthetic-type acetolactate synthase large subunit	-1.06227	8.06112e-06	31
BA / CTRL	HF568_15920	helix-turn-helix transcriptional regulator	0.437107	8.11715e-06	11
BA / CTRL	HF568_07380	efflux transporter outer membrane subunit	1.15134	8.59885e-06	22
BA / CTRL	HF568_07010	LysM peptidoglycan-binding domain-containing protein	1.90471	8.74356e-06	20
BA / CTRL	HF568_11635	anthranilate synthase component I	-1.29807	8.76954e-06	21
BA / CTRL	HF568_04575	hypothetical protein	1.01063	9.00391e-06	15
BA / CTRL	HF568_07355	cell division protein ZapD	-0.873849	9.14772e-06	12
BA / CTRL	HF568_11440	phosphomannomutase	-0.851183	9.2163e-06	21
BA / CTRL	HF568_09285	PhoH family protein	-1.88628	9.26118e-06	28
BA / CTRL	HF568_04775	cytochrome bc complex cytochrome b subunit	1.13625	1.00149e-05	11
BA / CTRL	HF568_16235	23S rRNA pseudouridine(955/2504/2580) synthase RluC	0.55039	1.00854e-05	17
BA / CTRL	HF568_12355	hypothetical protein	1.53027	1.01433e-05	13
BA / CTRL	HF568_13000	ATP-dependent Clp protease ATP-binding subunit ClpX	-0.721365	1.04753e-05	37
BA / CTRL	HF568_01015	DUF302 domain-containing protein	0.755767	1.04889e-05	4
BA / CTRL	HF568_08545	valine--tRNA ligase	-0.742453	1.04889e-05	39
BA / CTRL	HF568_10495	glutamate--tRNA ligase	-0.582973	1.08233e-05	23
BA / CTRL	HF568_02205	homoserine dehydrogenase	-0.77933	1.09652e-05	11
BA / CTRL	HF568_15185	phosphoenolpyruvate--protein phosphotransferase	-1.20655	1.09661e-05	23
BA / CTRL	HF568_16350	DNA polymerase III subunit gamma/tau	-1.2249	1.16007e-05	20
BA / CTRL	HF568_16300	signal recognition particle protein	0.691709	1.17063e-05	33
BA / CTRL	HF568_02535	MFS transporter	-1.61938	1.17674e-05	4
BA / CTRL	HF568_02780	3-isopropylmalate dehydratase large subunit	-1.16212	1.20631e-05	21
BA / CTRL	HF568_00160	aminopeptidase N	-0.890725	1.22512e-05	40
BA / CTRL	HF568_06460	DUF2322 family protein	1.16354	1.29931e-05	5
BA / CTRL	HF568_14490	ribonuclease P protein component	2.59809	1.30375e-05	5
BA / CTRL	HF568_03515	50S ribosomal protein L17	1.85233	1.34889e-05	13
BA / CTRL	HF568_13525	50S ribosomal protein L10	1.19012	1.38844e-05	20
BA / CTRL	HF568_15025	radical SAM protein	-0.850852	1.3949e-05	11
BA / CTRL	HF568_00030	phosphoribosylamine--glycine ligase	-0.795897	1.39568e-05	7
BA / CTRL	HF568_18145	penicillin-binding protein 2	1.51467	1.40867e-05	18
BA / CTRL	HF568_03520	dUTP diphosphatase	0.969068	1.46151e-05	8
BA / CTRL	HF568_16495	cytidylate kinase	1.67198	1.46259e-05	3
BA / CTRL	HF568_14425	replicative DNA helicase	-0.654339	1.51057e-05	24
BA / CTRL	HF568_01545	molecular chaperone DnaJ	-0.628429	1.54384e-05	18
BA / CTRL	HF568_11180	acetolactate synthase small subunit	0.784602	1.54909e-05	14
BA / CTRL	HF568_10185	flippase	1.27761	1.58608e-05	2
BA / CTRL	HF568_09785	threonine ammonia-lyase, biosynthetic	-1.01603	1.59861e-05	11
BA / CTRL	HF568_01970	ATP-binding cassette domain-containing protein	-0.586491	1.61945e-05	9
BA / CTRL	HF568_06445	LysR family transcriptional regulator	0.954303	1.65476e-05	20
BA / CTRL	HF568_13140	efflux RND transporter permease subunit	1.1401	1.70225e-05	19
BA / CTRL	HF568_09295	transcriptional repressor	0.506207	1.70974e-05	6
BA / CTRL	HF568_09570	hypothetical protein	1.62042	1.72917e-05	5
BA / CTRL	HF568_16295	30S ribosomal protein S16	1.56105	1.73684e-05	6
BA / CTRL	HF568_13235	glutamyl-tRNA reductase	-0.815301	1.7977e-05	21
BA / CTRL	HF568_01815	DUF2249 domain-containing protein	-0.779584	1.80575e-05	15
BA / CTRL	HF568_11805	protein TolR	1.25298	1.82448e-05	7
BA / CTRL	HF568_13455	L,D-transpeptidase	1.15821	1.91343e-05	8
BA / CTRL	HF568_02035	amino-acid N-acetyltransferase	-0.921739	1.92277e-05	10
BA / CTRL	HF568_04890	isomerizing glutamine--fructose-6-phosphate transaminase	-0.674226	1.92444e-05	18
BA / CTRL	HF568_14235	bifunctional phosphoribosyl-AMP cyclohydrolase/phosphoribosyl-ATP diphosphatase HisIE	-0.656579	1.9462e-05	12
BA / CTRL	HF568_01290	aldo/keto reductase	-1.03233	1.95217e-05	26
BA / CTRL	HF568_14565	50S ribosomal protein L21	1.93218	2.10753e-05	9
BA / CTRL	HF568_10500	PBP1A family penicillin-binding protein	1.01502	2.12681e-05	36
BA / CTRL	HF568_14995	phosphoribosylamine--glycine ligase	-0.6799	2.17318e-05	7
BA / CTRL	HF568_03730	O-succinylhomoserine sulfhydrylase	-0.686399	2.17927e-05	21
BA / CTRL	HF568_09340	DegT/DnrJ/EryC1/StrS family aminotransferase	0.840174	2.20671e-05	15
BA / CTRL	HF568_08690	ATP-dependent chaperone ClpB	-1.595	2.21222e-05	67
BA / CTRL	HF568_12975	peptidylprolyl isomerase	0.981746	2.23615e-05	18
BA / CTRL	HF568_06570	cytochrome C oxidase subunit I	1.26309	2.3013e-05	6
BA / CTRL	HF568_13095	hydrogenase maturation nickel metallochaperone HypA	0.774928	2.32068e-05	5
BA / CTRL	HF568_03495	30S ribosomal protein S13	1.65814	2.36194e-05	14
BA / CTRL	HF568_04145	class I SAM-dependent methyltransferase	-1.5218	2.42065e-05	8
BA / CTRL	HF568_06465	23S rRNA (adenine(2030)-N(6))-methyltransferase RlmJ	-1.07815	2.42884e-05	10
BA / CTRL	HF568_14000	transcription termination/antitermination protein NusA	-0.872265	2.44163e-05	32
BA / CTRL	HF568_10110	ATP-dependent Clp protease ATP-binding subunit ClpA	-0.548508	2.453e-05	45
BA / CTRL	HF568_17465	acetoin utilization protein AcuC	-1.35715	2.46039e-05	13
BA / CTRL	HF568_10290	carotenoid 1,2-hydratase	3.76567	2.49557e-05	8
BA / CTRL	HF568_03310	ATP-dependent DNA helicase	-0.50968	2.49597e-05	26
BA / CTRL	HF568_08955	diaminopimelate epimerase	-0.937411	2.51357e-05	7
BA / CTRL	HF568_00340	4Fe-4S dicluster domain-containing protein	-0.752397	2.51611e-05	16
BA / CTRL	HF568_00710	protoporphyrinogen oxidase	-0.844652	2.58968e-05	21
BA / CTRL	HF568_01765	2-isopropylmalate synthase	-1.51136	2.63844e-05	4
BA / CTRL	HF568_18200	argininosuccinate synthase	-0.972686	2.72951e-05	22
BA / CTRL	HF568_01115	CTP synthase	-0.834852	2.7392e-05	21
BA / CTRL	HF568_06470	glutathione S-transferase	2.26341	2.74642e-05	9
BA / CTRL	HF568_16025	plasma-membrane proton-efflux P-type ATPase	0.860847	2.75694e-05	12
BA / CTRL	HF568_12205	threonine ammonia-lyase, biosynthetic	-1.22951	2.78175e-05	13
BA / CTRL	HF568_02430	YdcF family protein	0.944643	2.81536e-05	7
BA / CTRL	HF568_09000	cell division ATP-binding protein FtsE	1.31862	2.89421e-05	15
BA / CTRL	HF568_16440	DUF2968 domain-containing protein	1.85357	2.90514e-05	9
BA / CTRL	HF568_00245	UDP-N-acetylmuramate dehydrogenase	-0.632958	2.95058e-05	12
BA / CTRL	HF568_10520	HAD family hydrolase	-0.541446	3.02928e-05	11
BA / CTRL	HF568_10660	glucan biosynthesis protein D	0.780641	3.03177e-05	23
BA / CTRL	HF568_04125	phosphoribosylformylglycinamidine synthase	-0.474098	3.12559e-05	40
BA / CTRL	HF568_01590	M3 family oligoendopeptidase	-0.793256	3.17359e-05	28
BA / CTRL	HF568_03360	phosphoglucosamine mutase	-0.931055	3.20724e-05	9
BA / CTRL	HF568_13530	50S ribosomal protein L1	1.05097	3.21036e-05	18
BA / CTRL	HF568_14155	disulfide reductase	-0.751934	3.23811e-05	19
BA / CTRL	HF568_11265	glucose-1-phosphate adenylyltransferase	-1.6508	3.25491e-05	23
BA / CTRL	HF568_04400	efflux RND transporter permease subunit	-0.0683118	3.2639e-05	2
BA / CTRL	HF568_16170	1-deoxy-D-xylulose-5-phosphate synthase	-0.817381	3.27019e-05	14
BA / CTRL	HF568_14150	heterodisulfide reductase subunit C	-0.632377	3.33054e-05	19
BA / CTRL	HF568_14480	energy-dependent translational throttle protein EttA	-0.525617	3.36522e-05	26
BA / CTRL	HF568_10795	protein-L-isoaspartate O-methyltransferase	1.51284	3.45459e-05	14
BA / CTRL	HF568_00080	peptidoglycan DD-metalloendopeptidase family protein	1.61674	3.46736e-05	19
BA / CTRL	HF568_09845	histidinol dehydrogenase	-1.23094	3.47831e-05	18
BA / CTRL	HF568_12575	exodeoxyribonuclease V subunit gamma	-0.497579	3.63214e-05	10
BA / CTRL	HF568_16230	Rne/Rng family ribonuclease	-0.861569	3.67374e-05	32
BA / CTRL	HF568_14145	hypothetical protein	-0.77137	3.68037e-05	19
BA / CTRL	HF568_10915	ABC transporter ATP-binding protein	1.05626	3.71224e-05	11
BA / CTRL	HF568_00005	uracil-DNA glycosylase	0.761177	3.72353e-05	12
BA / CTRL	HF568_10670	hypothetical protein	0.455157	3.77751e-05	16
BA / CTRL	HF568_03660	PilN domain-containing protein	1.94858	3.82954e-05	3
BA / CTRL	HF568_01600	hypothetical protein	-0.622653	3.83679e-05	39
BA / CTRL	HF568_02450	D-alanyl-D-alanine carboxypeptidase	1.3659	3.87257e-05	16
BA / CTRL	HF568_16860	RNase adapter RapZ	-0.902061	3.97864e-05	25
BA / CTRL	HF568_13500	30S ribosomal protein S7	2.06091	3.98722e-05	20
BA / CTRL	HF568_02545	NAD-dependent succinate-semialdehyde dehydrogenase	-0.964636	4.02653e-05	11
BA / CTRL	HF568_13430	30S ribosomal protein S2	0.736762	4.03572e-05	19
BA / CTRL	HF568_08910	ribosome biogenesis GTPase Der	-0.70073	4.06567e-05	9
BA / CTRL	HF568_13375	HAD family hydrolase	-0.655304	4.08549e-05	9
BA / CTRL	HF568_10685	GTP-binding protein	-1.39121	4.1149e-05	11
BA / CTRL	HF568_02255	formamidopyrimidine-DNA glycosylase	-0.586619	4.17885e-05	17
BA / CTRL	HF568_17940	YicC family protein	-0.849616	4.17885e-05	24
BA / CTRL	HF568_03260	ACT domain-containing protein	-0.75749	4.3295e-05	8
BA / CTRL	HF568_04920	AhpC/TSA family protein	1.12123	4.34038e-05	4
BA / CTRL	HF568_13870	protease HtpX	0.926491	4.3563e-05	7
BA / CTRL	HF568_11160	pyruvate kinase	-0.555157	4.3645e-05	13
BA / CTRL	HF568_07955	hypothetical protein	-1.27587	4.36916e-05	5
BA / CTRL	HF568_02385	glycine--tRNA ligase subunit beta	-0.587529	4.37609e-05	26
BA / CTRL	HF568_03375	50S ribosomal protein L3	0.70188	4.38255e-05	21
BA / CTRL	HF568_10905	lysine--tRNA ligase	-1.04705	4.42758e-05	45
BA / CTRL	HF568_04880	molecular chaperone HtpG	-1.39313	4.43806e-05	52
BA / CTRL	HF568_05595	LLM class flavin-dependent oxidoreductase	-0.495319	4.46077e-05	20
BA / CTRL	HF568_03470	50S ribosomal protein L15	2.16621	4.51937e-05	7
BA / CTRL	HF568_00155	thiol:disulfide interchange protein DsbG	1.13835	4.56725e-05	11
BA / CTRL	HF568_03035	NADP-dependent isocitrate dehydrogenase	-0.403007	4.61849e-05	24
BA / CTRL	HF568_10655	FAD-dependent oxidoreductase	-0.640949	4.62392e-05	14
BA / CTRL	HF568_10270	ribosome-binding factor A	1.56639	4.65134e-05	4
BA / CTRL	HF568_09010	16S rRNA (guanine(966)-N(2))-methyltransferase RsmD	0.64187	4.75013e-05	7
BA / CTRL	HF568_13495	elongation factor G	-0.934905	4.76198e-05	42
BA / CTRL	HF568_14065	oxidoreductase	-0.438746	4.76198e-05	10
BA / CTRL	HF568_13415	phosphate signaling complex protein PhoU	-1.25381	4.78574e-05	21
BA / CTRL	HF568_04825	TIGR00730 family Rossman fold protein	-0.519856	4.92936e-05	9
BA / CTRL	HF568_03460	30S ribosomal protein S5	0.96866	5.11084e-05	14
BA / CTRL	HF568_12405	hypothetical protein	1.83183	5.13685e-05	6
BA / CTRL	HF568_13390	NADPH-dependent 7-cyano-7-deazaguanine reductase QueF	0.617801	5.166e-05	7
BA / CTRL	HF568_17915	phosphoribosylformylglycinamidine synthase	-0.457458	5.20497e-05	9
BA / CTRL	HF568_13915	DEAD/DEAH box helicase	0.933994	5.29935e-05	24
BA / CTRL	HF568_02110	carbamoyl-phosphate synthase large subunit	-0.704846	5.31538e-05	59
BA / CTRL	HF568_17120	HlyD family secretion protein	0.684811	5.38392e-05	11
BA / CTRL	HF568_00480	UDP-glucose/GDP-mannose dehydrogenase family protein	-0.381085	5.46759e-05	30
BA / CTRL	HF568_11255	DUF1926 domain-containing protein	-0.946035	5.4899e-05	25
BA / CTRL	HF568_07205	hypothetical protein	2.01708	5.65799e-05	10
BA / CTRL	HF568_03725	amidophosphoribosyltransferase	-0.498707	5.66743e-05	22
BA / CTRL	HF568_10255	polyribonucleotide nucleotidyltransferase	-0.777034	5.74035e-05	42
BA / CTRL	HF568_10975	hypothetical protein	1.41576	5.7447e-05	5
BA / CTRL	HF568_01755	UDP-2,3-diacylglucosamine diphosphatase	0.670724	5.75143e-05	2
BA / CTRL	HF568_10810	universal stress protein	1.49135	5.78002e-05	10
BA / CTRL	HF568_04300	FdhF/YdeP family oxidoreductase	-1.13096	5.83464e-05	41
BA / CTRL	HF568_04565	rod shape-determining protein	-0.966892	5.88127e-05	23
BA / CTRL	HF568_00015	ATP-binding cassette domain-containing protein	-0.893211	6.10596e-05	25
BA / CTRL	HF568_08855	polyphosphate kinase 2	0.550687	6.14526e-05	10
BA / CTRL	HF568_14630	5-(carboxyamino)imidazole ribonucleotide mutase	0.592206	6.14527e-05	7
BA / CTRL	HF568_12290	UTP--glucose-1-phosphate uridylyltransferase GalU	-0.617829	6.22757e-05	24
BA / CTRL	HF568_07225	Ni/Fe hydrogenase subunit gamma	-0.83882	6.35678e-05	5
BA / CTRL	HF568_09875	SurA domain protein	1.62159	6.53759e-05	21
BA / CTRL	HF568_03775	GTP cyclohydrolase I FolE2	-1.22886	6.68186e-05	15
BA / CTRL	HF568_17420	TolC family protein	0.590967	6.68457e-05	10
BA / CTRL	HF568_08305	50S ribosomal protein L20	3.69148	6.73296e-05	10
BA / CTRL	HF568_07790	glutamine-hydrolyzing GMP synthase	-0.440552	6.74668e-05	22
BA / CTRL	HF568_00035	bifunctional phosphoribosylaminoimidazolecarboxamide formyltransferase/IMP cyclohydrolase	-0.634578	6.81997e-05	21
BA / CTRL	HF568_08375	glutathione-disulfide reductase	-0.526677	6.95638e-05	18
BA / CTRL	HF568_13410	phosphate ABC transporter ATP-binding protein PstB	-0.474982	6.97257e-05	13
BA / CTRL	HF568_18125	Asp-tRNA(Asn)/Glu-tRNA(Gln) amidotransferase subunit GatC	1.27686	6.99825e-05	6
BA / CTRL	HF568_14835	EAL domain-containing protein	-0.686003	7.04963e-05	23
BA / CTRL	HF568_09795	FAD-binding oxidoreductase	-1.60021	7.09143e-05	7
BA / CTRL	HF568_12255	FAD-dependent thymidylate synthase	0.657412	7.10306e-05	18
BA / CTRL	HF568_15765	serine O-acetyltransferase	-1.01429	7.11338e-05	12
BA / CTRL	HF568_13370	NAD-dependent DNA ligase LigA	-0.906964	7.2152e-05	39
BA / CTRL	HF568_12930	hypothetical protein	-0.921647	7.26376e-05	6
BA / CTRL	HF568_13045	ribosome biogenesis GTPase Der	-0.524638	7.32201e-05	25
BA / CTRL	HF568_03635	30S ribosomal protein S9	3.0473	7.38577e-05	9
BA / CTRL	HF568_08000	Motility protein FimV	1.0767	7.41979e-05	9
BA / CTRL	HF568_03220	SPOR domain-containing protein	1.413	7.49945e-05	4
BA / CTRL	HF568_05280	ABC transporter permease	0.831496	7.5032e-05	5
BA / CTRL	HF568_05260	glutamine--fructose-6-phosphate aminotransferase	-0.892234	7.5434e-05	11
BA / CTRL	HF568_11035	efflux transporter outer membrane subunit	1.50963	7.6399e-05	8
BA / CTRL	HF568_17315	hopanoid biosynthesis-associated protein HpnK	1.25141	7.73823e-05	8
BA / CTRL	HF568_17480	LysR family transcriptional regulator	0.494216	7.74452e-05	24
BA / CTRL	HF568_00640	adenylyl-sulfate kinase	-1.04933	7.88842e-05	16
BA / CTRL	HF568_02530	mechanosensitive ion channel family protein	0.992764	7.98949e-05	5
BA / CTRL	HF568_07265	glucose-6-phosphate isomerase	-0.808169	8.02185e-05	18
BA / CTRL	HF568_16445	class I SAM-dependent rRNA methyltransferase	-1.5411	8.06741e-05	2
BA / CTRL	HF568_12460	solute-binding protein	2.90033	8.15392e-05	7
BA / CTRL	HF568_16990	hypothetical protein	0.956781	8.19007e-05	7
BA / CTRL	HF568_17470	aldo/keto reductase	-0.413918	8.22083e-05	17
BA / CTRL	HF568_15720	large conductance mechanosensitive channel protein MscL	1.20791	8.33711e-05	4
BA / CTRL	HF568_05675	hypothetical protein	1.4256	8.43437e-05	4
BA / CTRL	HF568_06555	c-type cytochrome	2.6588	8.43437e-05	13
BA / CTRL	HF568_04855	UvrD-helicase domain-containing protein	-0.500649	8.46884e-05	28
BA / CTRL	HF568_08980	ATP-dependent protease ATPase subunit HslU	-1.08009	8.62387e-05	41
BA / CTRL	HF568_10285	ABC transporter permease	1.13795	8.80757e-05	2
BA / CTRL	HF568_17460	VWA domain-containing protein	-0.288736	8.91585e-05	14
BA / CTRL	HF568_03430	50S ribosomal protein L24	1.47996	8.93525e-05	13
BA / CTRL	HF568_03370	30S ribosomal protein S10	1.08608	9.01773e-05	13
BA / CTRL	HF568_00475	4'-phosphopantetheinyl transferase	1.31466	9.04777e-05	6
BA / CTRL	HF568_15310	xanthine dehydrogenase family protein molybdopterin-binding subunit	-0.493536	9.26397e-05	21
BA / CTRL	HF568_01305	hypothetical protein	2.62742	9.318e-05	3
BA / CTRL	HF568_07385	efflux RND transporter periplasmic adaptor subunit	1.00814	9.32462e-05	14
BA / CTRL	HF568_08410	hypothetical protein	-1.16581	9.34685e-05	11
BA / CTRL	HF568_14545	type I restriction-modification system subunit M	-0.532607	9.42671e-05	18
BA / CTRL	HF568_14950	glycosyltransferase	-0.796209	9.45175e-05	18
BA / CTRL	HF568_00520	VWA domain-containing protein	-0.73497	9.56678e-05	12
BA / CTRL	HF568_04905	16S rRNA (cytosine(967)-C(5))-methyltransferase RsmB	-1.63088	9.57239e-05	5
BA / CTRL	HF568_17830	4-hydroxy-3-polyprenylbenzoate decarboxylase	-0.539011	9.67871e-05	24
BA / CTRL	HF568_12025	preprotein translocase subunit SecA	-0.596669	9.69948e-05	48
BA / CTRL	HF568_11520	outer membrane lipoprotein chaperone LolA	2.08015	9.78162e-05	10
BA / CTRL	HF568_14165	sulfur reduction protein DsrE	-1.28575	9.81846e-05	7
BA / CTRL	HF568_02850	hypothetical protein	-0.641853	9.9201e-05	7
BA / CTRL	HF568_09370	outer membrane protein assembly factor BamA	0.686737	0.00010102	35
BA / CTRL	HF568_13685	tRNA (guanosine(46)-N7)-methyltransferase TrmB	-0.755226	0.000102691	7
BA / CTRL	HF568_10720	NUDIX hydrolase	0.640971	0.000103268	5
BA / CTRL	HF568_14710	glycosyltransferase family 2 protein	1.08993	0.000103749	5
BA / CTRL	HF568_02740	thioredoxin family protein	0.776094	0.00010393	6
BA / CTRL	HF568_06675	heavy metal-binding domain-containing protein	-2.12572	0.000105881	13
BA / CTRL	HF568_18175	heavy metal translocating P-type ATPase	-0.330785	0.000106206	4
BA / CTRL	HF568_12435	hypothetical protein	0.457376	0.000106942	4
BA / CTRL	HF568_16840	RNA polymerase factor sigma-54	-0.919682	0.000107797	22
BA / CTRL	HF568_11685	ABC transporter permease	0.472437	0.000107825	4
BA / CTRL	HF568_09585	Smr/MutS family protein	1.6699	0.000107957	4
BA / CTRL	HF568_04605	50S ribosomal protein L1	1.23487	0.000108123	3
BA / CTRL	HF568_12530	hypothetical protein	0.941483	0.00010991	9
BA / CTRL	HF568_14735	pyridoxal phosphate-dependent aminotransferase	-0.279855	0.000109919	12
BA / CTRL	HF568_02380	D-glycero-beta-D-manno-heptose 1,7-bisphosphate 7-phosphatase	0.755877	0.000109923	14
BA / CTRL	HF568_01260	sigma-54-dependent Fis family transcriptional regulator	-0.865693	0.000110253	10
BA / CTRL	HF568_01045	outer membrane protein assembly factor BamD	1.35801	0.000110981	12
BA / CTRL	HF568_00085	S41 family peptidase	2.72403	0.000111259	25
BA / CTRL	HF568_13330	PDZ domain-containing protein	1.60574	0.000111541	6
BA / CTRL	HF568_14185	amidohydrolase family protein	-0.944142	0.000112857	7
BA / CTRL	HF568_15220	aminotransferase class I/II-fold pyridoxal phosphate-dependent enzyme	-0.623209	0.000112972	12
BA / CTRL	HF568_00145	DNA polymerase Y family protein	-2.30812	0.000113319	2
BA / CTRL	HF568_12060	hypothetical protein	0.579555	0.000113607	2
BA / CTRL	HF568_08610	restriction endonuclease subunit S	-1.14252	0.000114703	5
BA / CTRL	HF568_16115	endonuclease MutS2	-0.560298	0.000115094	27
BA / CTRL	HF568_16945	glutathione synthase	-1.02579	0.000115836	15
BA / CTRL	HF568_04525	efflux RND transporter permease subunit	0.0721468	0.000117062	3
BA / CTRL	HF568_03410	50S ribosomal protein L16	2.70907	0.000117467	10
BA / CTRL	HF568_11175	ketol-acid reductoisomerase	-1.00012	0.00011758	29
BA / CTRL	HF568_12300	sigma-54-dependent Fis family transcriptional regulator	-1.64281	0.000117922	25
BA / CTRL	HF568_07340	sigma-54-dependent Fis family transcriptional regulator	0.478891	0.000118864	14
BA / CTRL	HF568_08790	biopolymer transporter ExbD	0.959425	0.000119899	8
BA / CTRL	HF568_17060	primosomal protein N'	-0.600098	0.000119994	11
BA / CTRL	HF568_14420	50S ribosomal protein L9	1.13887	0.00012119	13
BA / CTRL	HF568_07275	geranyl transferase	-1.15077	0.000122827	14
BA / CTRL	HF568_05315	glycosyltransferase family 1 protein	-1.07195	0.000123209	22
BA / CTRL	HF568_15170	RNase adaptor protein RapZ	-0.99532	0.000123752	2
BA / CTRL	HF568_12860	CDGSH iron-sulfur domain-containing protein	1.12449	0.00012797	2
BA / CTRL	HF568_03425	50S ribosomal protein L14	1.41449	0.000130269	16
BA / CTRL	HF568_17710	tRNA (N6-isopentenyl adenosine(37)-C2)-methylthiotransferase MiaB	-0.56444	0.00013128	26
BA / CTRL	HF568_11815	Tol-Pal system beta propeller repeat protein TolB	0.615442	0.000132195	16
BA / CTRL	HF568_00365	sigma 54-interacting transcriptional regulator	-1.2928	0.000132378	24
BA / CTRL	HF568_07245	DUF190 domain-containing protein	1.07799	0.000133279	7
BA / CTRL	HF568_12800	FAD-binding protein	-0.530464	0.000134325	19
BA / CTRL	HF568_05685	outer membrane lipoprotein carrier protein LolA	2.17944	0.00013433	6
BA / CTRL	HF568_15410	anthranilate synthase component I	-1.43875	0.000134936	6
BA / CTRL	HF568_18135	Asp-tRNA(Asn)/Glu-tRNA(Gln) amidotransferase subunit GatB	-0.26656	0.000135848	23
BA / CTRL	HF568_17415	HlyD family type I secretion periplasmic adaptor subunit	1.15667	0.000136021	13
BA / CTRL	HF568_06105	transcriptional repressor	1.24738	0.000136637	7
BA / CTRL	HF568_02800	ribose 5-phosphate isomerase A	1.30187	0.000136752	3
BA / CTRL	HF568_08030	LysR family transcriptional regulator	-0.68088	0.000137603	14
BA / CTRL	HF568_06430	glutathione transferase GstA	-0.648991	0.000139942	7
BA / CTRL	HF568_10755	LysR family transcriptional regulator	1.01222	0.00014024	13
BA / CTRL	HF568_11780	crossover junction endodeoxyribonuclease RuvC	1.80337	0.000141069	8
BA / CTRL	HF568_03640	50S ribosomal protein L13	1.56247	0.000141351	13
BA / CTRL	HF568_17570	NADH-quinone oxidoreductase subunit M	1.05242	0.000143103	3
BA / CTRL	HF568_18120	VacJ family lipoprotein	1.27373	0.000143613	16
BA / CTRL	HF568_06615	MFS transporter	0.560783	0.000143839	4
BA / CTRL	HF568_17685	sulfotransferase domain-containing protein	-0.879384	0.00014482	11
BA / CTRL	HF568_03180	ABC transporter substrate-binding protein	1.30237	0.000145534	11
BA / CTRL	HF568_04370	cytochrome d ubiquinol oxidase subunit II	1.30049	0.000145534	5
BA / CTRL	HF568_01955	type IV pilus secretin PilQ	0.671537	0.000145845	9
BA / CTRL	HF568_07630	AMP-binding protein	-1.26626	0.00014782	10
BA / CTRL	HF568_04820	DNA polymerase I	-0.545441	0.000148485	45
BA / CTRL	HF568_03030	ADP-forming succinate--CoA ligase subunit beta	-0.63655	0.0001486	23
BA / CTRL	HF568_09310	dihydroorotase	-1.08693	0.0001486	16
BA / CTRL	HF568_01770	DUF4845 domain-containing protein	3.39913	0.000149596	3
BA / CTRL	HF568_02805	OmpA family protein	0.848687	0.000150796	5
BA / CTRL	HF568_03800	histidine--tRNA ligase	-0.771574	0.000150943	4
BA / CTRL	HF568_05230	F0F1 ATP synthase subunit delta	1.05745	0.000151296	12
BA / CTRL	HF568_11210	Nudix family hydrolase	-0.366648	0.000151613	10
BA / CTRL	HF568_16285	tRNA (guanosine(37)-N1)-methyltransferase TrmD	1.22657	0.000152854	11
BA / CTRL	HF568_07820	bifunctional diaminohydroxyphosphoribosylaminopyrimidine deaminase/5-amino-6-(5-phosphoribosylamino)uracil reductase RibD	-1.05451	0.000152866	9
BA / CTRL	HF568_14500	membrane protein insertase YidC	0.795316	0.000152866	9
BA / CTRL	HF568_15660	elongation factor Tu	-0.850279	0.00015603	24
BA / CTRL	HF568_15510	hypothetical protein	0.593179	0.00015677	4
BA / CTRL	HF568_13165	type IIA DNA topoisomerase subunit B	-0.690856	0.000158253	29
BA / CTRL	HF568_10680	AAA domain-containing protein	-0.539675	0.000159161	18
BA / CTRL	HF568_14495	membrane protein insertion efficiency factor YidD	1.63125	0.000160178	4
BA / CTRL	HF568_15740	TolC family protein	0.740134	0.000160752	8
BA / CTRL	HF568_08060	amino-acid N-acetyltransferase	-0.731101	0.000160995	7
BA / CTRL	HF568_07350	dephospho-CoA kinase	0.960792	0.000161142	8
BA / CTRL	HF568_03845	CBS domain-containing protein	1.09627	0.000163264	11
BA / CTRL	HF568_03440	type Z 30S ribosomal protein S14	3.17635	0.000164791	4
BA / CTRL	HF568_16470	prephenate dehydratase	-0.470551	0.000165922	22
BA / CTRL	HF568_01985	type II secretion system F family protein	1.49845	0.000167443	9
BA / CTRL	HF568_10010	HAMP domain-containing histidine kinase	-1.16136	0.000167699	4
BA / CTRL	HF568_02470	coproporphyrinogen III oxidase	-1.01395	0.00016789	4
BA / CTRL	HF568_01310	transcriptional regulator	0.621777	0.000168061	6
BA / CTRL	HF568_11765	quinolinate synthase NadA	-0.560958	0.000168061	18
BA / CTRL	HF568_11190	DNA mismatch repair protein MutS	-0.878514	0.000169428	23
BA / CTRL	HF568_11535	serine--tRNA ligase	0.763943	0.000169876	21
BA / CTRL	HF568_16465	phosphoglycerate dehydrogenase	-0.499124	0.00017225	30
BA / CTRL	HF568_01580	3-deoxy-7-phosphoheptulonate synthase	-1.39917	0.000172425	19
BA / CTRL	HF568_03040	aconitate hydratase	-0.419737	0.000175834	34
BA / CTRL	HF568_05325	hypothetical protein	2.52372	0.000176781	2
BA / CTRL	HF568_14750	ComF family protein	2.43713	0.000177699	8
BA / CTRL	HF568_02425	L,D-transpeptidase family protein	0.777991	0.000180505	15
BA / CTRL	HF568_06680	heavy metal-binding domain-containing protein	-1.77427	0.000181117	16
BA / CTRL	HF568_06455	exodeoxyribonuclease III	-0.611128	0.000181916	12
BA / CTRL	HF568_09985	hypothetical protein	0.808949	0.000182002	8
BA / CTRL	HF568_12990	HU family DNA-binding protein	1.40145	0.000182349	14
BA / CTRL	HF568_04405	AmmeMemoRadiSam system protein A	-0.84197	0.000182491	8
BA / CTRL	HF568_13830	23S rRNA (pseudouridine(1915)-N(3))-methyltransferase RlmH	0.630633	0.000182646	9
BA / CTRL	HF568_09395	ribosome recycling factor	0.565049	0.000183004	23
BA / CTRL	HF568_09840	histidinol-phosphate transaminase	-0.69559	0.000184769	17
BA / CTRL	HF568_00555	polyamine aminopropyltransferase	-0.736069	0.000187735	11
BA / CTRL	HF568_06565	cytochrome C oxidase subunit II	1.66433	0.000188785	16
BA / CTRL	HF568_02295	MBL fold metallo-hydrolase	-0.550754	0.000189383	8
BA / CTRL	HF568_17960	SAM-dependent DNA methyltransferase	-1.21952	0.000191542	4
BA / CTRL	HF568_03330	acyloxyacyl hydrolase	0.886904	0.000192135	5
BA / CTRL	HF568_15665	hypothetical protein	0.548465	0.000192567	12
BA / CTRL	HF568_13400	pyruvate kinase	-0.837406	0.000195157	2
BA / CTRL	HF568_11980	septal ring lytic transglycosylase RlpA family protein	1.74432	0.000196485	10
BA / CTRL	HF568_03485	translation initiation factor IF-1	1.7504	0.00019703	6
BA / CTRL	HF568_07370	septum formation protein Maf	1.19561	0.000198546	5
BA / CTRL	HF568_04600	50S ribosomal protein L11	1.22285	0.000198845	13
BA / CTRL	HF568_06645	pyruvate kinase	-1.15548	0.000199072	18
BA / CTRL	HF568_16145	ribonuclease PH	-0.752526	0.000200072	10
BA / CTRL	HF568_14965	tryptophan--tRNA ligase	-0.452846	0.000200963	20
BA / CTRL	HF568_16795	hypothetical protein	-0.803715	0.000201092	5
BA / CTRL	HF568_02145	cytochrome o ubiquinol oxidase subunit I	0.975371	0.000205992	14
BA / CTRL	HF568_01790	pyridoxine 5'-phosphate synthase	0.921546	0.000212538	12
BA / CTRL	HF568_17175	class I SAM-dependent rRNA methyltransferase	-0.860719	0.000217386	23
BA / CTRL	HF568_01295	EAL domain-containing protein	-0.512173	0.000217797	35
BA / CTRL	HF568_08665	ABC transporter substrate-binding protein	1.43795	0.000218077	9
BA / CTRL	HF568_01685	YbjQ family protein	2.59473	0.000218833	2
BA / CTRL	HF568_14575	Obg family GTPase CgtA	-1.01459	0.000221545	11
BA / CTRL	HF568_12285	DUF3579 domain-containing protein	1.43839	0.000222091	5
BA / CTRL	HF568_14250	PilT/PilU family type 4a pilus ATPase	-0.173642	0.000222938	24
BA / CTRL	HF568_04710	diaminopimelate epimerase	-1.02058	0.000223116	5
BA / CTRL	HF568_12715	hypothetical protein	1.43699	0.000226678	3
BA / CTRL	HF568_18150	hypothetical protein	1.41521	0.000230181	5
BA / CTRL	HF568_04260	3-oxoacyl-ACP reductase FabG	0.909297	0.00023214	10
BA / CTRL	HF568_10475	class 1 fructose-bisphosphatase	-1.12155	0.000233916	2
BA / CTRL	HF568_00215	NADH-quinone oxidoreductase subunit B	0.705014	0.000234099	8
BA / CTRL	HF568_00605	hypothetical protein	1.3508	0.000234872	5
BA / CTRL	HF568_07590	HAMP domain-containing protein	-0.802729	0.000234896	14
BA / CTRL	HF568_06550	cytochrome C	1.41555	0.000234934	6
BA / CTRL	HF568_14100	biotin/lipoyl-binding protein	3.80759	0.000236119	16
BA / CTRL	HF568_13650	RNB domain-containing ribonuclease	-0.487356	0.000237105	18
BA / CTRL	HF568_16835	LPS export ABC transporter ATP-binding protein	0.493661	0.000239101	17
BA / CTRL	HF568_14485	50S ribosomal protein L34	2.76094	0.000239311	2
BA / CTRL	HF568_02895	YajQ family cyclic di-GMP-binding protein	1.16326	0.000240125	14
BA / CTRL	HF568_03390	50S ribosomal protein L2	1.91524	0.000243713	23
BA / CTRL	HF568_00630	ribonucleotide-diphosphate reductase subunit beta	-0.914923	0.000245214	9
BA / CTRL	HF568_16330	DNA polymerase III subunit delta	-0.682447	0.000245498	13
BA / CTRL	HF568_04235	adenylyltransferase	-0.692399	0.000247091	8
BA / CTRL	HF568_04730	methyltransferase domain-containing protein	0.633662	0.000247508	5
BA / CTRL	HF568_03860	trypsin-like serine protease	1.78294	0.000247661	11
BA / CTRL	HF568_12010	HAD hydrolase-like protein	-0.588689	0.000249113	9
BA / CTRL	HF568_04210	alpha/beta hydrolase	-1.43884	0.00025229	10
BA / CTRL	HF568_16460	3-phosphoserine/phosphohydroxythreonine transaminase	0.671049	0.000252577	16
BA / CTRL	HF568_08580	SAM-dependent methyltransferase	-0.79643	0.000255673	21
BA / CTRL	HF568_04740	YhbY family RNA-binding protein	1.12692	0.000261298	5
BA / CTRL	HF568_06075	TrbG/VirB9 family P-type conjugative transfer protein	1.18709	0.000265041	12
BA / CTRL	HF568_04870	phosphoribosyl transferase	1.15164	0.000269167	16
BA / CTRL	HF568_14410	30S ribosomal protein S18	1.48387	0.000269763	10
BA / CTRL	HF568_11415	GMC family oxidoreductase	-0.844814	0.000271223	9
BA / CTRL	HF568_13960	UDP-2,3-diacylglucosamine diphosphatase	-0.589667	0.000271331	10
BA / CTRL	HF568_00185	MMPL family transporter	0.666001	0.000272488	15
BA / CTRL	HF568_10435	type II 3-dehydroquinate dehydratase	1.01912	0.000275785	5
BA / CTRL	HF568_04875	DNA polymerase/3'-5' exonuclease PolX	-0.962095	0.000277185	34
BA / CTRL	HF568_17575	NADH-quinone oxidoreductase subunit L	0.976766	0.000277522	6
BA / CTRL	HF568_16830	lipopolysaccharide transport periplasmic protein LptA	1.99064	0.000278517	8
BA / CTRL	HF568_04410	AmmeMemoRadiSam system radical SAM enzyme	1.19927	0.000280275	13
BA / CTRL	HF568_06415	tRNA dihydrouridine(20/20a) synthase DusA	-0.481348	0.000280275	7
BA / CTRL	HF568_12235	uroporphyrinogen decarboxylase	-0.563323	0.000280995	9
BA / CTRL	HF568_03870	RNA polymerase sigma factor RpoE	-0.629062	0.000283588	10
BA / CTRL	HF568_02065	transcription termination factor Rho	-0.594961	0.000284615	38
BA / CTRL	HF568_05590	oligoribonuclease	0.994528	0.000285026	5
BA / CTRL	HF568_17715	PhoH family protein	0.848715	0.000285308	17
BA / CTRL	HF568_15225	SDR family NAD(P)-dependent oxidoreductase	-0.649582	0.000285728	22
BA / CTRL	HF568_17700	rhodanese-like domain-containing protein	-0.98013	0.000286055	3
BA / CTRL	HF568_09535	PDZ domain-containing protein	0.701568	0.000286432	12
BA / CTRL	HF568_07805	polynucleotide adenylyltransferase PcnB	-0.486113	0.000288756	22
BA / CTRL	HF568_03205	HNH endonuclease	0.40863	0.00029034	6
BA / CTRL	HF568_15705	bifunctional riboflavin kinase/FAD synthetase	-1.01317	0.000291066	22
BA / CTRL	HF568_03645	type IV pilus secretin PilQ	0.864153	0.000292891	15
BA / CTRL	HF568_12805	RMD1 family protein	-0.477725	0.000293302	8
BA / CTRL	HF568_07640	ADP-glyceromanno-heptose 6-epimerase	0.566134	0.000295182	18
BA / CTRL	HF568_09240	Hsp20/alpha crystallin family protein	0.88687	0.00029534	7
BA / CTRL	HF568_06080	type IV secretion system protein	2.14594	0.000296442	8
BA / CTRL	HF568_17665	glutamate-1-semialdehyde 2,1-aminomutase	-0.729101	0.000301716	10
BA / CTRL	HF568_14170	glycine cleavage system protein GcvH	0.363671	0.00030206	18
BA / CTRL	HF568_11260	glycoside hydrolase	-0.735879	0.000304359	20
BA / CTRL	HF568_10260	30S ribosomal protein S15	1.64719	0.000304858	8
BA / CTRL	HF568_07325	rhamnosyltransferase	1.08352	0.000310495	2
BA / CTRL	HF568_11760	aspartate--tRNA ligase	-0.484721	0.000311189	28
BA / CTRL	HF568_05670	DNA polymerase III subunit delta	-0.942828	0.000312977	9
BA / CTRL	HF568_15870	CysB family HTH-type transcriptional regulator	-0.499687	0.000314057	13
BA / CTRL	HF568_14525	cytochrome b	1.2405	0.000316837	4
BA / CTRL	HF568_17725	CBS domain-containing protein	-0.893117	0.000318875	9
BA / CTRL	HF568_10165	MarR family EPS-associated transcriptional regulator	1.81655	0.000320332	4
BA / CTRL	HF568_01940	glucose-6-phosphate dehydrogenase	-1.0771	0.000329724	8
BA / CTRL	HF568_08005	aspartate-semialdehyde dehydrogenase	-0.41389	0.000330765	20
BA / CTRL	HF568_09995	hypothetical protein	2.58222	0.000331005	16
BA / CTRL	HF568_15505	glycosyltransferase family 4 protein	-0.125602	0.000332679	22
BA / CTRL	HF568_13245	outer membrane lipoprotein LolB	1.11609	0.000332815	9
BA / CTRL	HF568_13840	hypothetical protein	1.63943	0.000336701	21
BA / CTRL	HF568_03395	30S ribosomal protein S19	1.79708	0.000342689	10
BA / CTRL	HF568_07100	DUF3568 family protein	1.79558	0.000343591	3
BA / CTRL	HF568_09185	globin	0.265705	0.00034381	9
BA / CTRL	HF568_05735	hypothetical protein	0.284025	0.000345636	8
BA / CTRL	HF568_02150	ubiquinol oxidase subunit II	1.03614	0.000346819	10
BA / CTRL	HF568_02985	exodeoxyribonuclease V subunit alpha	-0.834886	0.000350304	17
BA / CTRL	HF568_10450	50S ribosomal protein L11 methyltransferase	-1.10092	0.000353049	5
BA / CTRL	HF568_00165	CHAD domain-containing protein	0.515718	0.000353132	12
BA / CTRL	HF568_18085	heterodisulfide reductase subunit B	-1.47238	0.00035471	3
BA / CTRL	HF568_16935	GNAT family N-acetyltransferase	1.42218	0.000355018	3
BA / CTRL	HF568_08845	competence/damage-inducible protein A	-1.06567	0.000355598	6
BA / CTRL	HF568_06450	50S ribosomal protein L3 N(5)-glutamine methyltransferase	-0.932164	0.000355671	5
BA / CTRL	HF568_06480	ferrochelatase	-0.806475	0.000356143	13
BA / CTRL	HF568_09280	biosynthetic arginine decarboxylase	-0.338596	0.000357354	18
BA / CTRL	HF568_02045	dihydroxy-acid dehydratase	-0.921508	0.000359381	23
BA / CTRL	HF568_10100	mannose-1-phosphate guanylyltransferase/mannose-6-phosphate isomerase	-0.650661	0.000359606	12
BA / CTRL	HF568_17845	TolC family protein	1.00397	0.00036168	22
BA / CTRL	HF568_08970	tyrosine recombinase XerC	0.925426	0.000365916	11
BA / CTRL	HF568_00375	HAMP domain-containing protein	-0.481492	0.000368435	19
BA / CTRL	HF568_15795	Fe-S protein assembly chaperone HscA	-1.32475	0.000371542	25
BA / CTRL	HF568_15735	efflux RND transporter periplasmic adaptor subunit	0.691124	0.000374655	11
BA / CTRL	HF568_01435	hypothetical protein	-0.435101	0.000381193	5
BA / CTRL	HF568_11650	indole-3-glycerol phosphate synthase TrpC	0.358371	0.000381718	21
BA / CTRL	HF568_17140	hypothetical protein	0.674635	0.000382686	2
BA / CTRL	HF568_13440	UMP kinase	-0.729952	0.000386355	3
BA / CTRL	HF568_01105	phosphopyruvate hydratase	-1.0482	0.000386885	20
BA / CTRL	HF568_11360	glucose-6-phosphate dehydrogenase	-1.10611	0.000387474	12
BA / CTRL	HF568_01550	molecular chaperone DnaK	-0.892831	0.000387992	64
BA / CTRL	HF568_02390	glycine--tRNA ligase subunit alpha	-0.521842	0.000390324	14
BA / CTRL	HF568_10445	acetyl-CoA carboxylase biotin carboxylase subunit	-0.650648	0.000393786	23
BA / CTRL	HF568_15365	inositol monophosphatase family protein	1.05599	0.000396868	12
BA / CTRL	HF568_01780	GTPase Era	-0.774582	0.000397531	18
BA / CTRL	HF568_14415	DUF2232 domain-containing protein	1.19408	0.000398387	5
BA / CTRL	HF568_13005	ATP-dependent Clp endopeptidase proteolytic subunit ClpP	-0.432841	0.000399012	13
BA / CTRL	HF568_08065	toprim domain-containing protein	-0.413027	0.000405415	10
BA / CTRL	HF568_11995	succinyldiaminopimelate transaminase	-0.820961	0.000410532	9
BA / CTRL	HF568_08320	integration host factor subunit alpha	1.50921	0.000410766	13
BA / CTRL	HF568_09345	Gfo/Idh/MocA family oxidoreductase	-0.409138	0.000414295	13
BA / CTRL	HF568_07175	redox-regulated ATPase YchF	-0.663631	0.000414446	11
BA / CTRL	HF568_02410	response regulator	1.45046	0.000415021	16
BA / CTRL	HF568_15770	Rrf2 family transcriptional regulator	0.96075	0.000416435	5
BA / CTRL	HF568_15565	glycosyltransferase family 4 protein	-0.808479	0.000418071	13
BA / CTRL	HF568_02765	hypothetical protein	1.87526	0.000421888	6
BA / CTRL	HF568_14705	glycosyltransferase family 2 protein	0.398658	0.000422887	14
BA / CTRL	HF568_08370	S-methyl-5'-thioinosine phosphorylase	0.182774	0.000425917	9
BA / CTRL	HF568_11830	tol-pal system protein YbgF	2.01796	0.000427678	9
BA / CTRL	HF568_10440	acetyl-CoA carboxylase biotin carboxyl carrier protein	1.00924	0.000431807	9
BA / CTRL	HF568_03420	30S ribosomal protein S17	0.883586	0.000441332	10
BA / CTRL	HF568_02700	MotA/TolQ/ExbB proton channel family protein	0.727284	0.000442433	8
BA / CTRL	HF568_13130	TolC family protein	2.54135	0.000443319	8
BA / CTRL	HF568_09880	LPS-assembly protein LptD	0.557505	0.000445157	25
BA / CTRL	HF568_05885	type II and III secretion system protein	2.66747	0.000446067	7
BA / CTRL	HF568_06590	rusticyanin	2.95414	0.000446288	21
BA / CTRL	HF568_15895	pyruvate dehydrogenase (acetyl-transferring) E1 component subunit alpha	-1.26805	0.000446288	9
BA / CTRL	HF568_04500	ParA family protein	0.687366	0.000448886	8
BA / CTRL	HF568_13040	(d)CMP kinase	1.37066	0.000452343	14
BA / CTRL	HF568_05415	DUF192 domain-containing protein	0.791152	0.000456032	3
BA / CTRL	HF568_00090	DJ-1/PfpI family protein	-1.79618	0.000456449	8
BA / CTRL	HF568_10900	peptide chain release factor 2	-0.622862	0.00046036	19
BA / CTRL	HF568_08555	signal peptide peptidase SppA	0.451938	0.00046085	19
BA / CTRL	HF568_02460	phytoene/squalene synthase family protein	-0.664891	0.00046185	13
BA / CTRL	HF568_12565	PrkA family serine protein kinase	-1.31806	0.000463212	45
BA / CTRL	HF568_05785	hypothetical protein	-0.827699	0.00046818	5
BA / CTRL	HF568_11790	Holliday junction branch migration DNA helicase RuvB	-0.695796	0.000469033	16
BA / CTRL	HF568_04215	protein-disulfide reductase DsbD	1.33622	0.000472563	5
BA / CTRL	HF568_03760	protein translocase subunit SecD	0.784101	0.000473355	22
BA / CTRL	HF568_13150	peptidase M4	2.00897	0.00047411	3
BA / CTRL	HF568_15775	IscS subfamily cysteine desulfurase	-0.273557	0.000479593	17
BA / CTRL	HF568_02875	aminomethyl-transferring glycine dehydrogenase subunit GcvPA	-0.655062	0.000481438	12
BA / CTRL	HF568_03465	50S ribosomal protein L30	1.65184	0.000482813	3
BA / CTRL	HF568_15085	NAD(P)H:quinone oxidoreductase	1.30834	0.000484983	9
BA / CTRL	HF568_01980	UDP-N-acetylmuramate:L-alanyl-gamma-D-glutamyl- meso-diaminopimelate ligase	-0.509651	0.000486422	11
BA / CTRL	HF568_03680	tRNA pseudouridine(13) synthase TruD	-0.53348	0.000489828	14
BA / CTRL	HF568_14505	alpha-D-glucose phosphate-specific phosphoglucomutase	-1.30107	0.000491538	19
BA / CTRL	HF568_17185	endopeptidase La	-1.19845	0.000499282	18
BA / CTRL	HF568_04655	aminodeoxychorismate synthase component I	-1.82118	0.000499906	4
BA / CTRL	HF568_01125	excinuclease ABC subunit UvrB	-0.642823	0.000503097	34
BA / CTRL	HF568_12240	FAD-dependent oxidoreductase	-0.395242	0.000510907	31
BA / CTRL	HF568_06535	sigma-54-dependent Fis family transcriptional regulator	-1.59361	0.000512488	33
BA / CTRL	HF568_10815	proline--tRNA ligase	-0.416641	0.000518189	31
BA / CTRL	HF568_10240	methyltransferase domain-containing protein	1.62062	0.000519572	10
BA / CTRL	HF568_17805	2-octaprenyl-6-methoxyphenyl hydroxylase	0.456543	0.000521937	26
BA / CTRL	HF568_12395	D-alanyl-D-alanine carboxypeptidase	0.447861	0.000522269	12
BA / CTRL	HF568_09355	3-hydroxyacyl-ACP dehydratase FabZ	1.52475	0.000526337	10
BA / CTRL	HF568_03165	ATP-binding cassette domain-containing protein	0.496277	0.000527704	8
BA / CTRL	HF568_14220	twin-arginine translocase subunit TatC	0.794643	0.000529366	5
BA / CTRL	HF568_13745	glucose-6-phosphate dehydrogenase	-0.828169	0.000531509	6
BA / CTRL	HF568_16850	PTS sugar transporter subunit IIA	0.582462	0.000534404	10
BA / CTRL	HF568_02650	response regulator	0.94444	0.000536571	7
BA / CTRL	HF568_18195	ornithine carbamoyltransferase	-0.548811	0.000536613	15
BA / CTRL	HF568_10375	MarR family transcriptional regulator	1.49678	0.000538074	9
BA / CTRL	HF568_12215	alpha/beta fold hydrolase	0.253286	0.000538521	10
BA / CTRL	HF568_01120	NAD(P)-dependent alcohol dehydrogenase	-0.246035	0.000542843	19
BA / CTRL	HF568_07970	phosphoenolpyruvate synthase	-0.624485	0.00054675	31
BA / CTRL	HF568_00295	16S rRNA (cytosine(1402)-N(4))-methyltransferase RsmH	-0.666377	0.000549725	13
BA / CTRL	HF568_13395	universal stress protein	1.20456	0.000549725	8
BA / CTRL	HF568_14400	beta-N-acetylhexosaminidase	-0.70844	0.000551703	11
BA / CTRL	HF568_02395	hypothetical protein	1.28221	0.000552583	9
BA / CTRL	HF568_00540	aminodeoxychorismate lyase	-0.982037	0.000552591	5
BA / CTRL	HF568_02140	cytochrome O ubiquinol oxidase	0.757726	0.000553658	4
BA / CTRL	HF568_09375	RIP metalloprotease RseP	0.473615	0.00055633	8
BA / CTRL	HF568_12865	YceI family protein	3.84524	0.000561417	22
BA / CTRL	HF568_07845	DUF2934 domain-containing protein	0.769169	0.000564743	3
BA / CTRL	HF568_13030	integration host factor subunit beta	0.320272	0.000565251	15
BA / CTRL	HF568_04725	translational GTPase TypA	-0.407227	0.000567519	40
BA / CTRL	HF568_17390	3'-5' exonuclease	-0.59381	0.000567588	14
BA / CTRL	HF568_04385	sigma 54-interacting transcriptional regulator	-0.42305	0.000569851	17
BA / CTRL	HF568_11545	L,D-transpeptidase family protein	1.94319	0.000571891	13
BA / CTRL	HF568_12515	polymerase	0.677004	0.000572282	8
BA / CTRL	HF568_04615	heterodisulfide reductase subunit B	-0.841364	0.000573891	10
BA / CTRL	HF568_10525	response regulator transcription factor	1.17982	0.000577495	12
BA / CTRL	HF568_15375	transketolase	-0.34485	0.000579637	32
BA / CTRL	HF568_00230	cell division protein FtsA	-0.978553	0.000582117	16
BA / CTRL	HF568_02820	2-isopropylmalate synthase	-0.358675	0.000582387	12
BA / CTRL	HF568_04860	DnaJ domain-containing protein	0.917402	0.000583774	21
BA / CTRL	HF568_06060	hypothetical protein	1.55915	0.000584953	4
BA / CTRL	HF568_08835	phosphoribosylformylglycinamidine cyclo-ligase	-0.515457	0.000586564	11
BA / CTRL	HF568_01400	Crp/Fnr family transcriptional regulator	0.546104	0.000589257	6
BA / CTRL	HF568_17850	efflux RND transporter periplasmic adaptor subunit	0.736712	0.000589546	15
BA / CTRL	HF568_10115	YdiU family protein	-0.808497	0.000593329	11
BA / CTRL	HF568_01410	DUF924 domain-containing protein	0.317381	0.000606985	6
BA / CTRL	HF568_07930	NAD(P)/FAD-dependent oxidoreductase	0.864486	0.000612003	15
BA / CTRL	HF568_12230	1-acyl-sn-glycerol-3-phosphate acyltransferase	-0.861237	0.000612709	8
BA / CTRL	HF568_15360	hypothetical protein	0.921245	0.000614001	9
BA / CTRL	HF568_16530	glutamate 5-kinase	-0.327653	0.000617888	14
BA / CTRL	HF568_13450	zinc-dependent alcohol dehydrogenase family protein	1.9723	0.000618523	8
BA / CTRL	HF568_03435	50S ribosomal protein L5	0.525864	0.000619923	17
BA / CTRL	HF568_16825	LPS export ABC transporter periplasmic protein LptC	2.21415	0.000620756	5
BA / CTRL	HF568_01340	FAD-dependent oxidoreductase	-1.33518	0.000621288	2
BA / CTRL	HF568_17790	solute-binding protein	2.29093	0.000621678	10
BA / CTRL	HF568_05540	hypothetical protein	-1.49412	0.000623316	2
BA / CTRL	HF568_09245	AAA family ATPase	-1.59291	0.000624493	25
BA / CTRL	HF568_09815	type III pantothenate kinase	0.422215	0.000629664	7
BA / CTRL	HF568_15270	formate-dependent phosphoribosylglycinamide formyltransferase	-0.386978	0.000630957	25
BA / CTRL	HF568_06490	anhydro-N-acetylmuramic acid kinase	-0.668991	0.000638041	7
BA / CTRL	HF568_11775	YebC/PmpR family DNA-binding transcriptional regulator	-0.613971	0.000640537	9
BA / CTRL	HF568_02975	exodeoxyribonuclease V subunit gamma	-0.762294	0.000640681	10
BA / CTRL	HF568_16485	prephenate dehydrogenase/arogenate dehydrogenase family protein	0.562739	0.000642759	9
BA / CTRL	HF568_13805	peptide-methionine (R)-S-oxide reductase MsrB	0.71064	0.000657419	7
BA / CTRL	HF568_03380	50S ribosomal protein L4	1.38031	0.000659176	12
BA / CTRL	HF568_02080	ABC transporter ATP-binding protein	0.355208	0.000661802	9
BA / CTRL	HF568_07270	1-deoxy-D-xylulose-5-phosphate synthase	-0.503776	0.000674301	7
BA / CTRL	HF568_10420	cell division protein FtsZ	-0.595791	0.000675659	25
BA / CTRL	HF568_08540	hypothetical protein	-0.906856	0.000676472	12
BA / CTRL	HF568_14610	glycosyltransferase family 39 protein	0.804521	0.000677691	6
BA / CTRL	HF568_05525	FAD-dependent oxidoreductase	-0.367016	0.00067833	33
BA / CTRL	HF568_13035	30S ribosomal protein S1	-0.568979	0.000682851	41
BA / CTRL	HF568_08295	translation initiation factor IF-3	0.943239	0.000683407	7
BA / CTRL	HF568_17485	GMP synthase	-0.794012	0.000689208	16
BA / CTRL	HF568_10235	ribonuclease HI	1.59761	0.000691137	7
BA / CTRL	HF568_03400	50S ribosomal protein L22	0.506845	0.000691625	8
BA / CTRL	HF568_12590	lactoylglutathione lyase	0.92745	0.000691829	5
BA / CTRL	HF568_09070	carboxysome shell carbonic anhydrase	-1.04673	0.000692147	28
BA / CTRL	HF568_00370	hypothetical protein	1.37356	0.000692201	7
BA / CTRL	HF568_06205	conjugative transfer system coupling protein TraD	-1.62548	0.000696526	2
BA / CTRL	HF568_18020	magnesium transporter CorA family protein	-0.875974	0.000696764	10
BA / CTRL	HF568_14380	3'-5' exonuclease	-0.151288	0.00070417	12
BA / CTRL	HF568_04900	DUF4390 domain-containing protein	1.53127	0.000704587	5
BA / CTRL	HF568_00050	hypothetical protein	1.31659	0.000705384	7
BA / CTRL	HF568_08830	superoxide dismutase	1.24334	0.000706776	18
BA / CTRL	HF568_11990	2,3,4,5-tetrahydropyridine-2,6-dicarboxylate N-succinyltransferase	0.422724	0.000708713	19
BA / CTRL	HF568_13155	response regulator transcription factor	-0.601994	0.000709693	12
BA / CTRL	HF568_16875	c-type cytochrome	1.94635	0.000714098	15
BA / CTRL	HF568_17595	NADH-quinone oxidoreductase subunit NuoH	1.36619	0.000719336	7
BA / CTRL	HF568_13810	peptide-methionine (S)-S-oxide reductase MsrA	-0.44564	0.0007233	9
BA / CTRL	HF568_01570	50S ribosomal protein L28	2.05238	0.000726345	9
BA / CTRL	HF568_10330	LuxR family transcriptional regulator	-1.18227	0.000728215	8
BA / CTRL	HF568_17705	carbohydrate kinase family protein	-0.466607	0.000728341	20
BA / CTRL	HF568_10105	ATP-dependent Clp protease adaptor ClpS	0.697423	0.000730737	3
BA / CTRL	HF568_02405	ATP/GTP-binding protein	1.2308	0.00073119	12
BA / CTRL	HF568_04885	2-hydroxyacid dehydrogenase	-0.519879	0.000733495	14
BA / CTRL	HF568_07330	Flp pilus assembly complex ATPase component TadA	-0.344852	0.000743747	9
BA / CTRL	HF568_11810	cell envelope integrity protein TolA	0.639186	0.000744247	16
BA / CTRL	HF568_07870	transcription-repair coupling factor	-0.270066	0.000756693	12
BA / CTRL	HF568_00645	DUF814 domain-containing protein	0.607713	0.000758022	7
BA / CTRL	HF568_13825	ribosome silencing factor	1.02898	0.000765758	11
BA / CTRL	HF568_14590	outer membrane protein assembly factor BamE	0.563036	0.000765758	12
BA / CTRL	HF568_12450	zinc-finger domain-containing protein	0.754922	0.000772379	3
BA / CTRL	HF568_06655	glycosyltransferase family 1 protein	-0.771947	0.000778853	6
BA / CTRL	HF568_07125	twin-arginine translocation signal domain-containing protein	4.37161	0.000781012	16
BA / CTRL	HF568_17875	thioredoxin TrxC	0.669943	0.000786884	8
BA / CTRL	HF568_13050	outer membrane protein assembly factor BamB	0.914782	0.000788299	9
BA / CTRL	HF568_03875	L-aspartate oxidase	-0.567669	0.000794184	13
BA / CTRL	HF568_13260	ribose-phosphate pyrophosphokinase	-1.06457	0.000794184	25
BA / CTRL	HF568_08025	TDT family transporter	-3.48886	0.00080005	3
BA / CTRL	HF568_00450	tRNA glutamyl-Q(34) synthetase GluQRS	-0.299677	0.000803712	4
BA / CTRL	HF568_08510	EVE domain-containing protein	0.567971	0.000812744	7
BA / CTRL	HF568_13710	glycosyltransferase	0.711519	0.000815208	8
BA / CTRL	HF568_00170	ParA family protein	0.466209	0.000815425	18
BA / CTRL	HF568_04595	transcription termination/antitermination protein NusG	0.276205	0.000816315	18
BA / CTRL	HF568_00100	ATP-dependent Clp protease adaptor ClpS	0.878527	0.000816915	3
BA / CTRL	HF568_10580	dethiobiotin synthase	-0.930881	0.000820096	11
BA / CTRL	HF568_05285	ABC transporter ATP-binding protein	-0.635072	0.000822454	17
BA / CTRL	HF568_08070	RNA polymerase sigma factor RpoD	-0.353185	0.000823405	37
BA / CTRL	HF568_04770	cytochrome c1	1.45778	0.000823616	12
BA / CTRL	HF568_03865	sigma-E factor negative regulatory protein	0.647513	0.000824813	8
BA / CTRL	HF568_01440	integration host factor subunit alpha	0.838266	0.00082595	3
BA / CTRL	HF568_02360	heterodisulfide reductase subunit B	-0.747814	0.000836254	11
BA / CTRL	HF568_03365	dihydropteroate synthase	0.628374	0.000839171	16
BA / CTRL	HF568_02870	aminomethyl-transferring glycine dehydrogenase subunit GcvPB	-0.912111	0.000846389	18
BA / CTRL	HF568_11475	molybdopterin molybdotransferase MoeA	-0.737549	0.000850269	10
BA / CTRL	HF568_12445	branched-chain amino acid transaminase	-0.357613	0.000850646	19
BA / CTRL	HF568_05535	pyruvate dehydrogenase (acetyl-transferring) E1 component subunit alpha	0.324541	0.000853938	21
BA / CTRL	HF568_10510	hypothetical protein	1.3686	0.000854755	3
BA / CTRL	HF568_05310	biotin/lipoyl-binding protein	0.725136	0.000859699	11
BA / CTRL	HF568_15875	sigma-54-dependent Fis family transcriptional regulator	-0.208379	0.000859764	21
BA / CTRL	HF568_14160	glycine cleavage system protein H	-0.334451	0.000860697	12
BA / CTRL	HF568_04610	CoB--CoM heterodisulfide reductase iron-sulfur subunit A family protein	-0.450282	0.000869529	26
BA / CTRL	HF568_09790	group III truncated hemoglobin	0.39314	0.00087317	8
BA / CTRL	HF568_03675	heavy metal-responsive transcriptional regulator	1.44792	0.000874961	10
BA / CTRL	HF568_10160	chain-length determining protein	0.536047	0.00087875	8
BA / CTRL	HF568_15890	hypothetical protein	1.88147	0.000881095	8
BA / CTRL	HF568_08570	Hsp20/alpha crystallin family protein	0.798018	0.000881605	18
BA / CTRL	HF568_14430	alanine racemase	-0.414417	0.000886604	10
BA / CTRL	HF568_15255	glycosyl hydrolase	-0.981979	0.0009041	5
BA / CTRL	HF568_09085	form I ribulose bisphosphate carboxylase large subunit	-0.576486	0.000904354	32
BA / CTRL	HF568_04795	CbbQ/NirQ/NorQ/GpvN family protein	-0.968885	0.000906209	15
BA / CTRL	HF568_10895	single-stranded DNA exonuclease	-0.795765	0.000910284	10
BA / CTRL	HF568_03745	tRNA preQ1(34) S-adenosylmethionine ribosyltransferase-isomerase QueA	-0.338281	0.000916044	9
BA / CTRL	HF568_11060	glycosyltransferase family 2 protein	-0.611048	0.000917053	7
BA / CTRL	HF568_09850	ATP phosphoribosyltransferase	0.827188	0.000920952	15
BA / CTRL	HF568_06065	TrbI/VirB10 family protein	1.36047	0.000926628	6
BA / CTRL	HF568_12705	hypothetical protein	0.411653	0.000927257	3
BA / CTRL	HF568_11025	TDT family transporter	-1.09474	0.000938537	7
BA / CTRL	HF568_12585	dynein regulation protein LC7	-0.85788	0.000939671	2
BA / CTRL	HF568_13900	phosphate ABC transporter substrate-binding protein PstS	2.58807	0.000945534	14
BA / CTRL	HF568_17675	hydroxymethylpyrimidine/phosphomethylpyrimidine kinase	-0.653323	0.000945946	4
BA / CTRL	HF568_00360	ribonuclease G	-0.132198	0.000951033	28
BA / CTRL	HF568_02085	ABC transporter permease	0.634983	0.000954864	8
BA / CTRL	HF568_00445	DNA/RNA nuclease SfsA	-1.08226	0.000956103	11
BA / CTRL	HF568_10095	GDP-mannose 4,6-dehydratase	0.449169	0.00095669	28
BA / CTRL	HF568_00075	2,3-bisphosphoglycerate-independent phosphoglycerate mutase	-0.554902	0.000961744	20
BA / CTRL	HF568_13700	hypothetical protein	0.215492	0.000962432	8
BA / CTRL	HF568_00750	ubiquinol-cytochrome c reductase iron-sulfur subunit	2.48924	0.000967851	7
BA / CTRL	HF568_17585	NADH-quinone oxidoreductase subunit J	0.835925	0.000969796	3
BA / CTRL	HF568_12875	VOC family protein	0.934898	0.000973007	4
BA / CTRL	HF568_01635	FAD-dependent oxidoreductase	-0.323655	0.00097386	59
BA / CTRL	HF568_10415	cell division protein FtsA	-0.835976	0.00098077	13
BA / CTRL	HF568_10950	glycosyltransferase family 2 protein	0.579403	0.0009817	3
BA / CTRL	HF568_11290	cysteine synthase CysM	-0.838423	0.000988004	16
BA / CTRL	HF568_08130	LuxR family transcriptional regulator	-2.39665	0.000989324	2
BA / CTRL	HF568_15390	pyruvate kinase	-0.324349	0.000991761	28
BA / CTRL	HF568_12380	septal ring lytic transglycosylase RlpA family protein	2.67572	0.000996848	2
BA / CTRL	HF568_11090	YbhB/YbcL family Raf kinase inhibitor-like protein	1.21393	0.000999061	9
BA / CTRL	HF568_02275	leucine--tRNA ligase	-0.322378	0.00100216	24
BA / CTRL	HF568_17335	nucleosidase	-0.544248	0.0010069	2
BA / CTRL	HF568_18190	aspartate aminotransferase family protein	-0.412252	0.00100781	19
BA / CTRL	HF568_01610	glycogen synthase GlgA	-0.494601	0.00101294	15
BA / CTRL	HF568_03025	hypothetical protein	0.715431	0.00101475	7
BA / CTRL	HF568_04205	co-chaperone GroES	1.03608	0.0010164	19
BA / CTRL	HF568_13815	thioredoxin fold domain-containing protein	1.08294	0.00101956	11
BA / CTRL	HF568_13630	protease modulator HflC	0.522631	0.00103127	21
BA / CTRL	HF568_06620	bifunctional enoyl-CoA hydratase/phosphate acetyltransferase	0.876392	0.0010325	12
BA / CTRL	HF568_06925	DUF2442 domain-containing protein	2.36574	0.00103308	4
BA / CTRL	HF568_10830	protein-export chaperone SecB	0.913781	0.00103531	7
BA / CTRL	HF568_02785	3-isopropylmalate dehydratase small subunit	0.330102	0.00105283	13
BA / CTRL	HF568_16245	DNA repair protein RecN	-0.480593	0.00105405	20
BA / CTRL	HF568_07835	6,7-dimethyl-8-ribityllumazine synthase	0.953822	0.00105422	11
BA / CTRL	HF568_07795	IMP dehydrogenase	0.289047	0.00105775	28
BA / CTRL	HF568_15550	nucleotide sugar dehydrogenase	-1.52706	0.00105775	9
BA / CTRL	HF568_10645	dTDP-glucose 4,6-dehydratase	-0.344677	0.00106749	21
BA / CTRL	HF568_12680	P-type conjugative transfer ATPase TrbB	1.63685	0.00106906	3
BA / CTRL	HF568_08310	phenylalanine--tRNA ligase subunit alpha	-0.177301	0.00107157	15
BA / CTRL	HF568_13705	FAD-dependent oxidoreductase	0.270132	0.00107277	24
BA / CTRL	HF568_00390	mannose-1-phosphate guanylyltransferase/mannose-6-phosphate isomerase	-0.783324	0.00108666	15
BA / CTRL	HF568_16965	DNA topoisomerase (ATP-hydrolyzing) subunit B	-0.265319	0.00108969	38
BA / CTRL	HF568_03885	folate-binding protein YgfZ	-0.602061	0.0010932	8
BA / CTRL	HF568_14800	hypothetical protein	-0.519379	0.00109357	4
BA / CTRL	HF568_07495	MBL fold metallo-hydrolase	-0.863751	0.00109742	3
BA / CTRL	HF568_00740	c-type cytochrome	3.65941	0.00109896	5
BA / CTRL	HF568_06500	helix-turn-helix transcriptional regulator	0.970419	0.00110095	8
BA / CTRL	HF568_08385	phosphoserine phosphatase SerB	-0.254336	0.00110263	11
BA / CTRL	HF568_02480	SAM-dependent methyltransferase	-0.290648	0.00110567	10
BA / CTRL	HF568_15810	tRNA 2-thiouridine(34) synthase MnmA	-0.301998	0.00110617	13
BA / CTRL	HF568_04050	lytic murein transglycosylase	1.99703	0.00110697	5
BA / CTRL	HF568_14355	NTP transferase domain-containing protein	1.44528	0.00111221	3
BA / CTRL	HF568_00665	adenosylhomocysteinase	-0.516484	0.00111249	31
BA / CTRL	HF568_07110	MotA/TolQ/ExbB proton channel family protein	3.03284	0.00112045	3
BA / CTRL	HF568_15930	quinone-dependent dihydroorotate dehydrogenase	-0.523708	0.0011355	16
BA / CTRL	HF568_14375	YdbL family protein	3.25672	0.0011357	3
BA / CTRL	HF568_09290	peroxiredoxin	0.967694	0.0011378	14
BA / CTRL	HF568_10615	2,3-diketo-5-methylthiopentyl-1-phosphate enolase	-0.584994	0.0011381	19
BA / CTRL	HF568_05895	metalloprotease TldD	0.240727	0.00113844	29
BA / CTRL	HF568_14225	twin-arginine translocase subunit TatB	1.25623	0.00114311	8
BA / CTRL	HF568_15315	xanthine dehydrogenase family protein subunit M	0.374689	0.00115209	7
BA / CTRL	HF568_17030	site-specific integrase	0.847369	0.00115338	5
BA / CTRL	HF568_07130	M61 family metallopeptidase	-0.297196	0.00115378	12
BA / CTRL	HF568_02900	molybdenum cofactor biosynthesis protein MoaE	0.318041	0.0011583	6
BA / CTRL	HF568_00250	UDP-N-acetylmuramate--L-alanine ligase	-0.363641	0.00116565	21
BA / CTRL	HF568_15715	murein biosynthesis integral membrane protein MurJ	0.659279	0.00117102	8
BA / CTRL	HF568_18110	adenosyl-hopene transferase HpnH	-0.234443	0.00117139	14
BA / CTRL	HF568_09350	acyl-ACP--UDP-N-acetylglucosamine O-acyltransferase	1.0432	0.00117367	8
BA / CTRL	HF568_16275	hypothetical protein	0.227046	0.00119156	14
BA / CTRL	HF568_10770	ribulose-bisphosphate carboxylase	-0.86612	0.00119396	19
BA / CTRL	HF568_04790	VWA domain-containing protein	-0.593247	0.00119825	57
BA / CTRL	HF568_04815	voltage-gated potassium channel protein	0.429281	0.00120017	10
BA / CTRL	HF568_08340	class I SAM-dependent methyltransferase	-0.342228	0.00120252	7
BA / CTRL	HF568_16405	UvrD-helicase domain-containing protein	-1.15588	0.00120252	3
BA / CTRL	HF568_15205	SDR family NAD(P)-dependent oxidoreductase	-0.897591	0.00121127	8
BA / CTRL	HF568_10740	polysaccharide deacetylase family protein	1.74887	0.0012155	8
BA / CTRL	HF568_10980	transcriptional initiation protein Tat	0.608542	0.00122102	15
BA / CTRL	HF568_10515	aminoglycoside phosphotransferase family protein	0.176659	0.00122227	13
BA / CTRL	HF568_12210	LysR family transcriptional regulator	1.00754	0.00123341	13
BA / CTRL	HF568_16410	prolipoprotein diacylglyceryl transferase	1.09361	0.0012534	4
BA / CTRL	HF568_07150	cell division protein ZapA	1.31918	0.00126079	2
BA / CTRL	HF568_12465	OprD family porin	0.719482	0.00126459	5
BA / CTRL	HF568_13775	lytic transglycosylase domain-containing protein	0.60839	0.00127412	5
BA / CTRL	HF568_04285	Hsp20/alpha crystallin family protein	0.943325	0.00128615	21
BA / CTRL	HF568_07585	divalent metal cation transporter	-1.00839	0.00128905	2
BA / CTRL	HF568_18115	HpnM family protein	1.57285	0.00129477	15
BA / CTRL	HF568_16400	30S ribosomal protein S20	1.66593	0.00131237	11
BA / CTRL	HF568_08520	LPS export ABC transporter permease LptG	1.25307	0.00131961	5
BA / CTRL	HF568_08905	hypothetical protein	2.09964	0.00132033	2
BA / CTRL	HF568_09805	prevent-host-death protein	1.33765	0.00133415	6
BA / CTRL	HF568_17170	TolC family protein	-0.896951	0.00133885	4
BA / CTRL	HF568_00495	Hsp33 family molecular chaperone HslO	0.426216	0.00133933	11
BA / CTRL	HF568_16125	30S ribosomal protein S21	2.66108	0.00134213	10
BA / CTRL	HF568_10380	carboxymuconolactone decarboxylase family protein	1.45036	0.0013559	5
BA / CTRL	HF568_18140	hypothetical protein	2.0378	0.00135806	17
BA / CTRL	HF568_09175	FAD-dependent oxidoreductase	-0.351967	0.00135898	13
BA / CTRL	HF568_06540	hypothetical protein	1.94139	0.00136284	10
BA / CTRL	HF568_03000	TonB-dependent receptor	2.82598	0.00136329	11
BA / CTRL	HF568_16020	HigA family addiction module antidote protein	1.33308	0.00136917	9
BA / CTRL	HF568_11000	rhodanese-like domain-containing protein	-0.996219	0.00137381	5
BA / CTRL	HF568_00430	high frequency lysogenization protein HflD	0.307696	0.00137592	14
BA / CTRL	HF568_17855	efflux RND transporter permease subunit	0.520741	0.00137892	32
BA / CTRL	HF568_17330	NAD-dependent epimerase/dehydratase family protein	-0.586644	0.00139607	19
BA / CTRL	HF568_15175	PTS sugar transporter subunit IIA	1.01624	0.00140603	7
BA / CTRL	HF568_03300	ribosomal protein S18-alanine N-acetyltransferase	-0.427002	0.00141006	5
BA / CTRL	HF568_11085	DUF1971 domain-containing protein	-1.32463	0.00141149	15
BA / CTRL	HF568_07840	transcription antitermination factor NusB	0.334334	0.00141385	7
BA / CTRL	HF568_15010	thioredoxin family protein	1.6312	0.00141432	6
BA / CTRL	HF568_17610	NADH-quinone oxidoreductase subunit NuoE	0.260398	0.00141652	7
BA / CTRL	HF568_07140	5-formyltetrahydrofolate cyclo-ligase	1.55172	0.00143378	7
BA / CTRL	HF568_10075	hydrogenase nickel incorporation protein HypB	-0.619815	0.00143403	12
BA / CTRL	HF568_14840	PilZ domain-containing protein	-0.666537	0.00143584	7
BA / CTRL	HF568_04660	flippase-like domain-containing protein	0.772309	0.00143877	2
BA / CTRL	HF568_04415	TolC family outer membrane protein	0.30285	0.00144874	13
BA / CTRL	HF568_07625	type II toxin-antitoxin system VapB family antitoxin	1.37812	0.00144887	3
BA / CTRL	HF568_16070	M24 family metallopeptidase	-0.692188	0.00145144	16
BA / CTRL	HF568_05565	GMC family oxidoreductase	-1.56771	0.00145281	6
BA / CTRL	HF568_04505	16S rRNA (guanine(527)-N(7))-methyltransferase RsmG	1.1206	0.00145509	7
BA / CTRL	HF568_03320	DUF167 domain-containing protein	0.772966	0.00145663	3
BA / CTRL	HF568_04335	hypothetical protein	-0.543734	0.00145978	29
BA / CTRL	HF568_00335	peroxiredoxin family protein	-0.580575	0.00146096	8
BA / CTRL	HF568_06635	FAD-dependent oxidoreductase	-0.945131	0.0014676	23
BA / CTRL	HF568_07260	glycosyltransferase family 39 protein	0.853171	0.00147156	8
BA / CTRL	HF568_07430	MBL fold metallo-hydrolase	0.460654	0.00147646	9
BA / CTRL	HF568_10735	GTP-binding protein	2.89697	0.00147912	15
BA / CTRL	HF568_08100	copper ion binding protein	0.100187	0.00148035	7
BA / CTRL	HF568_04375	cytochrome bd-I ubiquinol oxidase subunit CydA	1.63244	0.00148311	11
BA / CTRL	HF568_15695	lipoprotein signal peptidase	0.509986	0.00148802	2
BA / CTRL	HF568_08300	50S ribosomal protein L35	4.1368	0.00148891	3
BA / CTRL	HF568_14925	4-hydroxy-3-methylbut-2-enyl diphosphate reductase	-0.503999	0.00149123	18
BA / CTRL	HF568_00140	translesion DNA synthesis-associated protein ImuA	1.03612	0.00149316	3
BA / CTRL	HF568_07800	glycosyltransferase family 2 protein	-0.578637	0.00149963	12
BA / CTRL	HF568_15265	pyridoxal phosphate-dependent aminotransferase	-0.240765	0.00150398	24
BA / CTRL	HF568_00190	phosphoglucosamine mutase	-0.376532	0.00151472	13
BA / CTRL	HF568_03890	hypothetical protein	1.4268	0.00151954	3
BA / CTRL	HF568_00655	phosphoribulokinase	0.328433	0.00152261	23
BA / CTRL	HF568_08360	peroxiredoxin	-0.450364	0.00153161	8
BA / CTRL	HF568_13335	elongation factor 4	-0.307538	0.00153879	27
BA / CTRL	HF568_03385	50S ribosomal protein L23	0.47602	0.00153998	4
BA / CTRL	HF568_03825	nucleoside-diphosphate kinase	0.632523	0.00155012	8
BA / CTRL	HF568_13880	malonyl-ACP O-methyltransferase BioC	0.836629	0.00155034	7
BA / CTRL	HF568_01035	NAD+ synthase	-0.475161	0.00156074	15
BA / CTRL	HF568_14580	glutamate 5-kinase	-0.469701	0.0015776	12
BA / CTRL	HF568_17615	NADH-quinone oxidoreductase subunit D	-0.255421	0.00158213	28
BA / CTRL	HF568_15000	L-threonylcarbamoyladenylate synthase	2.42186	0.00158223	4
BA / CTRL	HF568_17165	type II and III secretion system protein	2.30787	0.00158436	5
BA / CTRL	HF568_10880	diiron oxygenase	0.211359	0.00158539	15
BA / CTRL	HF568_17520	nitrate reductase	1.01319	0.00159532	5
BA / CTRL	HF568_14245	1-(5-phosphoribosyl)-5-((5- phosphoribosylamino)methylideneamino)imidazole-4- carboxamide isomerase	1.10093	0.00159651	5
BA / CTRL	HF568_07935	radical SAM protein	-0.327578	0.00159689	22
BA / CTRL	HF568_13085	hydrogenase formation protein HypD	-0.65723	0.00160092	8
BA / CTRL	HF568_08990	RNA polymerase sigma factor RpoH	-0.482183	0.00160174	16
BA / CTRL	HF568_09170	DUF488 family protein	1.73439	0.00161189	12
BA / CTRL	HF568_05225	F0F1 ATP synthase subunit B	0.519422	0.00163762	15
BA / CTRL	HF568_13820	nicotinate-nucleotide adenylyltransferase	0.727944	0.00163974	9
BA / CTRL	HF568_04800	hypothetical protein	1.16419	0.00164402	6
BA / CTRL	HF568_11245	glutamate racemase	-0.555568	0.00164402	5
BA / CTRL	HF568_12390	voltage-gated potassium channel protein	-0.865558	0.00164737	4
BA / CTRL	HF568_07465	uracil-DNA glycosylase	0.819445	0.00164792	3
BA / CTRL	HF568_09655	phosphoenolpyruvate carboxylase	-0.456911	0.00165111	14
BA / CTRL	HF568_07595	response regulator	-0.825527	0.00165689	14
BA / CTRL	HF568_16930	tetratricopeptide repeat protein	-0.288639	0.00165689	13
BA / CTRL	HF568_08645	Flp pilus assembly complex ATPase component TadA	-0.266699	0.00166241	17
BA / CTRL	HF568_10565	dihydroorotase	0.211857	0.00166818	25
BA / CTRL	HF568_02735	1,6-anhydro-N-acetylmuramyl-L-alanine amidase AmpD	-0.248	0.00166969	7
BA / CTRL	HF568_16395	ABC transporter ATP-binding protein	-0.372139	0.00167783	14
BA / CTRL	HF568_10265	tRNA pseudouridine(55) synthase TruB	0.461576	0.001682	14
BA / CTRL	HF568_06530	HAMP domain-containing protein	0.257554	0.00168799	30
BA / CTRL	HF568_04175	ferritin	-0.808434	0.00169078	7
BA / CTRL	HF568_05275	ABC transporter permease	1.13154	0.00169084	2
BA / CTRL	HF568_09080	ribulose bisphosphate carboxylase small subunit	1.111	0.0016997	9
BA / CTRL	HF568_03685	2-C-methyl-D-erythritol 2,4-cyclodiphosphate synthase	0.70641	0.00170042	9
BA / CTRL	HF568_04480	aspartate 1-decarboxylase	0.526344	0.0017043	4
BA / CTRL	HF568_09865	BolA/IbaG family iron-sulfur metabolism protein	1.37769	0.00170974	5
BA / CTRL	HF568_10765	CbbQ/NirQ/NorQ/GpvN family protein	-0.379074	0.00171088	15
BA / CTRL	HF568_08430	hypothetical protein	1.57767	0.0017228	2
BA / CTRL	HF568_05740	NAD(P)/FAD-dependent oxidoreductase	-0.324417	0.00172679	9
BA / CTRL	HF568_03450	50S ribosomal protein L6	1.25219	0.00172724	13
BA / CTRL	HF568_10610	cupin domain-containing protein	0.887766	0.00174571	4
BA / CTRL	HF568_15370	class II fructose-bisphosphatase	0.492073	0.00174707	27
BA / CTRL	HF568_09595	pantoate--beta-alanine ligase	0.16315	0.00175009	15
BA / CTRL	HF568_11430	ABC-F family ATPase	-0.380066	0.00175885	15
BA / CTRL	HF568_01360	histidine kinase	-1.02271	0.0017767	10
BA / CTRL	HF568_16855	HPr(Ser) kinase/phosphatase	-0.614457	0.00177774	10
BA / CTRL	HF568_15500	type I polyketide synthase	-0.401747	0.00178136	27
BA / CTRL	HF568_15235	NrdH-redoxin	0.817001	0.00179029	6
BA / CTRL	HF568_14435	DNA repair protein RadA	-0.304449	0.00179447	24
BA / CTRL	HF568_08325	MerR family transcriptional regulator	0.951444	0.00181803	10
BA / CTRL	HF568_03170	lipid asymmetry maintenance ABC transporter permease subunit MlaE	0.749653	0.00182646	10
BA / CTRL	HF568_13930	cation transporter	-0.387178	0.00182858	3
BA / CTRL	HF568_14570	50S ribosomal protein L27	1.02151	0.00183253	7
BA / CTRL	HF568_08015	molybdenum cofactor guanylyltransferase	-0.593624	0.00184307	8
BA / CTRL	HF568_08695	acetate--CoA ligase	-0.387623	0.00184919	22
BA / CTRL	HF568_05725	glycosyltransferase family 2 protein	0.961325	0.00185286	10
BA / CTRL	HF568_15950	phospholipase	4.55834	0.00185473	10
BA / CTRL	HF568_03190	ABC transporter ATP-binding protein	-0.35669	0.00185889	18
BA / CTRL	HF568_00325	rhodanese-like domain-containing protein	0.93921	0.00186081	6
BA / CTRL	HF568_07020	methionyl-tRNA formyltransferase	0.172232	0.00187242	16
BA / CTRL	HF568_01645	putative toxin-antitoxin system toxin component, PIN family	0.885707	0.00187437	10
BA / CTRL	HF568_17310	hypothetical protein	0.206653	0.00189703	9
BA / CTRL	HF568_04455	Motility protein FimV	0.691731	0.0018999	6
BA / CTRL	HF568_05250	F0F1 ATP synthase subunit epsilon	1.1622	0.00190931	8
BA / CTRL	HF568_10875	alpha-D-glucose phosphate-specific phosphoglucomutase	-1.03132	0.00191527	5
BA / CTRL	HF568_04580	GTP 3',8-cyclase MoaA	-0.488414	0.00191933	15
BA / CTRL	HF568_13145	hypothetical protein	4.9967	0.00192211	13
BA / CTRL	HF568_06975	cell division topological specificity factor MinE	1.36108	0.0019264	8
BA / CTRL	HF568_09055	BMC domain-containing protein	1.61514	0.00192686	4
BA / CTRL	HF568_09860	Grx4 family monothiol glutaredoxin	1.0998	0.001939	8
BA / CTRL	HF568_17545	diaminopimelate decarboxylase	-0.105986	0.00194386	14
BA / CTRL	HF568_06940	chorismate lyase	1.12637	0.00195245	10
BA / CTRL	HF568_02235	DUF4124 domain-containing protein	1.91495	0.00196867	6
BA / CTRL	HF568_02175	SagB/ThcOx family dehydrogenase	-0.606979	0.00197169	5
BA / CTRL	HF568_12545	peptidase	-0.774162	0.00197258	9
BA / CTRL	HF568_00070	glycogen/starch/alpha-glucan phosphorylase	-0.407474	0.00197434	33
BA / CTRL	HF568_17800	2-octaprenyl-6-methoxyphenyl hydroxylase	-0.546451	0.00197988	13
BA / CTRL	HF568_07850	sel1 repeat family protein	3.88937	0.00198003	8
BA / CTRL	HF568_04330	Crp/Fnr family transcriptional regulator	-0.482612	0.0019863	12
BA / CTRL	HF568_15925	MBL fold metallo-hydrolase	-0.442461	0.00199596	4
BA / CTRL	HF568_07005	DNA-protecting protein DprA	-0.445231	0.00201025	11
BA / CTRL	HF568_12080	bifunctional demethylmenaquinone methyltransferase/2-methoxy-6-polyprenyl-1,4-benzoquinol methylase UbiE	0.217324	0.00201107	21
BA / CTRL	HF568_14615	thioredoxin fold domain-containing protein	1.45797	0.00202142	4
BA / CTRL	HF568_17865	rhodanese-like domain-containing protein	0.706606	0.00202916	9
BA / CTRL	HF568_10800	MCE family protein	0.348135	0.00203159	11
BA / CTRL	HF568_08080	LysR family transcriptional regulator	-0.544671	0.00204285	10
BA / CTRL	HF568_05715	3-oxoacyl-ACP reductase FabG	0.175794	0.00204469	6
BA / CTRL	HF568_05530	alpha-ketoacid dehydrogenase subunit beta	0.488923	0.00204471	20
BA / CTRL	HF568_02775	class I SAM-dependent methyltransferase	-1.38417	0.0020481	3
BA / CTRL	HF568_03695	phosphoribosylanthranilate isomerase	1.58707	0.00205386	2
BA / CTRL	HF568_04325	hydroxylamine reductase	-0.0445211	0.0020539	15
BA / CTRL	HF568_06070	TrbG/VirB9 family P-type conjugative transfer protein	2.25251	0.00206601	10
BA / CTRL	HF568_01585	class II fumarate hydratase	-0.587625	0.0020706	19
BA / CTRL	HF568_02090	thiazole synthase	1.47067	0.00207707	16
BA / CTRL	HF568_04830	DUF2782 domain-containing protein	1.62525	0.00208078	5
BA / CTRL	HF568_09615	ubiquinol-cytochrome c reductase iron-sulfur subunit	2.89985	0.00209586	3
BA / CTRL	HF568_13620	GTPase HflX	-0.421027	0.00209727	16
BA / CTRL	HF568_09045	bacterioferritin	1.05288	0.00210025	12
BA / CTRL	HF568_15560	glycosyltransferase family 4 protein	-1.84505	0.00210026	13
BA / CTRL	HF568_16500	DNA recombination protein RmuC	-0.378853	0.00210048	24
BA / CTRL	HF568_16950	glutamate--cysteine ligase	-0.296773	0.00210396	17
BA / CTRL	HF568_17475	TM2 domain-containing protein	0.536903	0.00210614	8
BA / CTRL	HF568_12370	hypothetical protein	1.02346	0.00210891	12
BA / CTRL	HF568_13170	DNA topoisomerase IV subunit A	-0.26537	0.00211413	26
BA / CTRL	HF568_07865	OmpA family protein	1.43404	0.00211788	5
BA / CTRL	HF568_11230	single-stranded DNA-binding protein	1.47805	0.00211972	18
BA / CTRL	HF568_10295	HesA/MoeB/ThiF family protein	-1.35821	0.00212985	11
BA / CTRL	HF568_00735	thioredoxin-disulfide reductase	0.761891	0.00215136	15
BA / CTRL	HF568_05210	hypothetical protein	-0.448488	0.00215255	2
BA / CTRL	HF568_03445	30S ribosomal protein S8	0.780141	0.00215333	13
BA / CTRL	HF568_11580	efflux RND transporter periplasmic adaptor subunit	0.102038	0.00216062	5
BA / CTRL	HF568_15650	Trm112 family protein	1.42552	0.0021638	5
BA / CTRL	HF568_13270	outer membrane beta-barrel protein	2.12096	0.00217837	3
BA / CTRL	HF568_01060	tetratricopeptide repeat protein	1.71765	0.00220391	7
BA / CTRL	HF568_03770	1-deoxy-D-xylulose-5-phosphate synthase	-0.683706	0.00220391	3
BA / CTRL	HF568_00135	repressor LexA	0.168026	0.00220936	14
BA / CTRL	HF568_01095	elongation factor P	0.755599	0.00221414	15
BA / CTRL	HF568_16335	pilus assembly protein PilZ	2.0481	0.00221756	8
BA / CTRL	HF568_12065	homoserine O-acetyltransferase	-0.234538	0.00223283	9
BA / CTRL	HF568_12305	hypothetical protein	0.943479	0.00223334	11
BA / CTRL	HF568_02925	complex I NDUFA9 subunit family protein	-0.532189	0.00224346	19
BA / CTRL	HF568_02400	roadblock/LC7 domain-containing protein	1.19174	0.00226001	4
BA / CTRL	HF568_07770	S24 family peptidase	-0.565333	0.00229226	4
BA / CTRL	HF568_09205	LysR family transcriptional regulator	-0.1476	0.0022944	9
BA / CTRL	HF568_01605	3-deoxy-D-manno-octulosonic acid transferase	-0.289459	0.00229702	7
BA / CTRL	HF568_11695	YbjQ family protein	0.951098	0.00232018	4
BA / CTRL	HF568_09040	hypothetical protein	1.59672	0.00232308	8
BA / CTRL	HF568_08530	leucyl aminopeptidase	-0.420694	0.00232551	20
BA / CTRL	HF568_10805	hypothetical protein	1.04081	0.00233098	6
BA / CTRL	HF568_02135	cytochrome O ubiquinol oxidase	0.657374	0.0023343	3
BA / CTRL	HF568_11240	DUF445 domain-containing protein	0.444322	0.0023484	20
BA / CTRL	HF568_05750	pyridoxamine 5'-phosphate oxidase	1.3098	0.00236032	7
BA / CTRL	HF568_15580	hypothetical protein	-0.512484	0.0023671	15
BA / CTRL	HF568_14090	FtsX-like permease family protein	0.706139	0.00237256	3
BA / CTRL	HF568_16355	YbaB/EbfC family nucleoid-associated protein	0.783909	0.00237881	7
BA / CTRL	HF568_17660	HIT family protein	0.979661	0.00238083	14
BA / CTRL	HF568_06995	type I DNA topoisomerase	-0.40794	0.00238343	56
BA / CTRL	HF568_07550	NAD-dependent epimerase/dehydratase family protein	-1.71456	0.00238401	5
BA / CTRL	HF568_05265	hypothetical protein	1.00001	0.00238774	3
BA / CTRL	HF568_01730	thioredoxin	0.980412	0.00239164	3
BA / CTRL	HF568_08975	ATP-dependent protease subunit HslV	0.556579	0.00240875	11
BA / CTRL	HF568_13615	RNA chaperone Hfq	0.718965	0.00241047	8
BA / CTRL	HF568_13625	FtsH protease activity modulator HflK	0.612236	0.0024187	18
BA / CTRL	HF568_17925	bifunctional (p)ppGpp synthetase/guanosine-3',5'-bis(diphosphate) 3'-pyrophosphohydrolase	-0.369224	0.00244416	40
BA / CTRL	HF568_09335	lipid-A-disaccharide synthase	0.402789	0.00244972	11
BA / CTRL	HF568_17720	rRNA maturation RNase YbeY	1.32093	0.0024535	9
BA / CTRL	HF568_17505	N-carbamoylputrescine amidase	-0.406299	0.00245492	18
BA / CTRL	HF568_00330	sulfurtransferase TusA family protein	0.714172	0.00247705	11
BA / CTRL	HF568_10460	Fis family transcriptional regulator	-0.615673	0.00247877	5
BA / CTRL	HF568_09625	cytochrome c1	3.34391	0.00248943	9
BA / CTRL	HF568_08995	ABC transporter permease	0.536186	0.00250456	4
BA / CTRL	HF568_18205	pyrimidine/purine nucleoside phosphorylase	1.93015	0.00250573	2
BA / CTRL	HF568_07240	hypothetical protein	0.707724	0.00251922	2
BA / CTRL	HF568_04065	hypothetical protein	0.732424	0.00258315	6
BA / CTRL	HF568_01915	ABC transporter permease	1.38394	0.00258415	8
BA / CTRL	HF568_09605	deoxynucleoside kinase	1.12978	0.00259673	7
BA / CTRL	HF568_05920	DUF1778 domain-containing protein	1.6158	0.00260176	5
BA / CTRL	HF568_08840	phosphoribosylglycinamide formyltransferase	0.505421	0.00260506	11
BA / CTRL	HF568_14730	lysophospholipid acyltransferase family protein	0.227612	0.00263394	11
BA / CTRL	HF568_14205	CbbQ/NirQ/NorQ/GpvN family protein	-0.671324	0.00263662	25
BA / CTRL	HF568_03290	sucrose synthase	-0.584933	0.00263679	8
BA / CTRL	HF568_17630	sugar porter family MFS transporter	0.504569	0.00265508	5
BA / CTRL	HF568_01450	hypothetical protein	1.37531	0.00266729	9
BA / CTRL	HF568_13020	orotidine-5'-phosphate decarboxylase	-0.604868	0.00270012	15
BA / CTRL	HF568_10245	hydroxyacylglutathione hydrolase	1.12663	0.00270882	5
BA / CTRL	HF568_02420	hypothetical protein	1.65406	0.00271275	3
BA / CTRL	HF568_00125	AAA family ATPase	0.406776	0.00271366	4
BA / CTRL	HF568_09095	CDP-diacylglycerol--glycerol-3-phosphate 3-phosphatidyltransferase	0.274155	0.00271602	8
BA / CTRL	HF568_10455	DUF3426 domain-containing protein	0.601806	0.00271771	8
BA / CTRL	HF568_03230	YeaH/YhbH family protein	-0.401898	0.00274362	20
BA / CTRL	HF568_08565	alpha/beta hydrolase	1.07598	0.00274436	9
BA / CTRL	HF568_01795	holo-ACP synthase	1.28648	0.00274541	3
BA / CTRL	HF568_13055	tetratricopeptide repeat protein	0.684052	0.00277053	9
BA / CTRL	HF568_04705	tRNA uridine-5-carboxymethylaminomethyl(34) synthesis GTPase MnmE	-0.27423	0.00281826	10
BA / CTRL	HF568_02690	nitrogen fixation protein NifX	-3.41938	0.00283034	2
BA / CTRL	HF568_11015	ABC transporter substrate-binding protein	1.13161	0.00287493	31
BA / CTRL	HF568_02525	carbohydrate kinase	-1.01541	0.00288035	7
BA / CTRL	HF568_18130	Asp-tRNA(Asn)/Glu-tRNA(Gln) amidotransferase subunit GatA	-0.200171	0.00288397	18
BA / CTRL	HF568_15545	hypothetical protein	0.915332	0.00288451	2
BA / CTRL	HF568_11615	molybdenum cofactor biosynthesis protein B	1.02382	0.00288602	11
BA / CTRL	HF568_00705	L,D-transpeptidase	1.17185	0.00289325	5
BA / CTRL	HF568_12495	ribose-5-phosphate isomerase RpiA	0.458921	0.00291111	15
BA / CTRL	HF568_09620	cytochrome bc complex cytochrome b subunit	2.37535	0.00291545	9
BA / CTRL	HF568_02515	dihydroneopterin aldolase	0.687745	0.00291825	8
BA / CTRL	HF568_03415	50S ribosomal protein L29	1.2767	0.002921	4
BA / CTRL	HF568_06110	FAD-dependent oxidoreductase	-0.873533	0.00292953	7
BA / CTRL	HF568_07170	aminoacyl-tRNA hydrolase	0.418734	0.00293006	10
BA / CTRL	HF568_14945	methylated-DNA--	0.85209	0.00293647	4
BA / CTRL	HF568_07645	NAD-dependent epimerase	-0.327289	0.00295337	9
BA / CTRL	HF568_18005	ADP-ribosylglycohydrolase family protein	-0.6203	0.00296631	4
BA / CTRL	HF568_18095	MMPL family transporter	0.565204	0.00296851	15
BA / CTRL	HF568_08355	YtxH domain-containing protein	-0.439519	0.00298041	11
BA / CTRL	HF568_07620	type II toxin-antitoxin system VapC family toxin	0.563985	0.00298358	3
BA / CTRL	HF568_04135	AbrB family transcriptional regulator	0.567162	0.00298463	5
BA / CTRL	HF568_07120	TonB family protein	1.75905	0.0030139	3
BA / CTRL	HF568_10055	thioredoxin fold domain-containing protein	3.15289	0.00303053	3
BA / CTRL	HF568_17320	hopanoid biosynthesis associated radical SAM protein HpnJ	-0.226273	0.00304199	25
BA / CTRL	HF568_13120	TonB-dependent receptor	5.70998	0.00304585	7
BA / CTRL	HF568_03850	adenosylmethionine--8-amino-7-oxononanoate transaminase	0.358071	0.00305323	12
BA / CTRL	HF568_05655	biotin--	-0.460908	0.00306644	4
BA / CTRL	HF568_15540	hydrogenase maturation protease	0.833842	0.00307578	5
BA / CTRL	HF568_16815	TetR/AcrR family transcriptional regulator	-0.339262	0.00308114	15
BA / CTRL	HF568_09050	BMC domain-containing protein	1.77018	0.00308359	13
BA / CTRL	HF568_15530	hypothetical protein	0.244852	0.00310028	7
BA / CTRL	HF568_16320	endolytic transglycosylase MltG	1.09538	0.00310116	8
BA / CTRL	HF568_17410	type I secretion system permease/ATPase	-0.215278	0.00310474	25
BA / CTRL	HF568_02290	hypothetical protein	1.02783	0.00311294	4
BA / CTRL	HF568_14370	hypothetical protein	0.932454	0.00312299	11
BA / CTRL	HF568_08055	BolA family transcriptional regulator	2.07198	0.00312713	6
BA / CTRL	HF568_07420	conjugal transfer protein TrbE	-0.782632	0.00314173	12
BA / CTRL	HF568_08290	threonine--tRNA ligase	-0.367368	0.00316529	20
BA / CTRL	HF568_08860	VacB/RNase II family 3'-5' exoribonuclease	-0.481219	0.00317196	20
BA / CTRL	HF568_01330	type II toxin-antitoxin system HicB family antitoxin	0.887374	0.00317374	9
BA / CTRL	HF568_05560	coproporphyrinogen III oxidase	-0.780009	0.00320262	4
BA / CTRL	HF568_05570	MFS transporter	-1.6496	0.00323213	2
BA / CTRL	HF568_12790	YraN family protein	1.29017	0.00323259	4
BA / CTRL	HF568_04785	fructose-bisphosphate aldolase	-0.818807	0.00324349	29
BA / CTRL	HF568_16175	heavy metal translocating P-type ATPase	0.303617	0.00325235	6
BA / CTRL	HF568_11305	metal ABC transporter ATP-binding protein	-0.994095	0.0032708	13
BA / CTRL	HF568_12360	P-type conjugative transfer ATPase TrbB	0.496746	0.00327393	8
BA / CTRL	HF568_06505	2-isopropylmalate synthase	-0.366051	0.00328974	30
BA / CTRL	HF568_11005	rhodanese-like domain-containing protein	0.649521	0.00330137	19
BA / CTRL	HF568_09940	phosphoadenylyl-sulfate reductase	0.899299	0.00330594	8
BA / CTRL	HF568_04765	twin-arginine translocation signal domain-containing protein	1.45179	0.00331057	3
BA / CTRL	HF568_17935	guanylate kinase	-0.358949	0.00331681	9
BA / CTRL	HF568_14625	5-(carboxyamino)imidazole ribonucleotide synthase	-0.150972	0.00332141	14
BA / CTRL	HF568_02885	glycine cleavage system aminomethyltransferase GcvT	0.510119	0.00337188	22
BA / CTRL	HF568_03095	site-specific integrase	0.936139	0.00338161	7
BA / CTRL	HF568_02940	cytochrome b/b6 domain-containing protein	0.812731	0.00340464	4
BA / CTRL	HF568_07810	CCA tRNA nucleotidyltransferase	-0.345927	0.00340968	12
BA / CTRL	HF568_17495	hypothetical protein	1.42875	0.00342305	3
BA / CTRL	HF568_04490	tyrosine--tRNA ligase	-0.285774	0.00342402	12
BA / CTRL	HF568_17370	YdcH family protein	1.71739	0.00342848	6
BA / CTRL	HF568_12525	octaprenyl diphosphate synthase	2.05056	0.00345417	19
BA / CTRL	HF568_17990	DUF541 domain-containing protein	1.43991	0.00346535	6
BA / CTRL	HF568_00275	UDP-N-acetylmuramoyl-tripeptide--D-alanyl-D- alanine ligase	0.405613	0.00346889	16
BA / CTRL	HF568_07235	lytic transglycosylase domain-containing protein	0.858248	0.00348214	6
BA / CTRL	HF568_17590	NADH-quinone oxidoreductase subunit NuoI	0.158748	0.00350273	15
BA / CTRL	HF568_01270	ParB/RepB/Spo0J family partition protein	-0.0766203	0.00354306	14
BA / CTRL	HF568_16265	Do family serine endopeptidase	0.503952	0.00354729	20
BA / CTRL	HF568_01825	sulfite exporter TauE/SafE family protein	0.684894	0.003557	3
BA / CTRL	HF568_11310	zinc ABC transporter solute-binding protein	1.16544	0.00356211	8
BA / CTRL	HF568_06965	tRNA (adenosine(37)-N6)-threonylcarbamoyltransferase complex transferase subunit TsaD	-0.785746	0.0035682	7
BA / CTRL	HF568_12260	3-dehydroquinate synthase	-0.292615	0.00358597	14
BA / CTRL	HF568_14990	mechanosensitive ion channel protein	0.403008	0.00359875	7
BA / CTRL	HF568_03690	2-C-methyl-D-erythritol 4-phosphate cytidylyltransferase	0.344876	0.00360346	13
BA / CTRL	HF568_14005	ribosome maturation factor RimP	0.337979	0.00361542	11
BA / CTRL	HF568_14365	glucose 1-dehydrogenase	-0.267154	0.00361777	13
BA / CTRL	HF568_09025	GTP-binding protein	-0.890697	0.00363533	5
BA / CTRL	HF568_09060	carboxysome peptide B	1.58203	0.00364808	8
BA / CTRL	HF568_04535	TolC family protein	-0.256665	0.00364913	5
BA / CTRL	HF568_13865	leucyl/phenylalanyl-tRNA--protein transferase	-0.772573	0.00366175	5
BA / CTRL	HF568_03765	protein translocase subunit SecF	0.43332	0.00367872	10
BA / CTRL	HF568_00980	sigma-70 family RNA polymerase sigma factor	-0.269019	0.00368214	7
BA / CTRL	HF568_09380	1-deoxy-D-xylulose-5-phosphate reductoisomerase	-0.457475	0.00368445	18
BA / CTRL	HF568_08895	phosphate ABC transporter substrate-binding protein PstS	1.96467	0.00368583	2
BA / CTRL	HF568_03295	GTP-binding protein	0.158295	0.00369335	11
BA / CTRL	HF568_13325	glucans biosynthesis glucosyltransferase MdoH	-0.334661	0.00370016	3
BA / CTRL	HF568_09895	hypothetical protein	-0.368081	0.00371657	9
BA / CTRL	HF568_16450	S-methyl-5-thioribose-1-phosphate isomerase	-0.243629	0.00372655	18
BA / CTRL	HF568_04180	oxygen-independent coproporphyrinogen III oxidase-like protein	-0.92053	0.00373742	5
BA / CTRL	HF568_10090	NAD-dependent epimerase/dehydratase family protein	-0.246777	0.00374127	8
BA / CTRL	HF568_05730	1-acyl-sn-glycerol-3-phosphate acyltransferase	0.365783	0.00378155	7
BA / CTRL	HF568_03280	hypothetical protein	0.47769	0.00378909	5
BA / CTRL	HF568_07885	endonuclease	-1.52229	0.00383991	4
BA / CTRL	HF568_13240	tetratricopeptide repeat protein	-0.172261	0.00383991	26
BA / CTRL	HF568_00485	D-glycero-beta-D-manno-heptose-7-phosphate kinase	0.191407	0.00387884	19
BA / CTRL	HF568_07215	Ni/Fe hydrogenase subunit alpha	-0.660058	0.00388162	15
BA / CTRL	HF568_01510	hypothetical protein	0.821916	0.0038863	4
BA / CTRL	HF568_14210	ribulose bisphosphate carboxylase small subunit	1.59173	0.00390535	9
BA / CTRL	HF568_14440	DUF4168 domain-containing protein	1.61655	0.00391339	10
BA / CTRL	HF568_04570	cyclic pyranopterin monophosphate synthase MoaC	0.849859	0.0039403	10
BA / CTRL	HF568_01655	YaiI/YqxD family protein	0.596342	0.00397226	8
BA / CTRL	HF568_02485	SDR family oxidoreductase	0.505076	0.00400357	13
BA / CTRL	HF568_04735	Co2+/Mg2+ efflux protein ApaG	0.694297	0.00400499	4
BA / CTRL	HF568_12400	chromosomal replication initiator protein DnaA	-0.139547	0.00402222	30
BA / CTRL	HF568_07960	carboxymuconolactone decarboxylase family protein	0.136284	0.00406647	11
BA / CTRL	HF568_13935	c-type cytochrome	5.6961	0.00407377	7
BA / CTRL	HF568_15210	capsular biosynthesis protein	0.120962	0.00408432	8
BA / CTRL	HF568_13230	peptide chain release factor 1	-0.350372	0.00409255	16
BA / CTRL	HF568_14960	segregation/condensation protein A	-1.25624	0.00410715	2
BA / CTRL	HF568_02435	lipoyl synthase	-0.782939	0.00413151	16
BA / CTRL	HF568_10490	cysteine--tRNA ligase	2.16	0.00414855	25
BA / CTRL	HF568_16515	ferrous iron transport protein A	0.257641	0.00418964	2
BA / CTRL	HF568_11820	7-cyano-7-deazaguanine synthase QueC	0.198647	0.00420715	10
BA / CTRL	HF568_17580	NADH-quinone oxidoreductase subunit NuoK	0.86731	0.00421782	2
BA / CTRL	HF568_17045	hypothetical protein	-0.673557	0.00422955	10
BA / CTRL	HF568_17900	outer membrane protein assembly factor BamC	0.839223	0.00423211	26
BA / CTRL	HF568_05550	OprD family porin	3.26894	0.00425101	8
BA / CTRL	HF568_05770	hypothetical protein	1.09628	0.00425127	5
BA / CTRL	HF568_10995	TlpA family protein disulfide reductase	0.6007	0.00427705	6
BA / CTRL	HF568_13845	CDP-6-deoxy-delta-3,4-glucoseen reductase	-0.235165	0.00428195	17
BA / CTRL	HF568_13065	hypothetical protein	0.371351	0.00428605	6
BA / CTRL	HF568_09715	NAD(P)-dependent oxidoreductase	0.493867	0.00429038	3
BA / CTRL	HF568_02640	ADP-ribosyl-	-1.04552	0.00433191	5
BA / CTRL	HF568_10470	ClpXP protease specificity-enhancing factor	0.851101	0.00433198	3
BA / CTRL	HF568_03755	preprotein translocase subunit YajC	1.77367	0.00436015	2
BA / CTRL	HF568_09825	1-(5-phosphoribosyl)-5-((5- phosphoribosylamino)methylideneamino)imidazole-4- carboxamide isomerase	0.532619	0.00436389	4
BA / CTRL	HF568_01925	ABC transporter ATP-binding protein	1.15599	0.00436631	9
BA / CTRL	HF568_16260	thioredoxin	0.114873	0.00436877	19
BA / CTRL	HF568_15575	hypothetical protein	-0.667145	0.00437776	2
BA / CTRL	HF568_08010	3-isopropylmalate dehydrogenase	0.8902	0.00438032	29
BA / CTRL	HF568_15910	sulfur reduction protein DsrE	1.23108	0.00440075	5
BA / CTRL	HF568_10080	HypC/HybG/HupF family hydrogenase formation chaperone	-0.625917	0.00440837	6
BA / CTRL	HF568_16490	3-phosphoshikimate 1-carboxyvinyltransferase	-0.152113	0.00445111	16
BA / CTRL	HF568_16370	NAD(P)H-hydrate dehydratase	0.573662	0.00447124	9
BA / CTRL	HF568_08050	YciI family protein	-0.911785	0.00455266	4
BA / CTRL	HF568_00045	sulfite exporter TauE/SafE family protein	0.943229	0.00455668	3
BA / CTRL	HF568_17500	gamma-glutamyl-gamma-aminobutyrate hydrolase family protein	0.490359	0.00455849	6
BA / CTRL	HF568_11735	phosphate acyltransferase PlsX	0.2182	0.00458395	16
BA / CTRL	HF568_04780	ubiquinol-cytochrome c reductase iron-sulfur subunit	0.527021	0.0046127	15
BA / CTRL	HF568_08615	hypothetical protein	-0.539127	0.00461576	2
BA / CTRL	HF568_02120	undecaprenyl-diphosphate phosphatase	0.560155	0.00461753	3
BA / CTRL	HF568_02540	group II truncated hemoglobin	0.23705	0.00465045	7
BA / CTRL	HF568_10530	sensor histidine kinase KdpD	0.137469	0.00466085	30
BA / CTRL	HF568_17490	hypothetical protein	0.896373	0.00469298	11
BA / CTRL	HF568_07940	hypothetical protein	1.63024	0.00471635	4
BA / CTRL	HF568_02265	polyisoprenoid-binding protein	2.18057	0.00471932	15
BA / CTRL	HF568_14240	imidazole glycerol phosphate synthase subunit HisF	-0.334186	0.00472594	15
BA / CTRL	HF568_14640	FAD-binding protein	-0.405075	0.0047341	7
BA / CTRL	HF568_10310	LEA type 2 family protein	1.18769	0.00475205	2
BA / CTRL	HF568_04720	hypothetical protein	0.478799	0.00475339	5
BA / CTRL	HF568_12090	carbonic anhydrase	-0.488391	0.00476209	3
BA / CTRL	HF568_00055	FprA family A-type flavoprotein	0.938741	0.00479264	11
BA / CTRL	HF568_15915	MFS transporter	1.20021	0.00483196	3
BA / CTRL	HF568_07060	hypothetical protein	0.461065	0.00484715	9
BA / CTRL	HF568_16455	DNA gyrase subunit A	-0.200631	0.00485276	62
BA / CTRL	HF568_14690	glycosyltransferase family 4 protein	0.212999	0.00487314	14
BA / CTRL	HF568_02375	1-acyl-sn-glycerol-3-phosphate acyltransferase	0.355076	0.00488507	7
BA / CTRL	HF568_06425	glucose-6-phosphate dehydrogenase	-0.256589	0.00491199	4
BA / CTRL	HF568_04355	glycolate oxidase subunit GlcE	0.334289	0.0049234	14
BA / CTRL	HF568_11660	Rrf2 family transcriptional regulator	1.04008	0.00492759	12
BA / CTRL	HF568_01575	methionine--tRNA ligase	-0.252402	0.00493625	26
BA / CTRL	HF568_16800	Na+/H+ antiporter NhaA	0.658523	0.00495098	3
BA / CTRL	HF568_13950	glycosyltransferase family 1 protein	-0.215656	0.00499159	5
BA / CTRL	HF568_15975	transferase	0.334307	0.00504656	6
BA / CTRL	HF568_15790	Fe-S protein assembly co-chaperone HscB	-0.491815	0.00505118	16
BA / CTRL	HF568_12345	putative addiction module antidote protein	0.193259	0.00507363	5
BA / CTRL	HF568_05700	beta-ketoacyl-	-0.280693	0.00511215	7
BA / CTRL	HF568_11755	zinc ribbon domain-containing protein	0.544756	0.00511284	8
BA / CTRL	HF568_05300	helix-turn-helix transcriptional regulator	0.643426	0.00511948	6
BA / CTRL	HF568_02020	IclR family transcriptional regulator	-0.459287	0.00513892	18
BA / CTRL	HF568_12630	SOS response-associated peptidase	-1.30076	0.00513892	3
BA / CTRL	HF568_05905	ribonucleotide-diphosphate reductase subunit beta	-0.254481	0.00514364	9
BA / CTRL	HF568_04320	2Fe-2S iron-sulfur cluster binding domain-containing protein	-1.50322	0.00515706	2
BA / CTRL	HF568_03120	hypothetical protein	1.29331	0.0051894	10
BA / CTRL	HF568_06475	exodeoxyribonuclease III	-0.499462	0.00519528	15
BA / CTRL	HF568_15745	AMP-binding protein	0.147548	0.00522122	14
BA / CTRL	HF568_10085	hydrogenase formation protein HypD	-0.672136	0.00525225	8
BA / CTRL	HF568_14405	30S ribosomal protein S6	0.277985	0.00526762	11
BA / CTRL	HF568_12220	(2Fe-2S)-binding protein	-0.987029	0.00528439	2
BA / CTRL	HF568_17825	phosphate/phosphite/phosphonate ABC transporter substrate-binding protein	-0.507052	0.00534596	5
BA / CTRL	HF568_12965	DUF4337 domain-containing protein	0.70796	0.00534689	4
BA / CTRL	HF568_03085	glucose-1-phosphate thymidylyltransferase RfbA	-0.439993	0.00535514	17
BA / CTRL	HF568_11205	glycosyltransferase family 2 protein	-0.578948	0.00535729	10
BA / CTRL	HF568_06990	ferredoxin family protein	1.33756	0.00536575	5
BA / CTRL	HF568_10635	peptide deformylase	0.128172	0.00536747	7
BA / CTRL	HF568_12960	divalent metal cation transporter	-2.35444	0.00536747	2
BA / CTRL	HF568_10990	quinol oxidase	0.494482	0.00537839	9
BA / CTRL	HF568_00310	hypothetical protein	1.09137	0.0053821	5
BA / CTRL	HF568_15785	iron-sulfur cluster assembly protein IscA	-0.328487	0.00541572	5
BA / CTRL	HF568_04700	porin	2.87206	0.00544238	14
BA / CTRL	HF568_11515	DNA translocase FtsK	-0.296677	0.00553143	25
BA / CTRL	HF568_16015	plasmid maintenance system killer	1.3672	0.00553827	6
BA / CTRL	HF568_00110	heavy metal-binding protein	0.198858	0.00555504	7
BA / CTRL	HF568_08795	MotA/TolQ/ExbB proton channel family protein	0.358128	0.00557719	13
BA / CTRL	HF568_07895	hypothetical protein	0.779441	0.00559787	2
BA / CTRL	HF568_18160	dienelactone hydrolase family protein	-0.518045	0.00561666	7
BA / CTRL	HF568_07360	class 1 fructose-bisphosphatase	-0.407497	0.00563508	14
BA / CTRL	HF568_02440	lipoyl(octanoyl) transferase LipB	0.25811	0.00565581	13
BA / CTRL	HF568_14290	SAM-dependent methyltransferase	-1.13301	0.00568331	4
BA / CTRL	HF568_15655	tetraacyldisaccharide 4'-kinase	-0.246913	0.00572784	3
BA / CTRL	HF568_02910	protease SohB	-0.202421	0.00575475	25
BA / CTRL	HF568_09885	phosphotransferase	-0.236772	0.00577149	11
BA / CTRL	HF568_04220	argininosuccinate lyase	-0.179378	0.0058419	28
BA / CTRL	HF568_03065	glutamate--tRNA ligase	-0.263899	0.00585615	23
BA / CTRL	HF568_07210	hydrogenase maturation protease	0.879176	0.00587541	2
BA / CTRL	HF568_08780	hypothetical protein	-0.799197	0.00590179	6
BA / CTRL	HF568_12050	transcriptional repressor NrdR	-0.390994	0.00593362	8
BA / CTRL	HF568_08415	nucleotidyl transferase AbiEii/AbiGii toxin family protein	-0.196808	0.00601788	36
BA / CTRL	HF568_13070	carbamoyltransferase HypF	-0.0443008	0.00603379	18
BA / CTRL	HF568_08750	four-carbon acid sugar kinase family protein	-0.998271	0.00603606	24
BA / CTRL	HF568_09855	UDP-N-acetylglucosamine 1-carboxyvinyltransferase	0.925484	0.00613102	21
BA / CTRL	HF568_12535	nitrogen regulation protein NR(I)	-0.669226	0.00616202	26
BA / CTRL	HF568_01750	peptidyl-prolyl cis-trans isomerase	0.284171	0.00621124	14
BA / CTRL	HF568_05235	F0F1 ATP synthase subunit alpha	-0.315035	0.00624776	34
BA / CTRL	HF568_13905	phosphate regulon sensor histidine kinase PhoR	-0.166601	0.00628931	17
BA / CTRL	HF568_16065	tetraacyldisaccharide 4'-kinase	-1.03202	0.00629294	2
BA / CTRL	HF568_02905	MoaD/ThiS family protein	1.09506	0.00631499	2
BA / CTRL	HF568_15670	carbon-nitrogen hydrolase family protein	-0.446574	0.00632664	12
BA / CTRL	HF568_03345	molybdopterin-dependent oxidoreductase	1.7358	0.00634104	16
BA / CTRL	HF568_00680	J domain-containing protein	-0.402349	0.00636016	8
BA / CTRL	HF568_08765	heavy metal translocating P-type ATPase	-0.359191	0.00636029	6
BA / CTRL	HF568_08525	LPS export ABC transporter permease LptF	0.44879	0.00636583	6
BA / CTRL	HF568_16865	twin-arginine translocation signal domain-containing protein	2.63978	0.00641586	4
BA / CTRL	HF568_03810	helix-turn-helix domain-containing protein	0.958825	0.0064218	5
BA / CTRL	HF568_16080	hypothetical protein	0.750787	0.00644913	8
BA / CTRL	HF568_07165	50S ribosomal protein L25/general stress protein Ctc	0.598346	0.00645984	10
BA / CTRL	HF568_15380	type I glyceraldehyde-3-phosphate dehydrogenase	0.382224	0.0064864	26
BA / CTRL	HF568_15700	isoleucine--tRNA ligase	-0.182942	0.00649911	40
BA / CTRL	HF568_08875	MFS transporter	0.236386	0.00650062	6
BA / CTRL	HF568_10560	hypothetical protein	-1.16792	0.00651607	7
BA / CTRL	HF568_13520	50S ribosomal protein L7/L12	1.22929	0.0065203	16
BA / CTRL	HF568_00675	flagellar motor protein MotB	0.871508	0.00653057	3
BA / CTRL	HF568_17450	hypothetical protein	0.221115	0.00656433	10
BA / CTRL	HF568_07105	winged-helix domain-containing protein	0.836033	0.00656543	8
BA / CTRL	HF568_01535	antibiotic biosynthesis monooxygenase	0.827403	0.00657954	10
BA / CTRL	HF568_04515	DNA mismatch repair protein MutS	-0.73576	0.00659415	5
BA / CTRL	HF568_08825	CDP-alcohol phosphatidyltransferase family protein	0.790857	0.00660672	4
BA / CTRL	HF568_00095	peptidylprolyl isomerase	1.24703	0.00662136	12
BA / CTRL	HF568_01560	heat-inducible transcription repressor HrcA	-0.238817	0.00662752	10
BA / CTRL	HF568_02475	cytochrome c oxidase assembly protein	1.35145	0.00671546	3
BA / CTRL	HF568_10050	hypothetical protein	-0.461042	0.00672079	2
BA / CTRL	HF568_13855	iron export ABC transporter permease subunit FetB	1.47592	0.00672598	4
BA / CTRL	HF568_05290	HlyD family efflux transporter periplasmic adaptor subunit	0.200777	0.0067374	12
BA / CTRL	HF568_12855	MarR family transcriptional regulator	1.10789	0.00677051	10
BA / CTRL	HF568_12785	ABC transporter substrate-binding protein	0.722398	0.00679413	25
BA / CTRL	HF568_11200	polysaccharide deacetylase family protein	-0.259551	0.00679436	8
BA / CTRL	HF568_08460	bifunctional pyr operon transcriptional regulator/uracil phosphoribosyltransferase PyrR	0.42058	0.00681145	12
BA / CTRL	HF568_03880	hypothetical protein	0.770465	0.00681666	7
BA / CTRL	HF568_03480	adenylate kinase	-0.278687	0.00684099	10
BA / CTRL	HF568_02070	thioredoxin TrxA	0.852505	0.00685842	8
BA / CTRL	HF568_10630	amino acid-binding protein	0.58882	0.00691585	7
BA / CTRL	HF568_01800	phosphate ABC transporter substrate-binding protein PstS	2.58315	0.00693381	9
BA / CTRL	HF568_12225	GNAT family N-acetyltransferase	-0.416894	0.00694208	8
BA / CTRL	HF568_05650	histidine--tRNA ligase	-0.43129	0.00696234	9
BA / CTRL	HF568_10835	NAD(P)-dependent glycerol-3-phosphate dehydrogenase	0.339031	0.00704034	8
BA / CTRL	HF568_15780	Fe-S cluster assembly scaffold IscU	0.0376734	0.00705769	11
BA / CTRL	HF568_10130	OmpA family protein	0.452319	0.00708666	3
BA / CTRL	HF568_13770	TonB-dependent receptor	4.74942	0.00710799	11
BA / CTRL	HF568_03510	DNA-directed RNA polymerase subunit alpha	-0.235804	0.00715194	34
BA / CTRL	HF568_06090	LysR family transcriptional regulator	-0.350148	0.00718214	21
BA / CTRL	HF568_17995	pirin family protein	0.586276	0.00719552	10
BA / CTRL	HF568_03350	4Fe-4S dicluster domain-containing protein	3.168	0.00721302	8
BA / CTRL	HF568_12270	HAD-IC family P-type ATPase	0.0161806	0.00721302	9
BA / CTRL	HF568_01640	EAL domain-containing protein	0.36435	0.00723206	8
BA / CTRL	HF568_01100	septation ring formation regulator EzrA	1.54555	0.0072806	2
BA / CTRL	HF568_04930	sigma-70 family RNA polymerase sigma factor	-0.648599	0.0072806	3
BA / CTRL	HF568_10750	alkylphosphonate utilization protein	0.731816	0.00731909	2
BA / CTRL	HF568_05430	hypothetical protein	0.289607	0.00739148	3
BA / CTRL	HF568_07965	2,3-bisphosphoglycerate-independent phosphoglycerate mutase	-0.425053	0.0074499	22
BA / CTRL	HF568_15800	ISC system 2Fe-2S type ferredoxin	0.513771	0.00751785	4
BA / CTRL	HF568_13920	hypothetical protein	0.537066	0.00753772	3
BA / CTRL	HF568_16845	ribosome-associated translation inhibitor RaiA	0.995039	0.00759745	6
BA / CTRL	HF568_17075	membrane integrity-associated transporter subunit PqiC	0.561144	0.00762314	4
BA / CTRL	HF568_01525	dCTP deaminase	-0.266944	0.00767075	6
BA / CTRL	HF568_05420	C40 family peptidase	0.71417	0.00768653	6
BA / CTRL	HF568_17680	SDR family oxidoreductase	-0.173486	0.00769826	7
BA / CTRL	HF568_09835	imidazoleglycerol-phosphate dehydratase HisB	0.263092	0.00772107	8
BA / CTRL	HF568_13940	cytochrome C	3.64755	0.00772761	6
BA / CTRL	HF568_11730	50S ribosomal protein L32	0.866342	0.00772817	5
BA / CTRL	HF568_12845	type I DNA topoisomerase	-1.12659	0.00774609	2
BA / CTRL	HF568_13945	glycosyltransferase family 4 protein	0.276123	0.00775588	5
BA / CTRL	HF568_01735	exodeoxyribonuclease VII large subunit	-0.310765	0.00776947	12
BA / CTRL	HF568_15755	inositol monophosphatase	0.349971	0.00785421	18
BA / CTRL	HF568_14140	pyridine nucleotide-disulfide oxidoreductase	-0.590043	0.00789758	4
BA / CTRL	HF568_18105	ferritin-like domain-containing protein	0.10068	0.00793395	11
BA / CTRL	HF568_14975	threonylcarbamoyl-AMP synthase	0.363824	0.00795947	5
BA / CTRL	HF568_07365	phosphoenolpyruvate carboxylase	-0.119109	0.0079903	9
BA / CTRL	HF568_16360	recombination protein RecR	-0.300041	0.00804143	10
BA / CTRL	HF568_03235	SpoVR family protein	-0.434205	0.00807424	13
BA / CTRL	HF568_07860	ubiquinone biosynthesis regulatory protein kinase UbiB	0.112017	0.00809494	30
BA / CTRL	HF568_04630	type II toxin-antitoxin system Phd/YefM family antitoxin	0.840246	0.0081062	5
BA / CTRL	HF568_15120	M48 family metallopeptidase	0.232378	0.00810982	3
BA / CTRL	HF568_00300	division/cell wall cluster transcriptional repressor MraZ	0.292133	0.00814615	12
BA / CTRL	HF568_05205	ParB/RepB/Spo0J family partition protein	-0.0887019	0.00814741	10
BA / CTRL	HF568_10605	peptidoglycan editing factor PgeF	0.384455	0.00815987	7
BA / CTRL	HF568_11270	1,4-alpha-glucan branching protein GlgB	-0.265458	0.00817101	27
BA / CTRL	HF568_14820	GTP-binding protein	-0.179678	0.00818847	11
BA / CTRL	HF568_01480	cupin domain-containing protein	0.367383	0.00820747	8
BA / CTRL	HF568_01430	heterodisulfide reductase subunit B	-0.327166	0.00822705	9
BA / CTRL	HF568_14215	form I ribulose bisphosphate carboxylase large subunit	-0.51484	0.00830178	32
BA / CTRL	HF568_11975	sulfotransferase	-0.294515	0.00831743	9
BA / CTRL	HF568_06985	septum site-determining protein MinC	0.0587845	0.00836034	10
BA / CTRL	HF568_11040	multidrug transporter	0.354549	0.00842135	6
BA / CTRL	HF568_08575	alcohol dehydrogenase catalytic domain-containing protein	1.56718	0.00843167	6
BA / CTRL	HF568_02695	energy transducer TonB	1.01688	0.00848547	4
BA / CTRL	HF568_02055	malate dehydrogenase	0.222505	0.00855167	18
BA / CTRL	HF568_04255	acyl carrier protein	0.581271	0.00855711	4
BA / CTRL	HF568_03175	outer membrane lipid asymmetry maintenance protein MlaD	0.663081	0.00858167	2
BA / CTRL	HF568_14045	FkbM family methyltransferase	1.10685	0.00865625	12
BA / CTRL	HF568_00455	thiamine-phosphate kinase	-0.309359	0.00866917	7
BA / CTRL	HF568_01540	4-hydroxy-tetrahydrodipicolinate reductase	0.338795	0.00872069	11
BA / CTRL	HF568_14970	site-2 protease family protein	0.45565	0.00872428	4
BA / CTRL	HF568_11525	transporter	0.490397	0.00873805	8
BA / CTRL	HF568_00235	FtsQ-type POTRA domain-containing protein	0.902601	0.00878154	13
BA / CTRL	HF568_01050	RluA family pseudouridine synthase	0.45632	0.00879276	10
BA / CTRL	HF568_07825	riboflavin synthase	0.301373	0.00879395	10
BA / CTRL	HF568_09015	pantetheine-phosphate adenylyltransferase	0.234743	0.00885493	10
BA / CTRL	HF568_01975	UbiX family flavin prenyltransferase	0.551801	0.00886215	9
BA / CTRL	HF568_12040	stringent starvation protein A	0.514825	0.00886822	14
BA / CTRL	HF568_01380	23S rRNA (guanosine(2251)-2'-O)-methyltransferase RlmB	-0.847434	0.00889841	5
BA / CTRL	HF568_14060	nucleotidyltransferase	-0.232166	0.00891186	18
BA / CTRL	HF568_07950	lipoate--protein ligase family protein	0.762761	0.00896687	2
BA / CTRL	HF568_12085	5-methyltetrahydropteroyltriglutamate-- homocysteine S-methyltransferase	-0.491715	0.00896808	56
BA / CTRL	HF568_10485	ribonuclease E	-0.695055	0.00897151	2
BA / CTRL	HF568_10540	potassium-transporting ATPase subunit KdpA	2.50187	0.0090181	11
BA / CTRL	HF568_08020	hypothetical protein	-1.00398	0.00902094	3
BA / CTRL	HF568_07025	16S rRNA (cytosine(967)-C(5))-methyltransferase RsmB	-0.353967	0.00907749	9
BA / CTRL	HF568_11080	DUF2945 domain-containing protein	1.14195	0.0090958	4
BA / CTRL	HF568_14845	EAL domain-containing protein	0.532656	0.0091479	5
BA / CTRL	HF568_12490	FAD-dependent oxidoreductase	0.03836	0.0092	2
BA / CTRL	HF568_02795	pyridoxamine 5'-phosphate oxidase	0.316293	0.00920172	12
BA / CTRL	HF568_08365	hypoxanthine-guanine phosphoribosyltransferase	-0.79152	0.00926735	5
BA / CTRL	HF568_17135	hypothetical protein	0.132267	0.00934521	3
BA / CTRL	HF568_14720	dual specificity protein phosphatase family protein	0.420012	0.00938466	11
BA / CTRL	HF568_17055	cold-shock protein	1.41062	0.00940204	13
BA / CTRL	HF568_01950	shikimate kinase	0.628776	0.00941581	5
BA / CTRL	HF568_06930	hypothetical protein	0.082259	0.0094195	2
BA / CTRL	HF568_11770	1-acyl-sn-glycerol-3-phosphate acyltransferase	0.13147	0.0094866	7
BA / CTRL	HF568_15725	hypothetical protein	0.684638	0.00954134	8
BA / CTRL	HF568_01375	TatD family hydrolase	1.01783	0.00958623	15
BA / CTRL	HF568_15640	inorganic diphosphatase	0.566544	0.00958977	15
BA / CTRL	HF568_14200	VWA domain-containing protein	-0.183781	0.0096626	30
BA / CTRL	HF568_04155	D-alanyl-D-alanine carboxypeptidase	0.418865	0.00968524	10
BA / CTRL	HF568_01725	TonB family protein	0.343094	0.00977541	8
BA / CTRL	HF568_15400	ribulose-phosphate 3-epimerase	1.12731	0.00978414	10
BA / CTRL	HF568_00265	UDP-N-acetylmuramoyl-L-alanine--D-glutamate ligase	-0.47503	0.00979918	16
BA / CTRL	HF568_12650	P-type conjugative transfer protein TrbJ	2.13365	0.00982412	2
BA / CTRL	HF568_14120	protochlorophyllide oxidoreductase	1.61016	0.00985138	4
BA / CTRL	HF568_01265	hypothetical protein	-0.64097	0.00995427	6
BA / CTRL	HF568_13435	elongation factor Ts	-0.334403	0.0100433	24
BA / CTRL	HF568_17920	RidA family protein	1.24239	0.0100954	4
BA / CTRL	HF568_08350	hypothetical protein	0.550101	0.010179	4
BA / CTRL	HF568_16720	metallophosphoesterase	-0.69336	0.0102091	4
BA / CTRL	HF568_06605	2-oxo acid dehydrogenase subunit E2	0.197737	0.01028	14
BA / CTRL	HF568_13025	tetratricopeptide repeat protein	-0.387442	0.010317	10
BA / CTRL	HF568_10545	HAD-IC family P-type ATPase	3.13788	0.0103235	18
BA / CTRL	HF568_11750	NAAT family transporter	-0.209914	0.0103238	3
BA / CTRL	HF568_11785	Holliday junction branch migration protein RuvA	0.174035	0.0103302	6
BA / CTRL	HF568_04250	beta-ketoacyl-ACP synthase II	-0.564309	0.0103409	10
BA / CTRL	HF568_14305	purine nucleoside permease	3.21144	0.010411	11
BA / CTRL	HF568_05350	ABC transporter ATP-binding protein	0.81783	0.0105008	10
BA / CTRL	HF568_03070	LysM peptidoglycan-binding domain-containing protein	0.878621	0.01057	5
BA / CTRL	HF568_06600	alpha-ketoacid dehydrogenase subunit beta	-1.25381	0.0105889	3
BA / CTRL	HF568_05240	F0F1 ATP synthase subunit gamma	0.248511	0.0106229	23
BA / CTRL	HF568_10155	sugar transferase	0.0544678	0.0107027	12
BA / CTRL	HF568_06935	methyltransferase domain-containing protein	0.203393	0.0107127	11
BA / CTRL	HF568_00560	adenosylmethionine decarboxylase	1.29747	0.0108134	4
BA / CTRL	HF568_02570	2Fe-2S iron-sulfur cluster binding domain-containing protein	0.254688	0.0108308	7
BA / CTRL	HF568_13090	hydrogenase expression/formation protein HypE	0.294999	0.0109351	16
BA / CTRL	HF568_02890	dynein regulation protein LC7	1.29414	0.0109597	4
BA / CTRL	HF568_16110	DNA primase	-0.399777	0.011127	10
BA / CTRL	HF568_08515	hypothetical protein	0.361175	0.0111474	7
BA / CTRL	HF568_15585	hypothetical protein	0.540012	0.0111599	11
BA / CTRL	HF568_11315	metalloprotease PmbA	-0.256701	0.0112073	24
BA / CTRL	HF568_16870	SDR family NAD(P)-dependent oxidoreductase	-0.512317	0.0112241	13
BA / CTRL	HF568_10590	class I SAM-dependent methyltransferase	-0.747725	0.0112451	16
BA / CTRL	HF568_11725	hypothetical protein	-0.366905	0.0112946	7
BA / CTRL	HF568_10550	hypothetical protein	0.552316	0.0114041	7
BA / CTRL	HF568_09165	Crp/Fnr family transcriptional regulator	0.164853	0.0114591	5
BA / CTRL	HF568_02745	hypothetical protein	-1.19498	0.0114843	4
BA / CTRL	HF568_02790	hypothetical protein	0.671292	0.0115984	4
BA / CTRL	HF568_11835	peptidoglycan-associated lipoprotein	-0.551164	0.0116476	4
BA / CTRL	HF568_12245	glutamate synthase large subunit	-0.246096	0.0116498	68
BA / CTRL	HF568_17750	glucan 1,4-alpha-glucosidase	-2.86509	0.0118148	3
BA / CTRL	HF568_07180	helix-turn-helix domain-containing protein	-0.416595	0.0119864	3
BA / CTRL	HF568_15305	(2Fe-2S)-binding protein	-0.489852	0.0122736	3
BA / CTRL	HF568_01465	DJ-1/PfpI family protein	-0.409525	0.012486	2
BA / CTRL	HF568_13910	phosphate regulon transcriptional regulatory protein PhoB	-0.21538	0.0125294	17
BA / CTRL	HF568_01445	HU family DNA-binding protein	1.25139	0.0125814	11
BA / CTRL	HF568_08870	chloride channel protein	-0.230699	0.0126059	11
BA / CTRL	HF568_00625	hypothetical protein	-0.405698	0.012606	2
BA / CTRL	HF568_00720	AmmeMemoRadiSam system protein B	0.859706	0.0126198	5
BA / CTRL	HF568_17840	winged helix-turn-helix transcriptional regulator	0.28473	0.0126386	9
BA / CTRL	HF568_11250	ROK family protein	0.845224	0.0126556	11
BA / CTRL	HF568_14330	ring-opening amidohydrolase	-0.36794	0.0126566	10
BA / CTRL	HF568_07250	fluoride efflux transporter CrcB	-0.125641	0.0127382	2
BA / CTRL	HF568_10885	SDR family oxidoreductase	0.339566	0.0128096	8
BA / CTRL	HF568_13340	signal peptidase I	0.296917	0.0128274	15
BA / CTRL	HF568_02620	iron-sulfur cluster assembly accessory protein	0.995998	0.0128291	2
BA / CTRL	HF568_16940	YqgE/AlgH family protein	0.504319	0.0128348	9
BA / CTRL	HF568_11425	phosphomethylpyrimidine synthase ThiC	-0.165467	0.0128689	25
BA / CTRL	HF568_01090	DUF971 domain-containing protein	0.0564481	0.0128816	6
BA / CTRL	HF568_07920	transaldolase	0.112011	0.0128837	25
BA / CTRL	HF568_14520	magnesium-translocating P-type ATPase	-0.210647	0.0129357	12
BA / CTRL	HF568_00345	heterodisulfide reductase subunit B	0.241976	0.0129664	11
BA / CTRL	HF568_17605	NADH-quinone oxidoreductase subunit NuoF	-0.198935	0.0130168	26
BA / CTRL	HF568_13115	nitroreductase family protein	0.250555	0.0130374	6
BA / CTRL	HF568_09210	hypothetical protein	0.684104	0.0130585	8
BA / CTRL	HF568_16100	cyclic beta 1-2 glucan synthetase	0.757751	0.0130746	2
BA / CTRL	HF568_11910	mercury(II) reductase	-0.340561	0.0130926	11
BA / CTRL	HF568_03325	biotin synthase BioB	0.278957	0.013112	11
BA / CTRL	HF568_17445	endonuclease III	-0.37396	0.0131131	9
BA / CTRL	HF568_02015	phosphoketolase	-1.01891	0.0131393	6
BA / CTRL	HF568_06595	cytochrome C oxidase assembly protein	-0.371121	0.0131996	2
BA / CTRL	HF568_01555	nucleotide exchange factor GrpE	0.227865	0.0132726	7
BA / CTRL	HF568_17125	acetylglutamate kinase	0.448169	0.0133213	17
BA / CTRL	HF568_12935	thiazole synthase	0.939553	0.0133221	4
BA / CTRL	HF568_02995	TonB-dependent receptor	3.64002	0.0133507	8
BA / CTRL	HF568_13785	sel1 repeat family protein	1.07176	0.0134442	4
BA / CTRL	HF568_12475	iron-sulfur cluster insertion protein ErpA	-0.981219	0.0134825	4
BA / CTRL	HF568_08985	hypothetical protein	0.603639	0.0135236	8
BA / CTRL	HF568_02635	nif-specific transcriptional activator NifA	-0.257117	0.0135279	21
BA / CTRL	HF568_03270	hypothetical protein	-2.09203	0.0135515	2
BA / CTRL	HF568_12075	glutathione S-transferase family protein	0.529267	0.0136383	5
BA / CTRL	HF568_17115	hypothetical protein	0.638819	0.0136974	3
BA / CTRL	HF568_03355	polysulfide reductase NrfD	0.644284	0.0137276	3
BA / CTRL	HF568_16030	LysR family transcriptional regulator	-0.820919	0.0139124	4
BA / CTRL	HF568_14535	L-glutamate gamma-semialdehyde dehydrogenase	-0.482086	0.0139622	2
BA / CTRL	HF568_17810	TatD family hydrolase	0.493333	0.0139815	4
BA / CTRL	HF568_03815	type IV pilus biogenesis/stability protein PilW	0.276933	0.0139931	11
BA / CTRL	HF568_14635	four-carbon acid sugar kinase family protein	-2.68709	0.0142012	2
BA / CTRL	HF568_17820	SCP2 sterol-binding domain-containing protein	0.611246	0.0142877	8
BA / CTRL	HF568_16885	nitronate monooxygenase	0.786619	0.0143639	12
BA / CTRL	HF568_14470	HlyD family efflux transporter periplasmic adaptor subunit	0.383556	0.0143736	7
BA / CTRL	HF568_14585	ferric iron uptake transcriptional regulator	-0.407342	0.0143753	9
BA / CTRL	HF568_04380	MBL fold metallo-hydrolase	0.24364	0.014439	8
BA / CTRL	HF568_11860	hypothetical protein	-0.0784922	0.0145138	3
BA / CTRL	HF568_10335	DUF4902 domain-containing protein	1.82489	0.0145177	4
BA / CTRL	HF568_00195	triose-phosphate isomerase	0.300476	0.0146125	13
BA / CTRL	HF568_10570	dihydroxy-acid dehydratase	-1.18688	0.014645	33
BA / CTRL	HF568_01810	phosphate ABC transporter permease PstA	0.72272	0.0146507	2
BA / CTRL	HF568_03015	cation-translocating P-type ATPase	-0.38788	0.0148941	12
BA / CTRL	HF568_16480	3-deoxy-7-phosphoheptulonate synthase	-0.237442	0.014935	31
BA / CTRL	HF568_05765	NifX-associated nitrogen fixation protein	0.0888905	0.01499	11
BA / CTRL	HF568_12070	methionine biosynthesis protein MetW	0.226455	0.0152029	14
BA / CTRL	HF568_11020	transcriptional initiation protein Tat	0.261196	0.0152831	11
BA / CTRL	HF568_01995	class I tRNA ligase family protein	-0.178636	0.015372	11
BA / CTRL	HF568_04060	DNA topoisomerase 3	-1.13361	0.0154031	3
BA / CTRL	HF568_02980	exodeoxyribonuclease V subunit beta	-0.305272	0.0154724	32
BA / CTRL	HF568_15395	fructose-bisphosphate aldolase class II	0.329478	0.0156469	24
BA / CTRL	HF568_15015	hemerythrin domain-containing protein	-0.416469	0.0156557	5
BA / CTRL	HF568_11985	succinyl-diaminopimelate desuccinylase	-0.132795	0.015672	19
BA / CTRL	HF568_17555	TGS domain-containing protein	-0.125572	0.0157878	16
BA / CTRL	HF568_00565	glucose-6-phosphate isomerase	-0.441257	0.0158462	5
BA / CTRL	HF568_00240	D-alanine--D-alanine ligase	0.761682	0.0158827	6
BA / CTRL	HF568_11010	quinol oxidase	0.179265	0.0159505	17
BA / CTRL	HF568_13890	aminotransferase class I/II-fold pyridoxal phosphate-dependent enzyme	0.259901	0.0160209	7
BA / CTRL	HF568_11155	hypothetical protein	1.49481	0.0160266	3
BA / CTRL	HF568_01530	iron-sulfur cluster carrier protein ApbC	0.0907009	0.0160858	23
BA / CTRL	HF568_01920	ABC transporter ATP-binding protein	0.675157	0.0165569	8
BA / CTRL	HF568_05545	lipopolysaccharide heptosyltransferase II	-0.183969	0.0165789	5
BA / CTRL	HF568_03195	RNA-binding S4 domain-containing protein	-0.937406	0.0166273	3
BA / CTRL	HF568_17895	4-hydroxy-tetrahydrodipicolinate synthase	-0.521061	0.0166508	11
BA / CTRL	HF568_07655	fatty acid desaturase	0.148052	0.0166786	8
BA / CTRL	HF568_12995	endopeptidase La	-0.162585	0.0167124	45
BA / CTRL	HF568_07050	response regulator transcription factor	0.467365	0.0167293	17
BA / CTRL	HF568_09590	DUF3683 domain-containing protein	-0.210733	0.0168099	61
BA / CTRL	HF568_08475	potassium-transporting ATPase subunit KdpC	3.50116	0.0170561	4
BA / CTRL	HF568_16005	heavy metal translocating P-type ATPase	0.309552	0.0171174	13
BA / CTRL	HF568_15690	hypothetical protein	1.78515	0.0172721	2
BA / CTRL	HF568_02560	SIR2 family protein	-0.439738	0.0173246	6
BA / CTRL	HF568_09545	aspartate kinase	-0.194597	0.0174484	2
BA / CTRL	HF568_14920	16S rRNA (uracil(1498)-N(3))-methyltransferase	0.143593	0.0174554	7
BA / CTRL	HF568_02725	epoxyqueuosine reductase QueH	-0.238538	0.0175205	2
BA / CTRL	HF568_14395	APC family permease	-0.255968	0.0175205	13
BA / CTRL	HF568_11390	site-specific integrase	0.0947237	0.0175277	4
BA / CTRL	HF568_04045	C40 family peptidase	1.82653	0.0176172	3
BA / CTRL	HF568_07435	HAD-IC family P-type ATPase	1.77685	0.0176889	4
BA / CTRL	HF568_00040	universal stress protein	0.257537	0.0178156	7
BA / CTRL	HF568_15415	NAD(P)/FAD-dependent oxidoreductase	1.12376	0.0178426	2
BA / CTRL	HF568_11280	SPFH/Band 7/PHB domain protein	0.177038	0.0178594	12
BA / CTRL	HF568_09890	nucleotidyltransferase family protein	0.0801005	0.0178713	9
BA / CTRL	HF568_07925	lipoate--protein ligase family protein	1.15066	0.0179551	4
BA / CTRL	HF568_02455	NAD(P)-dependent glycerol-3-phosphate dehydrogenase	0.94812	0.0180061	3
BA / CTRL	HF568_14050	DUF805 domain-containing protein	0.385407	0.0181326	3
BA / CTRL	HF568_15980	rhodanese-like domain-containing protein	0.442989	0.0181326	11
BA / CTRL	HF568_06980	septum site-determining protein MinD	-0.172988	0.0182156	22
BA / CTRL	HF568_06955	glycerol-3-phosphate 1-O-acyltransferase PlsY	0.24003	0.0182279	6
BA / CTRL	HF568_10665	hypothetical protein	-0.815356	0.0183794	2
BA / CTRL	HF568_12480	NAD(P)/FAD-dependent oxidoreductase	0.0957638	0.0184224	6
BA / CTRL	HF568_14180	lipoate--protein ligase family protein	1.14053	0.0184735	9
BA / CTRL	HF568_02565	hypothetical protein	1.09702	0.0186537	3
BA / CTRL	HF568_14390	L,D-transpeptidase	0.318241	0.0186727	8
BA / CTRL	HF568_15405	phosphoglycolate phosphatase	-0.4234	0.0186935	8
BA / CTRL	HF568_02760	histidine phosphatase family protein	-1.4486	0.0187848	3
BA / CTRL	HF568_04690	sigma-54-dependent Fis family transcriptional regulator	-0.643104	0.0188247	3
BA / CTRL	HF568_11050	hypothetical protein	0.772784	0.0188639	4
BA / CTRL	HF568_11655	OsmC family protein	0.396316	0.0188907	10
BA / CTRL	HF568_17090	hypothetical protein	0.297358	0.0189642	4
BA / CTRL	HF568_14075	peptide ABC transporter substrate-binding protein	2.40635	0.0190062	4
BA / CTRL	HF568_16380	symmetrical bis(5'-nucleosyl)-tetraphosphatase	-0.0883497	0.0190155	9
BA / CTRL	HF568_14275	DUF167 domain-containing protein	0.380592	0.0190623	4
BA / CTRL	HF568_10725	RNA pyrophosphohydrolase	0.0371219	0.0190727	9
BA / CTRL	HF568_00550	histidine phosphatase family protein	-0.657612	0.0190898	12
BA / CTRL	HF568_04340	DUF2309 domain-containing protein	-0.405036	0.019128	56
BA / CTRL	HF568_00715	AI-2E family transporter	0.542014	0.0192228	7
BA / CTRL	HF568_01775	ribonuclease III	-0.336751	0.0192452	10
BA / CTRL	HF568_10305	endonuclease	-0.225447	0.0193123	10
BA / CTRL	HF568_09800	type II toxin-antitoxin system VapC family toxin	0.265522	0.0193509	5
BA / CTRL	HF568_04560	rod shape-determining protein MreC	0.202876	0.0194183	9
BA / CTRL	HF568_17380	glycosyltransferase	-0.313148	0.0195315	6
BA / CTRL	HF568_08850	dihydrolipoyl dehydrogenase	1.12932	0.0195405	15
BA / CTRL	HF568_02550	TOBE domain-containing protein	1.71695	0.0195548	6
BA / CTRL	HF568_13780	peptide chain release factor 3	0.038917	0.0196234	13
BA / CTRL	HF568_08470	potassium-transporting ATPase subunit B	3.35829	0.0197164	2
BA / CTRL	HF568_03805	flavodoxin-dependent (E)-4-hydroxy-3-methylbut-2-enyl-diphosphate synthase	-0.160326	0.0197274	34
BA / CTRL	HF568_04945	peroxiredoxin	0.773265	0.0205944	2
BA / CTRL	HF568_15110	class I SAM-dependent methyltransferase	-0.657674	0.0207136	4
BA / CTRL	HF568_01905	peptide ABC transporter substrate-binding protein	1.32408	0.0207946	4
BA / CTRL	HF568_00010	DUF4870 domain-containing protein	0.148075	0.0208052	4
BA / CTRL	HF568_17325	glycosyltransferase	-0.0690804	0.0208773	5
BA / CTRL	HF568_03835	DNA mismatch repair endonuclease MutL	-0.263385	0.0208919	22
BA / CTRL	HF568_14510	YtxH domain-containing protein	0.903413	0.0210318	5
BA / CTRL	HF568_15130	TonB-dependent receptor	3.63515	0.0211863	10
BA / CTRL	HF568_06660	HAD-IC family P-type ATPase	0.017964	0.0213501	6
BA / CTRL	HF568_16385	DsrE family protein	0.323607	0.0213594	2
BA / CTRL	HF568_17635	TonB C-terminal domain-containing protein	0.375413	0.0214291	5
BA / CTRL	HF568_08045	septation protein A	-0.787262	0.0217444	2
BA / CTRL	HF568_15680	ABC transporter ATP-binding protein/permease	0.223943	0.0217633	22
BA / CTRL	HF568_02865	ATP-binding cassette domain-containing protein	0.216453	0.021951	14
BA / CTRL	HF568_00270	phospho-N-acetylmuramoyl-pentapeptide- transferase	-0.433253	0.0219771	3
BA / CTRL	HF568_08435	hypothetical protein	-0.374348	0.022207	3
BA / CTRL	HF568_02125	MFS transporter	0.332676	0.0224816	6
BA / CTRL	HF568_08390	transcription-repair coupling factor	-0.175992	0.0226455	26
BA / CTRL	HF568_01420	efflux RND transporter periplasmic adaptor subunit	-0.620393	0.0227662	12
BA / CTRL	HF568_08185	DNA topoisomerase 3	-0.273781	0.0227782	6
BA / CTRL	HF568_12020	bifunctional glutamate N-acetyltransferase/amino-acid acetyltransferase ArgJ	0.000462793	0.0228181	15
BA / CTRL	HF568_11170	phosphatidylserine decarboxylase	0.204426	0.0229313	13
BA / CTRL	HF568_14790	TonB-dependent receptor	0.166044	0.0230819	3
BA / CTRL	HF568_10790	isochorismatase family protein	-0.545838	0.02314	3
BA / CTRL	HF568_17645	uroporphyrinogen-III synthase	-0.291685	0.0231661	13
BA / CTRL	HF568_15275	decarboxylating 6-phosphogluconate dehydrogenase	-0.172222	0.0233186	11
BA / CTRL	HF568_03715	bifunctional folylpolyglutamate synthase/dihydrofolate synthase	-0.27577	0.0233194	4
BA / CTRL	HF568_14670	DUF2202 domain-containing protein	-0.444164	0.0237195	2
BA / CTRL	HF568_07200	alanine--tRNA ligase	-0.0991124	0.0238483	43
BA / CTRL	HF568_14255	type IV pilus twitching motility protein PilT	0.20375	0.0239382	22
BA / CTRL	HF568_04470	alpha-ketoacid dehydrogenase subunit beta	-0.0379278	0.0239644	7
BA / CTRL	HF568_15685	thioredoxin family protein	0.282726	0.0239862	10
BA / CTRL	HF568_11165	CDP-diacylglycerol--serine O-phosphatidyltransferase	-0.958709	0.0242387	3
BA / CTRL	HF568_09065	carboxysome peptide A	0.344926	0.0244651	6
BA / CTRL	HF568_12440	glutamine-synthetase adenylyltransferase	-0.509882	0.0245742	7
BA / CTRL	HF568_02770	helix-turn-helix domain-containing protein	0.188039	0.0246285	7
BA / CTRL	HF568_17360	hypothetical protein	0.307822	0.0247366	4
BA / CTRL	HF568_15840	hypothetical protein	0.462167	0.0247891	2
BA / CTRL	HF568_13225	peptide chain release factor N(5)-glutamine methyltransferase	-0.452129	0.0247919	7
BA / CTRL	HF568_00385	oxidative damage protection protein	0.608329	0.0248417	8
BA / CTRL	HF568_03200	4-hydroxythreonine-4-phosphate dehydrogenase PdxA	0.152175	0.0249393	15
BA / CTRL	HF568_13215	GTP-binding protein	0.0423632	0.0250308	22
BA / CTRL	HF568_15490	TonB-dependent receptor	3.67784	0.025122	10
BA / CTRL	HF568_02060	50S ribosomal protein L31	0.278676	0.0251939	6
BA / CTRL	HF568_03475	preprotein translocase subunit SecY	0.355376	0.0252233	12
BA / CTRL	HF568_10045	carbohydrate porin	0.844087	0.0253361	5
BA / CTRL	HF568_09305	RNA polymerase-binding protein DksA	0.287859	0.0253946	8
BA / CTRL	HF568_14345	AtzE family amidohydrolase	0.563041	0.0256973	13
BA / CTRL	HF568_02370	RimK family alpha-L-glutamate ligase	0.0142023	0.0258488	7
BA / CTRL	HF568_14110	hypothetical protein	1.4422	0.0260292	4
BA / CTRL	HF568_03215	YbjN domain-containing protein	-0.141924	0.0260557	8
BA / CTRL	HF568_04265	ACP S-malonyltransferase	-0.322222	0.0261948	15
BA / CTRL	HF568_16270	site-specific tyrosine recombinase XerD	0.206031	0.0266218	18
BA / CTRL	HF568_03710	acetyl-CoA carboxylase carboxyltransferase subunit beta	-0.167951	0.0266357	17
BA / CTRL	HF568_11680	ATP-binding cassette domain-containing protein	-0.280308	0.0267439	14
BA / CTRL	HF568_04485	plasma-membrane proton-efflux P-type ATPase	-0.336472	0.026749	26
BA / CTRL	HF568_05690	MMPL family transporter	0.37574	0.0267853	5
BA / CTRL	HF568_14810	DUF490 domain-containing protein	0.412558	0.0268485	22
BA / CTRL	HF568_07280	exodeoxyribonuclease VII small subunit	-0.485797	0.0268529	7
BA / CTRL	HF568_13995	translation initiation factor IF-2	-0.570034	0.0270192	6
BA / CTRL	HF568_13100	hydrogenase nickel incorporation protein HypB	0.0927093	0.027032	9
BA / CTRL	HF568_15570	hypothetical protein	-0.297473	0.0271162	18
BA / CTRL	HF568_15815	patatin	-0.286145	0.0271566	13
BA / CTRL	HF568_04835	homoserine kinase	-0.529678	0.0271884	7
BA / CTRL	HF568_10935	glucose-6-phosphate dehydrogenase	-0.650806	0.0273672	2
BA / CTRL	HF568_16315	glucose-6-phosphate dehydrogenase	-0.231738	0.0274278	11
BA / CTRL	HF568_13885	alpha/beta fold hydrolase	-0.436075	0.0275405	4
BA / CTRL	HF568_12310	HAMP domain-containing histidine kinase	-0.144603	0.0276392	21
BA / CTRL	HF568_16250	excinuclease ABC subunit UvrA	-0.0831665	0.0277618	25
BA / CTRL	HF568_17340	squalene--hopene cyclase	-0.234775	0.0277821	6
BA / CTRL	HF568_08125	3,4-dihydroxy-2-butanone-4-phosphate synthase	0.572986	0.0277961	5
BA / CTRL	HF568_09005	signal recognition particle-docking protein FtsY	-0.17649	0.0277999	23
BA / CTRL	HF568_17510	nickel-dependent hydrogenase large subunit	0.282816	0.0279281	12
BA / CTRL	HF568_17130	TetR/AcrR family transcriptional regulator	0.117133	0.027964	9
BA / CTRL	HF568_01820	thioredoxin fold domain-containing protein	0.463646	0.028279	5
BA / CTRL	HF568_16060	hypothetical protein	-0.470198	0.0283326	4
BA / CTRL	HF568_17640	porphobilinogen synthase	-0.0550729	0.0284537	18
BA / CTRL	HF568_14350	oxalurate catabolism protein HpxZ	1.35286	0.0285531	8
BA / CTRL	HF568_07610	Ni,Fe-hydrogenase III large subunit	-0.31406	0.0285534	4
BA / CTRL	HF568_11800	protein TolQ	0.225649	0.0286205	7
BA / CTRL	HF568_00290	cell division protein FtsL	1.75659	0.0286907	3
BA / CTRL	HF568_04350	glycolate oxidase subunit GlcF	0.131417	0.02887	11
BA / CTRL	HF568_08535	DNA polymerase III subunit chi	0.373337	0.0288808	4
BA / CTRL	HF568_18155	oxidoreductase	-0.402734	0.0291968	3
BA / CTRL	HF568_10675	hypothetical protein	-0.072703	0.0296309	10
BA / CTRL	HF568_14175	radical SAM protein	0.0735591	0.0296679	16
BA / CTRL	HF568_03705	tryptophan synthase subunit alpha	0.231192	0.0300404	5
BA / CTRL	HF568_04465	N-(5'-phosphoribosyl)anthranilate isomerase	0.503076	0.0300657	2
BA / CTRL	HF568_17540	YbhB/YbcL family Raf kinase inhibitor-like protein	0.297957	0.0304115	10
BA / CTRL	HF568_09905	KpsF/GutQ family sugar-phosphate isomerase	-0.150199	0.0304883	18
BA / CTRL	HF568_13160	two-component sensor histidine kinase	-0.311629	0.0306643	11
BA / CTRL	HF568_03305	tRNA (adenosine(37)-N6)-threonylcarbamoyltransferase complex dimerization subunit type 1 TsaB	-0.687558	0.0307001	5
BA / CTRL	HF568_14265	pyrroline-5-carboxylate reductase	-0.25706	0.0308374	16
BA / CTRL	HF568_05555	LysR family transcriptional regulator	-0.450196	0.0308991	14
BA / CTRL	HF568_08675	cation diffusion facilitator family transporter	0.0680167	0.0313381	7
BA / CTRL	HF568_08755	phosphoketolase	-0.369769	0.0313897	30
BA / CTRL	HF568_06515	hypothetical protein	0.0957049	0.0314625	5
BA / CTRL	HF568_02115	transcription elongation factor GreA	-0.157986	0.0315781	16
BA / CTRL	HF568_03160	heavy-metal-associated domain-containing protein	0.290485	0.0316282	2
BA / CTRL	HF568_03010	hypothetical protein	-0.41744	0.032118	2
BA / CTRL	HF568_07095	prevent-host-death protein	0.559111	0.0325272	4
BA / CTRL	HF568_09270	fumarylacetoacetate hydrolase family protein	0.367974	0.0328416	11
BA / CTRL	HF568_09950	sulfate adenylyltransferase	0.406536	0.0330867	12
BA / CTRL	HF568_12555	alpha-E domain-containing protein	1.12127	0.0334835	14
BA / CTRL	HF568_12550	circularly permuted type 2 ATP-grasp protein	0.624817	0.0335072	20
BA / CTRL	HF568_02445	DUF493 domain-containing protein	-0.249807	0.0337493	8
BA / CTRL	HF568_00975	DUF3858 domain-containing protein	0.754991	0.0339918	6
BA / CTRL	HF568_14645	FAD-binding protein	-0.297049	0.0340278	3
BA / CTRL	HF568_13510	DNA-directed RNA polymerase subunit beta'	-0.160453	0.0345403	96
BA / CTRL	HF568_15865	S-formylglutathione hydrolase	-0.490152	0.0345981	6
BA / CTRL	HF568_16390	ABC transporter permease	-0.520506	0.0348631	2
BA / CTRL	HF568_17690	phosphoenolpyruvate synthase	-0.315305	0.0348889	12
BA / CTRL	HF568_08815	hypothetical protein	-0.920744	0.0353144	3
BA / CTRL	HF568_10070	hydrogenase maturation nickel metallochaperone HypA	0.492345	0.0357472	3
BA / CTRL	HF568_14725	3-deoxy-D-manno-octulosonic acid transferase	0.17895	0.0357595	17
BA / CTRL	HF568_11435	hypothetical protein	0.22561	0.0358945	3
BA / CTRL	HF568_08640	shikimate dehydrogenase	0.43845	0.0361045	4
BA / CTRL	HF568_17815	tRNA threonylcarbamoyladenosine dehydratase	-0.277035	0.0361137	10
BA / CTRL	HF568_02930	glucans biosynthesis glucosyltransferase MdoH	-0.115148	0.0361716	19
BA / CTRL	HF568_13385	chromosome segregation protein SMC	-0.0821281	0.0363298	22
BA / CTRL	HF568_00465	CinA family protein	0.173113	0.0366232	7
BA / CTRL	HF568_11445	IS66 family insertion sequence hypothetical protein	0.401078	0.0368765	2
BA / CTRL	HF568_03670	nucleoside deaminase	-0.304313	0.0370192	4
BA / CTRL	HF568_01495	IS110 family transposase	0.295138	0.0370525	12
BA / CTRL	HF568_17070	MFS transporter	0.586714	0.0374222	4
BA / CTRL	HF568_11365	transposase	-0.0994185	0.0376358	8
BA / CTRL	HF568_05375	NAD(P)/FAD-dependent oxidoreductase	-0.0694348	0.0377298	5
BA / CTRL	HF568_17515	(Fe-S)-binding protein	-0.306216	0.0378278	25
BA / CTRL	HF568_02315	NADH-quinone oxidoreductase subunit NuoG	1.21835	0.0380371	3
BA / CTRL	HF568_16050	accessory factor UbiK family protein	0.379451	0.0381104	12
BA / CTRL	HF568_10910	lipoprotein-releasing ABC transporter permease subunit	0.28843	0.0381195	8
BA / CTRL	HF568_02855	peroxiredoxin	0.175385	0.038175	21
BA / CTRL	HF568_04760	PH domain-containing protein	0.00576158	0.0383926	7
BA / CTRL	HF568_15495	DUF3857 domain-containing protein	0.759484	0.038625	2
BA / CTRL	HF568_16290	ribosome maturation factor RimM	0.22817	0.0386263	11
BA / CTRL	HF568_04460	tRNA pseudouridine(38-40) synthase TruA	0.414192	0.0386651	8
BA / CTRL	HF568_13515	DNA-directed RNA polymerase subunit beta	-0.175782	0.0386854	103
BA / CTRL	HF568_02215	hypothetical protein	0.407573	0.0389145	2
BA / CTRL	HF568_10585	hypothetical protein	-0.372869	0.039027	6
BA / CTRL	HF568_03735	CBS domain-containing protein	-0.163558	0.0401052	9
BA / CTRL	HF568_06495	shikimate dehydrogenase	0.297034	0.0404639	4
BA / CTRL	HF568_10640	APC family permease	0.44341	0.0404639	5
BA / CTRL	HF568_01250	NADP-dependent phosphogluconate dehydrogenase	0.0823001	0.0405444	3
BA / CTRL	HF568_08965	DUF484 family protein	-0.00793978	0.0405806	10
BA / CTRL	HF568_00670	methionine adenosyltransferase	-0.228451	0.0406446	23
BA / CTRL	HF568_09360	UDP-3-O-(3-hydroxymyristoyl)glucosamine N-acyltransferase	0.310871	0.0418298	13
BA / CTRL	HF568_10325	J domain-containing protein	0.0445073	0.0419009	6
BA / CTRL	HF568_01965	MlaE family lipid ABC transporter permease subunit	0.0719938	0.0419648	5
BA / CTRL	HF568_00745	YciK family oxidoreductase	0.177138	0.0421181	13
BA / CTRL	HF568_12560	transglutaminase family protein	0.209592	0.0425778	27
BA / CTRL	HF568_00660	methylenetetrahydrofolate reductase	-0.224695	0.0427396	13
BA / CTRL	HF568_16140	RdgB/HAM1 family non-canonical purine NTP pyrophosphatase	-0.0170077	0.0428566	8
BA / CTRL	HF568_18045	glutamate decarboxylase	0.0818462	0.0428738	15
BA / CTRL	HF568_05720	sodium:proton antiporter	0.11196	0.0429746	6
BA / CTRL	HF568_13295	type II toxin-antitoxin system PrlF family antitoxin	0.468382	0.0432084	4
BA / CTRL	HF568_15845	FdhF/YdeP family oxidoreductase	-0.17412	0.0433718	25
BA / CTRL	HF568_03780	chorismate synthase	-0.101184	0.0434457	16
BA / CTRL	HF568_09400	UMP kinase	-0.173548	0.0435847	12
BA / CTRL	HF568_01085	excinuclease ABC subunit UvrC	-0.228521	0.043696	7
BA / CTRL	HF568_01425	TolC family protein	-0.171587	0.04387	7
BA / CTRL	HF568_15180	HPr family phosphocarrier protein	-0.191762	0.044138	3
BA / CTRL	HF568_05950	hypothetical protein	-0.352246	0.0450405	2
BA / CTRL	HF568_06945	4-hydroxybenzoate octaprenyltransferase	-0.29926	0.0453741	5
BA / CTRL	HF568_14805	BamA/TamA family outer membrane protein	0.598634	0.0454945	16
BA / CTRL	HF568_09390	isoprenyl transferase	-0.259614	0.0455968	11
BA / CTRL	HF568_07090	type II toxin-antitoxin system VapC family toxin	0.707667	0.0459378	5
BA / CTRL	HF568_13250	4-(cytidine 5'-diphospho)-2-C-methyl-D-erythritol kinase	-0.178019	0.0459438	6
BA / CTRL	HF568_01040	P-II family nitrogen regulator	0.292418	0.0461822	9
BA / CTRL	HF568_01565	50S ribosomal protein L33	0.616205	0.0469302	5
BA / CTRL	HF568_12275	dTDP-4-dehydrorhamnose reductase	0.542552	0.0473384	4
BA / CTRL	HF568_00515	DEAD/DEAH box helicase family protein	0.00111766	0.047592	5
BA / CTRL	HF568_15645	3-deoxy-manno-octulosonate cytidylyltransferase	0.247037	0.0484295	7
BA / CTRL	HF568_17365	DNA mismatch repair protein MutS	-0.0588169	0.0485278	28
BA / CTRL	HF568_10775	hydrogenase	0.507512	0.048858	4
BA / CTRL	HF568_17535	hydrogenase maturation protease	-0.233981	0.0492485	4
BA / CTRL	HF568_04170	rRNA pseudouridine synthase	-0.285168	0.0499242	5
BA / CTRL	HF568_03210	16S rRNA (adenine(1518)-N(6)/adenine(1519)-N(6))- dimethyltransferase RsmA	-0.0341838	0.0504611	15
BA / CTRL	HF568_11600	tRNA uridine-5-carboxymethylaminomethyl(34) synthesis enzyme MnmG	0.297024	0.0505104	5
BA / CTRL	HF568_08960	hypothetical protein	-0.353412	0.0505357	4
BA / CTRL	HF568_02230	5'/3'-nucleotidase SurE	0.273373	0.0505797	14
BA / CTRL	HF568_09900	hypothetical protein	-1.37108	0.0505876	2
BA / CTRL	HF568_06640	aldolase	-0.158483	0.0506002	12
BA / CTRL	HF568_10575	threonylcarbamoyl-AMP synthase	0.213101	0.0506798	21
BA / CTRL	HF568_11530	replication-associated recombination protein A	-0.238336	0.0509663	16
BA / CTRL	HF568_14325	ureidoglycolate hydrolase	3.43213	0.0509698	6
BA / CTRL	HF568_03125	response regulator	-0.332524	0.0509994	9
BA / CTRL	HF568_09325	DNA polymerase III subunit alpha	-0.191978	0.0512231	44
BA / CTRL	HF568_09910	phenylphosphate carboxylase subunit delta	0.696155	0.0518376	11
BA / CTRL	HF568_09330	ribonuclease HII	0.341456	0.0518651	9
BA / CTRL	HF568_17650	hydroxymethylbilane synthase	0.126034	0.0520352	18
BA / CTRL	HF568_13755	porin	5.22161	0.0520353	4
BA / CTRL	HF568_10370	darcynin	0.695499	0.0521909	2
BA / CTRL	HF568_16240	HAD-IA family hydrolase	-0.32118	0.0522392	2
BA / CTRL	HF568_11215	bifunctional ornithine acetyltransferase/N-acetylglutamate synthase	0.0434831	0.052371	2
BA / CTRL	HF568_04510	tRNA uridine-5-carboxymethylaminomethyl(34) synthesis enzyme MnmG	0.477726	0.0526668	2
BA / CTRL	HF568_02170	nitrogen fixation protein NifW	0.382012	0.0531667	6
BA / CTRL	HF568_10650	dTDP-4-dehydrorhamnose reductase	-0.716811	0.0538479	4
BA / CTRL	HF568_08420	DUF3560 domain-containing protein	-0.578039	0.0540542	11
BA / CTRL	HF568_12295	DUF502 domain-containing protein	0.204453	0.0541183	4
BA / CTRL	HF568_02840	AI-2E family transporter	0.434047	0.0542723	2
BA / CTRL	HF568_12045	long-chain fatty acid--CoA ligase	-0.113883	0.0543766	3
BA / CTRL	HF568_00435	NaN	-0.0627898	0.0546196	43
BA / CTRL	HF568_07335	PAS domain-containing protein	0.395228	0.0547818	7
BA / CTRL	HF568_15145	MotA/TolQ/ExbB proton channel family protein	3.47837	0.0550933	4
BA / CTRL	HF568_09920	hypothetical protein	0.312907	0.0551276	3
BA / CTRL	HF568_13750	P-II family nitrogen regulator	2.37289	0.0552364	10
BA / CTRL	HF568_12780	16S rRNA (cytidine(1402)-2'-O)-methyltransferase	-0.177429	0.0560563	11
BA / CTRL	HF568_05745	polysaccharide deacetylase family protein	-0.168935	0.0560655	8
BA / CTRL	HF568_02490	NifU family protein	0.0152093	0.0568686	5
BA / CTRL	HF568_16120	GatB/YqeY domain-containing protein	0.127618	0.0568805	12
BA / CTRL	HF568_00105	VOC family protein	0.163482	0.0570736	8
BA / CTRL	HF568_07190	DNA recombination/repair protein RecA	-0.179822	0.05749	2
BA / CTRL	HF568_07635	potassium transporter	-0.157291	0.0576383	9
BA / CTRL	HF568_16045	2-octaprenyl-6-methoxyphenyl hydroxylase	-0.125708	0.0579815	8
BA / CTRL	HF568_02260	M15 family metallopeptidase	0.124296	0.0581063	10
BA / CTRL	HF568_15635	hypothetical protein	0.169194	0.0581636	5
BA / CTRL	HF568_08040	ATP-binding protein	-0.0895288	0.0582416	11
BA / CTRL	HF568_14230	Sec-independent protein translocase subunit TatA	-0.148816	0.0584746	4
BA / CTRL	HF568_07945	hypothetical protein	0.108458	0.0584784	5
BA / CTRL	HF568_01760	HAD-IC family P-type ATPase	0.199096	0.058539	16
BA / CTRL	HF568_08500	RecQ family ATP-dependent DNA helicase	0.158872	0.0588941	8
BA / CTRL	HF568_15200	LTA synthase family protein	-0.240812	0.0590541	13
BA / CTRL	HF568_02100	hypothetical protein	-0.204498	0.0597525	6
BA / CTRL	HF568_12620	translesion error-prone DNA polymerase V autoproteolytic subunit	-0.166381	0.0597982	3
BA / CTRL	HF568_14620	disulfide bond formation protein B	-0.536448	0.0600441	2
BA / CTRL	HF568_10035	hypothetical protein	-0.225198	0.0604063	2
BA / CTRL	HF568_15750	CCA tRNA nucleotidyltransferase	0.232399	0.0608419	3
BA / CTRL	HF568_17870	glutaredoxin 3	0.527088	0.0610491	5
BA / CTRL	HF568_15945	GNAT family N-acetyltransferase	0.0413176	0.0610549	6
BA / CTRL	HF568_14335	xanthine dehydrogenase	2.08962	0.0610659	2
BA / CTRL	HF568_13080	SIS domain-containing protein	0.388355	0.0613809	6
BA / CTRL	HF568_08660	molybdate ABC transporter substrate-binding protein	0.46938	0.061642	2
BA / CTRL	HF568_14700	O-antigen ligase family protein	0.302292	0.06181	3
BA / CTRL	HF568_05760	gamma-glutamyltransferase	0.684077	0.0619648	4
BA / CTRL	HF568_14320	xanthine dehydrogenase family protein subunit M	2.4608	0.0623573	10
BA / CTRL	HF568_07880	pseudouridine synthase	0.188449	0.0624245	13
BA / CTRL	HF568_13380	hypothetical protein	0.0304925	0.0628443	12
BA / CTRL	HF568_11225	excinuclease ABC subunit UvrA	0.0646507	0.0642224	17
BA / CTRL	HF568_14270	YggT family protein	0.0461464	0.0647424	2
BA / CTRL	HF568_07450	6-phosphogluconate dehydrogenase	-0.123489	0.0657329	3
BA / CTRL	HF568_09075	transcriptional initiation protein Tat	0.0697134	0.0658297	75
BA / CTRL	HF568_18165	DEAD/DEAH box helicase	-0.0286209	0.0658339	30
BA / CTRL	HF568_11740	beta-ketoacyl-ACP synthase 3	0.0372843	0.0661022	7
BA / CTRL	HF568_14600	cardiolipin synthase B	-0.0919295	0.0661162	12
BA / CTRL	HF568_07055	two-component sensor histidine kinase	-0.0205502	0.0667835	12
BA / CTRL	HF568_00440	type I methionyl aminopeptidase	-0.179379	0.0669006	18
BA / CTRL	HF568_07445	glucose-6-phosphate dehydrogenase	0.207677	0.0669315	8
BA / CTRL	HF568_14695	phospholipid carrier-dependent glycosyltransferase	0.180122	0.0669334	4
BA / CTRL	HF568_10465	lytic transglycosylase domain-containing protein	0.210642	0.0670591	3
BA / CTRL	HF568_01485	VOC family protein	0.11897	0.0673695	4
BA / CTRL	HF568_06670	hypothetical protein	0.0143412	0.0676258	8
BA / CTRL	HF568_09090	excinuclease ABC subunit C	-0.135987	0.0676441	6
BA / CTRL	HF568_13075	HypC/HybG/HupF family hydrogenase formation chaperone	0.112498	0.0678298	7
BA / CTRL	HF568_18100	HpnL family protein	-2.42589	0.0678883	2
BA / CTRL	HF568_08380	glutathione peroxidase	-0.232312	0.0687693	9
BA / CTRL	HF568_10230	DNA polymerase III subunit epsilon	-0.181657	0.069155	7
BA / CTRL	HF568_09315	tRNA lysidine(34) synthetase TilS	-0.21987	0.0692964	6
BA / CTRL	HF568_17530	hydrogenase expression/formation protein	0.164163	0.0695216	5
BA / CTRL	HF568_06520	sulfurtransferase TusA family protein	0.36278	0.0697514	5
BA / CTRL	HF568_09320	acetyl-CoA carboxylase carboxyltransferase subunit alpha	-0.0421379	0.0703108	19
BA / CTRL	HF568_03630	N-acetyl-gamma-glutamyl-phosphate reductase	-0.289849	0.0707794	11
BA / CTRL	HF568_11220	glutathione-dependent disulfide-bond oxidoreductase	-0.088437	0.0725278	18
BA / CTRL	HF568_04695	PQQ-binding-like beta-propeller repeat protein	0.331335	0.0730584	26
BA / CTRL	HF568_12795	D-glycero-beta-D-manno-heptose 1-phosphate adenylyltransferase	0.0812386	0.0731765	14
BA / CTRL	HF568_06525	NAD(P)/FAD-dependent oxidoreductase	-0.170709	0.0733295	8
BA / CTRL	HF568_10250	insulinase family protein	0.145463	0.0735122	12
BA / CTRL	HF568_10620	HAD-IB family phosphatase	0.061756	0.0735821	15
BA / CTRL	HF568_16365	ammonium transporter	1.05616	0.0735929	3
BA / CTRL	HF568_13015	orotate phosphoribosyltransferase	0.220525	0.0740269	10
BA / CTRL	HF568_12375	glutamine-synthetase adenylyltransferase	-0.0744829	0.0742279	10
BA / CTRL	HF568_13850	ribonuclease T	-0.0788371	0.0744774	10
BA / CTRL	HF568_02880	glycine cleavage system protein GcvH	-0.310843	0.0745491	2
BA / CTRL	HF568_02365	hypothetical protein	0.322538	0.074903	5
BA / CTRL	HF568_17930	DNA-directed RNA polymerase subunit omega	0.299001	0.0749493	6
BA / CTRL	HF568_14530	SulP family inorganic anion transporter	-0.260994	0.0757508	7
BA / CTRL	HF568_01370	MBL fold metallo-hydrolase	-0.168514	0.0764165	9
BA / CTRL	HF568_01990	glucose-6-phosphate dehydrogenase	0.272561	0.0764991	2
BA / CTRL	HF568_05575	FAD-dependent oxidoreductase	-0.111991	0.0765136	3
BA / CTRL	HF568_06420	winged helix-turn-helix transcriptional regulator	0.12448	0.0765364	6
BA / CTRL	HF568_16475	histidinol-phosphate transaminase	-0.0907458	0.0770909	12
BA / CTRL	HF568_10065	nickel-dependent hydrogenase large subunit	-0.163002	0.0771024	9
BA / CTRL	HF568_15215	beta-3-deoxy-D-manno-oct-2-ulosonic acid transferase	0.189333	0.0776002	5
BA / CTRL	HF568_01275	ParA family protein	-0.276333	0.0777889	12
BA / CTRL	HF568_00635	DNA polymerase III subunit beta	-0.234701	0.0777922	19
BA / CTRL	HF568_14385	23S rRNA (uracil(1939)-C(5))-methyltransferase RlmD	-0.0905713	0.0778112	19
BA / CTRL	HF568_06435	arginine--tRNA ligase	-0.12506	0.0778462	25
BA / CTRL	HF568_11625	ATP synthase F1 subunit epsilon	0.0522621	0.0778808	8
BA / CTRL	HF568_14310	xanthine dehydrogenase family protein	0.438425	0.0781744	4
BA / CTRL	HF568_11665	2-polyprenyl-3-methyl-6-methoxy-1,4-benzoquinone monooxygenase	0.0707095	0.0782137	13
BA / CTRL	HF568_08465	Holliday junction resolvase RuvX	0.181897	0.0783902	5
BA / CTRL	HF568_02250	rhodanese-like domain-containing protein	0.0319959	0.0784319	6
BA / CTRL	HF568_01110	3-deoxy-8-phosphooctulonate synthase	0.124493	0.07872	14
BA / CTRL	HF568_01475	transglutaminase family protein	-0.0632886	0.0793733	9
BA / CTRL	HF568_12055	serine hydroxymethyltransferase	-0.113602	0.0796939	24
BA / CTRL	HF568_18010	magnesium transporter	-0.103571	0.0797693	6
BA / CTRL	HF568_14595	type II toxin-antitoxin system RatA family toxin	0.129583	0.079873	7
BA / CTRL	HF568_15480	malate dehydrogenase	0.861292	0.0803511	6
BA / CTRL	HF568_14360	glycosyl hydrolase	0.192744	0.0805576	6
BA / CTRL	HF568_16035	MBL fold metallo-hydrolase	-0.0853096	0.0807484	12
BA / CTRL	HF568_07830	3,4-dihydroxy-2-butanone-4-phosphate synthase	-0.217323	0.0809383	15
BA / CTRL	HF568_10710	agmatine deiminase family protein	0.582752	0.0809716	11
BA / CTRL	HF568_08455	aspartate carbamoyltransferase catalytic subunit	-0.102004	0.0811089	23
BA / CTRL	HF568_16640	TrbG/VirB9 family P-type conjugative transfer protein	0.66144	0.0812548	3
BA / CTRL	HF568_09745	hypothetical protein	0.61866	0.0813679	2
BA / CTRL	HF568_14300	adenosine deaminase	-0.0605597	0.0814505	14
BA / CTRL	HF568_09775	efflux RND transporter permease subunit	-0.0303722	0.0816361	26
BA / CTRL	HF568_13610	phosphoenolpyruvate carboxylase	-0.194967	0.0819327	24
BA / CTRL	HF568_03750	tRNA guanosine(34) transglycosylase Tgt	0.0626204	0.0825876	18
BA / CTRL	HF568_11480	molybdopterin-guanine dinucleotide biosynthesis protein B	-0.109158	0.0831587	6
BA / CTRL	HF568_09645	hypothetical protein	0.176429	0.0835812	5
BA / CTRL	HF568_16155	ATP-dependent protease	0.0363684	0.0851677	13
BA / CTRL	HF568_10595	NAD(P)/FAD-dependent oxidoreductase	0.0118715	0.0853223	29
BA / CTRL	HF568_08505	iron donor protein CyaY	-0.313449	0.0854121	2
BA / CTRL	HF568_15760	RNA methyltransferase	-0.172365	0.0855352	6
BA / CTRL	HF568_13470	ABC transporter substrate-binding protein	-0.0612541	0.0858795	5
BA / CTRL	HF568_15385	phosphoglycerate kinase	-0.0672237	0.0868854	29
BA / CTRL	HF568_16995	type 1 glutamine amidotransferase	-0.468754	0.0870377	6
BA / CTRL	HF568_04395	FAD-dependent oxidoreductase	-0.152993	0.0885618	12
BA / CTRL	HF568_01945	3-dehydroquinate synthase	-0.117607	0.0890101	2
BA / CTRL	HF568_04810	YihA family ribosome biogenesis GTP-binding protein	0.166814	0.0892449	3
BA / CTRL	HF568_04390	alpha/beta fold hydrolase	-0.394413	0.0899663	7
BA / CTRL	HF568_03285	HAD-IIB family hydrolase	0.0331458	0.0899856	5
BA / CTRL	HF568_00700	ATP-dependent DNA helicase RecG	-0.0789189	0.0903001	11
BA / CTRL	HF568_15860	S-(hydroxymethyl)glutathione dehydrogenase/class III alcohol dehydrogenase	-0.222301	0.0908156	26
BA / CTRL	HF568_15030	GNAT family N-acetyltransferase	-0.613047	0.0919001	3
BA / CTRL	HF568_00225	NADH-quinone oxidoreductase subunit D	-0.283766	0.0919285	2
BA / CTRL	HF568_16810	hypothetical protein	-0.108954	0.0924873	17
BA / CTRL	HF568_09630	cytochrome c biogenesis protein ResB	-0.0447259	0.0926267	33
BA / CTRL	HF568_05305	arsenate reductase ArsC	0.281023	0.0948046	3
BA / CTRL	HF568_10365	TetR/AcrR family transcriptional regulator	0.27574	0.0952541	4
BA / CTRL	HF568_04960	DUF2282 domain-containing protein	1.10071	0.0960806	2
BA / CTRL	HF568_10425	ferritin-like domain-containing protein	-0.0817336	0.0962416	14
BA / CTRL	HF568_05660	glutamate-5-semialdehyde dehydrogenase	-0.0955382	0.0962546	23
BA / CTRL	HF568_15730	efflux RND transporter permease subunit	0.109645	0.0967737	4
BA / CTRL	HF568_14745	tRNA (uridine(34)/cytosine(34)/5- carboxymethylaminomethyluridine(34)-2'-O)- methyltransferase TrmL	0.318365	0.0970788	7
BA / CTRL	HF568_10555	hypothetical protein	0.0638719	0.0971637	15
BA / CTRL	HF568_04275	serine protease	0.231054	0.0975631	9
BA / CTRL	HF568_04200	chaperonin GroEL	0.0336188	0.0983493	69
BA / CTRL	HF568_09830	imidazole glycerol phosphate synthase subunit HisH	0.108643	0.0988342	7
BA / CTRL	HF568_07085	hypothetical protein	0.246543	0.0991959	2
BA / CTRL	HF568_02845	PHP domain-containing protein	0.0790041	0.0999847	8
BA / CTRL	HF568_04545	rod shape-determining protein RodA	0.402526	0.100068	5
BA / CTRL	HF568_10015	response regulator	0.149051	0.100622	9
BA / CTRL	HF568_17525	hydrogenase small subunit	0.237653	0.100666	12
BA / CTRL	HF568_12540	PAS domain-containing sensor histidine kinase	-0.0981642	0.101299	15
BA / CTRL	HF568_03895	thiol reductant ABC exporter subunit CydC	0.0191151	0.101334	17
BA / CTRL	HF568_03525	bifunctional phosphopantothenoylcysteine decarboxylase/phosphopantothenate--cysteine ligase CoaBC	0.252478	0.101375	9
BA / CTRL	HF568_03900	thiol reductant ABC exporter subunit CydD	-0.0835929	0.101476	18
BA / CTRL	HF568_07070	phosphohistidine phosphatase SixA	-0.164246	0.101789	8
BA / CTRL	HF568_11285	6-phosphogluconolactonase	0.013478	0.101927	11
BA / CTRL	HF568_14955	SMC-Scp complex subunit ScpB	-0.287184	0.10307	2
BA / CTRL	HF568_03275	glutamine-synthetase adenylyltransferase	-0.0307473	0.103222	3
BA / CTRL	HF568_02860	ferredoxin family protein	0.179266	0.103843	6
BA / CTRL	HF568_03570	hypothetical protein	-0.445617	0.105175	4
BA / CTRL	HF568_14040	alpha/beta hydrolase	0.124206	0.105419	7
BA / CTRL	HF568_07075	sugar porter family MFS transporter	0.319307	0.106701	3
BA / CTRL	HF568_02465	squalene--hopene cyclase	0.187511	0.106744	12
BA / CTRL	HF568_16525	mechanosensitive ion channel	-0.182059	0.107449	6
BA / CTRL	HF568_17395	class II aldolase/adducin family protein	-0.0925946	0.108578	3
BA / CTRL	HF568_00535	beta-ketoacyl-ACP synthase II	-0.189762	0.108689	3
BA / CTRL	HF568_04345	hypothetical protein	0.092747	0.108777	7
BA / CTRL	HF568_17455	MBL fold metallo-hydrolase	0.00133385	0.11008	3
BA / CTRL	HF568_07915	enoyl-ACP reductase	-0.109578	0.11017	22
BA / CTRL	HF568_02520	glycosyltransferase	0.099826	0.110717	19
BA / CTRL	HF568_11065	DNA-3-methyladenine glycosylase 2 family protein	-0.0775331	0.111709	6
BA / CTRL	HF568_14940	DUF202 domain-containing protein	0.0921182	0.111716	8
BA / CTRL	HF568_00260	putative lipid II flippase FtsW	-0.222946	0.112867	2
BA / CTRL	HF568_07035	formate hydrogenlyase	1.32985	0.113084	2
BA / CTRL	HF568_02240	glutamate--ammonia ligase	-0.0743754	0.113266	28
BA / CTRL	HF568_08315	phenylalanine--tRNA ligase subunit beta	0.0688328	0.113773	29
BA / CTRL	HF568_16325	dTMP kinase	0.0983947	0.114121	9
BA / CTRL	HF568_13425	DedA family protein	0.261494	0.116209	4
BA / CTRL	HF568_17565	NADH-quinone oxidoreductase subunit NuoN	0.117068	0.116305	5
BA / CTRL	HF568_08820	DnaA regulatory inactivator Hda	-0.0952184	0.117043	10
BA / CTRL	HF568_10780	Ni,Fe-hydrogenase III large subunit	0.238728	0.117083	5
BA / CTRL	HF568_01520	APC family permease	0.101171	0.118876	3
BA / CTRL	HF568_09820	NAD kinase	0.172527	0.119101	11
BA / CTRL	HF568_09635	c-type cytochrome biogenesis protein CcsB	-0.0655852	0.119304	5
BA / CTRL	HF568_17880	N-acetylmuramoyl-L-alanine amidase	0.0628996	0.119494	13
BA / CTRL	HF568_12250	deoxyguanosinetriphosphate triphosphohydrolase	-0.0037234	0.122693	20
BA / CTRL	HF568_04805	cobyrinic acid a,c-diamide synthase	-0.144382	0.123359	6
BA / CTRL	HF568_14095	ABC transporter ATP-binding protein	-0.217241	0.12374	10
BA / CTRL	HF568_02050	AI-2E family transporter	0.183936	0.124806	7
BA / CTRL	HF568_11610	methyltransferase domain-containing protein	0.0170158	0.124903	5
BA / CTRL	HF568_10730	beta-lactamase family protein	-2.26175	0.125235	2
BA / CTRL	HF568_17600	NADH-quinone oxidoreductase subunit G	-0.0525649	0.125901	33
BA / CTRL	HF568_07015	peptide deformylase	-0.0607286	0.126414	10
BA / CTRL	HF568_12455	thioredoxin fold domain-containing protein	0.113159	0.126473	5
BA / CTRL	HF568_07195	regulatory protein RecX	0.0639147	0.126534	3
BA / CTRL	HF568_06685	PspA/IM30 family protein	0.0637744	0.126822	19
BA / CTRL	HF568_05245	F0F1 ATP synthase subunit beta	0.00471195	0.127634	30
BA / CTRL	HF568_10020	2OG-Fe(II) oxygenase	0.119906	0.127697	2
BA / CTRL	HF568_11195	hypothetical protein	-0.156742	0.12813	5
BA / CTRL	HF568_03840	tRNA (adenosine(37)-N6)-threonylcarbamoyltransferase complex ATPase subunit type 1 TsaE	0.0989114	0.128625	8
BA / CTRL	HF568_15195	A/G-specific adenine glycosylase	-0.00540971	0.12868	4
BA / CTRL	HF568_10760	VWA domain-containing protein	-0.0545715	0.128755	16
BA / CTRL	HF568_09945	sulfate adenylyltransferase subunit CysD	0.216214	0.129168	9
BA / CTRL	HF568_14280	exodeoxyribonuclease V subunit gamma	-0.038365	0.129194	4
BA / CTRL	HF568_04295	NAD(P)-dependent oxidoreductase	0.0523039	0.129232	16
BA / CTRL	HF568_16805	carboxylating nicotinate-nucleotide diphosphorylase	0.0401444	0.133043	8
BA / CTRL	HF568_00285	penicillin-binding protein 2	-0.0880853	0.133259	15
BA / CTRL	HF568_11670	(2Fe-2S) ferredoxin domain-containing protein	0.0150327	0.133839	3
BA / CTRL	HF568_09160	ABC transporter substrate-binding protein	0.959649	0.135729	2
BA / CTRL	HF568_02225	protein-L-isoaspartate(D-aspartate) O-methyltransferase	0.226389	0.135935	5
BA / CTRL	HF568_06960	tetratricopeptide repeat protein	0.010458	0.136218	8
BA / CTRL	HF568_09180	2Fe-2S iron-sulfur cluster binding domain-containing protein	-0.232599	0.137017	2
BA / CTRL	HF568_05900	ribonucleoside-diphosphate reductase subunit alpha	-0.0515237	0.137364	41
BA / CTRL	HF568_02185	zinc ribbon domain-containing protein	-0.351361	0.137763	2
BA / CTRL	HF568_15020	glycine cleavage system protein H	-0.49362	0.139345	6
BA / CTRL	HF568_09970	chloride channel protein	0.321897	0.139563	7
BA / CTRL	HF568_13875	dethiobiotin synthase	0.159442	0.140575	5
BA / CTRL	HF568_03820	23S rRNA (adenine(2503)-C(2))-methyltransferase RlmN	-0.122903	0.141715	10
BA / CTRL	HF568_00220	NADH-quinone oxidoreductase subunit C	-0.165811	0.143089	11
BA / CTRL	HF568_16150	cyclic nucleotide-binding domain-containing protein	-0.0582749	0.143285	7
BA / CTRL	HF568_00280	UDP-N-acetylmuramoyl-L-alanyl-D-glutamate--2, 6-diaminopimelate ligase	-0.0446775	0.143548	16
BA / CTRL	HF568_10920	DUF2062 domain-containing protein	0.0676116	0.143673	3
BA / CTRL	HF568_13690	Crp/Fnr family transcriptional regulator	-0.0593182	0.14419	8
BA / CTRL	HF568_01255	HAMP domain-containing protein	0.00496561	0.144449	5
BA / CTRL	HF568_10625	methylthioribulose 1-phosphate dehydratase	0.0465019	0.145115	6
BA / CTRL	HF568_02130	protoheme IX farnesyltransferase	-0.175895	0.145532	7
BA / CTRL	HF568_00970	DUF3857 and transglutaminase domain-containing protein	-0.33378	0.145619	6
BA / CTRL	HF568_15125	LysR family transcriptional regulator	-0.00879122	0.147319	21
BA / CTRL	HF568_08400	hypothetical protein	-0.148345	0.147338	20
BA / CTRL	HF568_07910	LysM peptidoglycan-binding domain-containing protein	-0.089135	0.148006	7
BA / CTRL	HF568_03080	dTDP-4-dehydrorhamnose 3,5-epimerase	0.0483296	0.148453	9
BA / CTRL	HF568_10340	GNAT family N-acetyltransferase	-0.886457	0.149472	2
BA / CTRL	HF568_07155	hypothetical protein	-0.0655448	0.151402	5
BA / CTRL	HF568_07875	NAD(P)/FAD-dependent oxidoreductase	-0.0626159	0.151509	34
BA / CTRL	HF568_13220	bifunctional DNA-formamidopyrimidine glycosylase/DNA-(apurinic or apyrimidinic site) lyase	0.00410857	0.153047	9
BA / CTRL	HF568_03130	HAMP domain-containing protein	-0.00802499	0.153455	22
BA / CTRL	HF568_03265	threonine synthase	-0.0825597	0.153809	14
BA / CTRL	HF568_04270	3-oxoacyl-ACP synthase	-0.104379	0.155103	3
BA / CTRL	HF568_15515	Rieske 2Fe-2S domain-containing protein	0.0159381	0.155108	7
BA / CTRL	HF568_14260	YggS family pyridoxal phosphate-dependent enzyme	0.0222318	0.155254	11
BA / CTRL	HF568_00315	CCA tRNA nucleotidyltransferase	-0.0562168	0.155408	11
BA / CTRL	HF568_14785	globin	0.604904	0.156449	3
BA / CTRL	HF568_14115	hypothetical protein	0.241966	0.157124	2
BA / CTRL	HF568_04955	DUF692 domain-containing protein	-0.240105	0.157497	2
BA / CTRL	HF568_00180	bifunctional methylenetetrahydrofolate dehydrogenase/methenyltetrahydrofolate cyclohydrolase FolD	-0.121842	0.157868	12
BA / CTRL	HF568_03830	tRNA (adenosine(37)-N6)-dimethylallyltransferase MiaA	-0.122461	0.160883	12
BA / CTRL	HF568_08620	type I restriction endonuclease subunit R	0.0120654	0.162574	41
BA / CTRL	HF568_10025	hypothetical protein	0.0989861	0.163185	5
BA / CTRL	HF568_06625	1-phosphofructokinase family hexose kinase	-0.130977	0.163778	11
BA / CTRL	HF568_04055	TRZ/ATZ family hydrolase	0.146874	0.164268	12
BA / CTRL	HF568_00490	tRNA 2-thiocytidine biosynthesis protein TtcA	-0.065138	0.165374	8
BA / CTRL	HF568_13420	Ppx/GppA family phosphatase	0.0146379	0.165935	23
BA / CTRL	HF568_02095	sulfur carrier protein ThiS	0.0845655	0.166067	5
BA / CTRL	HF568_07905	hypothetical protein	0.11433	0.166759	4
BA / CTRL	HF568_07290	energy transducer TonB	0.116407	0.167745	4
BA / CTRL	HF568_02815	Lrp/AsnC family transcriptional regulator	0.0326549	0.168121	9
BA / CTRL	HF568_05255	bifunctional UDP-N-acetylglucosamine diphosphorylase/glucosamine-1-phosphate N-acetyltransferase GlmU	-0.0672641	0.168192	11
BA / CTRL	HF568_15905	MBL fold metallo-hydrolase	-0.101238	0.168304	3
BA / CTRL	HF568_02915	hypothetical protein	0.127377	0.168504	3
BA / CTRL	HF568_06950	DEAD/DEAH box helicase family protein	0.135896	0.168819	2
BA / CTRL	HF568_11825	7-carboxy-7-deazaguanine synthase QueE	-0.0453762	0.168825	11
BA / CTRL	HF568_05665	MFS transporter	0.0888216	0.169554	5
BA / CTRL	HF568_09300	HAD family hydrolase	0.129388	0.170173	7
BA / CTRL	HF568_13060	histidine--tRNA ligase	0.0791361	0.170226	4
BA / CTRL	HF568_09930	sulfite reductase subunit alpha	0.0111563	0.171189	19
BA / CTRL	HF568_06510	sigma 54-interacting transcriptional regulator	-0.00244594	0.171772	14
BA / CTRL	HF568_03740	HlyC/CorC family transporter	-0.052318	0.171814	14
BA / CTRL	HF568_01745	DUF4168 domain-containing protein	0.526676	0.172906	6
BA / CTRL	HF568_16535	APC family permease	0.0628616	0.172906	4
BA / CTRL	HF568_14980	ferritin-like domain-containing protein	-0.0166882	0.172976	7
BA / CTRL	HF568_15805	Fe-S cluster assembly protein IscX	0.0820871	0.173294	5
BA / CTRL	HF568_10890	hypothetical protein	-0.138204	0.173561	10
BA / CTRL	HF568_08120	IS1634 family transposase	-0.123377	0.173816	2
BA / CTRL	HF568_04430	hypothetical protein	0.0682796	0.174094	4
BA / CTRL	HF568_02555	ModD protein	-0.0669284	0.174359	6
BA / CTRL	HF568_03185	STAS domain-containing protein	-0.0210928	0.175736	4
BA / CTRL	HF568_10715	rRNA pseudouridine synthase	0.0150457	0.17704	12
BA / CTRL	HF568_02720	hypothetical protein	-0.174556	0.177103	7
BA / CTRL	HF568_10040	PQQ-binding-like beta-propeller repeat protein	0.0802781	0.177211	14
BA / CTRL	HF568_04675	endonuclease	1.77435	0.177278	2
BA / CTRL	HF568_11640	aminodeoxychorismate/anthranilate synthase component II	-0.102508	0.179577	5
BA / CTRL	HF568_01135	4a-hydroxytetrahydrobiopterin dehydratase	-0.154023	0.179812	4
BA / CTRL	HF568_09975	twin-arginine translocase TatA/TatE family subunit	-0.0426137	0.179906	2
BA / CTRL	HF568_02105	glutamine-hydrolyzing carbamoyl-phosphate synthase small subunit	-0.013368	0.180588	12
BA / CTRL	HF568_16970	DNA replication and repair protein RecF	0.0531922	0.18117	11
BA / CTRL	HF568_04475	MFS transporter	-0.153806	0.18208	2
BA / CTRL	HF568_11645	anthranilate phosphoribosyltransferase	-0.0985674	0.182209	10
BA / CTRL	HF568_07135	YmdB family metallophosphoesterase	-0.109223	0.182521	9
BA / CTRL	HF568_16255	hypothetical protein	0.103596	0.183245	11
BA / CTRL	HF568_11795	tol-pal system-associated acyl-CoA thioesterase	-0.103395	0.184719	7
BA / CTRL	HF568_18185	aspartate kinase	-0.0862977	0.185763	14
BA / CTRL	HF568_11320	apolipoprotein N-acyltransferase	-0.0866073	0.186461	2
BA / CTRL	HF568_02245	cation transporter	0.0672491	0.187594	6
BA / CTRL	HF568_03075	cupin domain-containing protein	-0.492098	0.188241	3
BA / CTRL	HF568_00255	undecaprenyldiphospho-muramoylpentapeptide beta-N-acetylglucosaminyltransferase	-0.00718296	0.188656	8
BA / CTRL	HF568_16790	YjbQ family protein	0.112325	0.188804	6
BA / CTRL	HF568_00355	septum formation inhibitor Maf	0.0379946	0.188859	5
BA / CTRL	HF568_05890	ATP-dependent metallopeptidase FtsH/Yme1/Tma family protein	-0.044664	0.18895	44
[truncated: 18 more rows]

## Sheet: KA vs CTRL
comparison	gene names	protein names	log2 fold change	q value	# unique total peptides
KA / CTRL	HF568_04775	cytochrome bc complex cytochrome b subunit	-2.24781	8.96256e-07	11
KA / CTRL	HF568_04650	TolC family protein	3.47731	1.54048e-06	5
KA / CTRL	HF568_02360	heterodisulfide reductase subunit B	-1.27152	3.88221e-06	11
KA / CTRL	HF568_09175	FAD-dependent oxidoreductase	-1.43382	4.17062e-06	13
KA / CTRL	HF568_11585	TolC family protein	5.12014	4.56842e-06	3
KA / CTRL	HF568_15280	TolC family protein	3.02143	5.9227e-06	11
KA / CTRL	HF568_06520	sulfurtransferase TusA family protein	-1.73614	7.90269e-06	5
KA / CTRL	HF568_09775	efflux RND transporter permease subunit	1.16892	8.31378e-06	26
KA / CTRL	HF568_07340	sigma-54-dependent Fis family transcriptional regulator	0.734814	1.11524e-05	14
KA / CTRL	HF568_11580	efflux RND transporter periplasmic adaptor subunit	2.33292	1.14291e-05	5
KA / CTRL	HF568_15580	hypothetical protein	-1.29756	1.27185e-05	15
KA / CTRL	HF568_11160	pyruvate kinase	-0.968537	1.30455e-05	13
KA / CTRL	HF568_13415	phosphate signaling complex protein PhoU	-1.81677	1.34673e-05	21
KA / CTRL	HF568_08355	YtxH domain-containing protein	-1.15638	1.34863e-05	11
KA / CTRL	HF568_09950	sulfate adenylyltransferase	1.33028	1.37203e-05	12
KA / CTRL	HF568_11280	SPFH/Band 7/PHB domain protein	-1.59977	1.46151e-05	12
KA / CTRL	HF568_04400	efflux RND transporter permease subunit	-0.275531	1.52234e-05	2
KA / CTRL	HF568_03015	cation-translocating P-type ATPase	-1.06032	1.53034e-05	12
KA / CTRL	HF568_00710	protoporphyrinogen oxidase	-1.00307	1.66942e-05	21
KA / CTRL	HF568_15015	hemerythrin domain-containing protein	-2.034	1.74024e-05	5
KA / CTRL	HF568_04210	alpha/beta hydrolase	-1.51196	1.90693e-05	10
KA / CTRL	HF568_11270	1,4-alpha-glucan branching protein GlgB	-1.09032	1.92825e-05	27
KA / CTRL	HF568_01125	excinuclease ABC subunit UvrB	-0.795357	2.0809e-05	34
KA / CTRL	HF568_11255	DUF1926 domain-containing protein	-1.03001	2.19055e-05	25
KA / CTRL	HF568_07970	phosphoenolpyruvate synthase	-1.17066	2.2127e-05	31
KA / CTRL	HF568_17500	gamma-glutamyl-gamma-aminobutyrate hydrolase family protein	-1.37077	2.33507e-05	6
KA / CTRL	HF568_14170	glycine cleavage system protein GcvH	-1.15605	2.37009e-05	18
KA / CTRL	HF568_07960	carboxymuconolactone decarboxylase family protein	-0.954902	2.39436e-05	11
KA / CTRL	HF568_00370	hypothetical protein	0.358065	2.40611e-05	7
KA / CTRL	HF568_16175	heavy metal translocating P-type ATPase	1.53203	2.51611e-05	6
KA / CTRL	HF568_14525	cytochrome b	-1.47083	2.56402e-05	4
KA / CTRL	HF568_16350	DNA polymerase III subunit gamma/tau	-1.05344	2.58968e-05	20
KA / CTRL	HF568_07920	transaldolase	-1.33727	2.72689e-05	25
KA / CTRL	HF568_13015	orotate phosphoribosyltransferase	-1.22433	2.81173e-05	10
KA / CTRL	HF568_05315	glycosyltransferase family 1 protein	-1.65008	3.04692e-05	22
KA / CTRL	HF568_04485	plasma-membrane proton-efflux P-type ATPase	-1.71755	3.06976e-05	26
KA / CTRL	HF568_00195	triose-phosphate isomerase	-0.902662	3.15927e-05	13
KA / CTRL	HF568_18085	heterodisulfide reductase subunit B	-1.76995	3.16002e-05	3
KA / CTRL	HF568_09380	1-deoxy-D-xylulose-5-phosphate reductoisomerase	-0.888917	3.27601e-05	18
KA / CTRL	HF568_00375	HAMP domain-containing protein	-1.07862	3.69204e-05	19
KA / CTRL	HF568_13810	peptide-methionine (S)-S-oxide reductase MsrA	-1.01349	3.75584e-05	9
KA / CTRL	HF568_14075	peptide ABC transporter substrate-binding protein	1.14027	3.92046e-05	4
KA / CTRL	HF568_09095	CDP-diacylglycerol--glycerol-3-phosphate 3-phosphatidyltransferase	-0.833319	3.97926e-05	8
KA / CTRL	HF568_12270	HAD-IC family P-type ATPase	1.63808	4.0397e-05	9
KA / CTRL	HF568_17390	3'-5' exonuclease	-0.972234	4.06588e-05	14
KA / CTRL	HF568_06420	winged helix-turn-helix transcriptional regulator	-1.96998	4.1603e-05	6
KA / CTRL	HF568_00340	4Fe-4S dicluster domain-containing protein	-0.821258	4.24396e-05	16
KA / CTRL	HF568_07940	hypothetical protein	-1.07844	4.3695e-05	4
KA / CTRL	HF568_00110	heavy metal-binding protein	2.17125	4.40005e-05	7
KA / CTRL	HF568_11535	serine--tRNA ligase	-0.839349	4.42758e-05	21
KA / CTRL	HF568_13145	hypothetical protein	1.43352	4.50918e-05	13
KA / CTRL	HF568_02535	MFS transporter	-1.90243	4.51342e-05	4
KA / CTRL	HF568_11265	glucose-1-phosphate adenylyltransferase	-1.16452	4.53399e-05	23
KA / CTRL	HF568_01375	TatD family hydrolase	-0.990979	5.16972e-05	15
KA / CTRL	HF568_03290	sucrose synthase	-1.29029	5.28308e-05	8
KA / CTRL	HF568_07090	type II toxin-antitoxin system VapC family toxin	-0.353391	5.3764e-05	5
KA / CTRL	HF568_15490	TonB-dependent receptor	-0.330377	5.41726e-05	10
KA / CTRL	HF568_01550	molecular chaperone DnaK	-1.10415	5.4364e-05	64
KA / CTRL	HF568_14250	PilT/PilU family type 4a pilus ATPase	0.474251	5.46443e-05	24
KA / CTRL	HF568_10530	sensor histidine kinase KdpD	-0.748268	5.55619e-05	30
KA / CTRL	HF568_04330	Crp/Fnr family transcriptional regulator	-1.09797	5.55641e-05	12
KA / CTRL	HF568_11175	ketol-acid reductoisomerase	-1.00539	5.58002e-05	29
KA / CTRL	HF568_06620	bifunctional enoyl-CoA hydratase/phosphate acetyltransferase	-1.0855	5.72658e-05	12
KA / CTRL	HF568_00090	DJ-1/PfpI family protein	-2.36773	5.754e-05	8
KA / CTRL	HF568_09400	UMP kinase	-0.641194	5.78516e-05	12
KA / CTRL	HF568_11260	glycoside hydrolase	-1.50896	5.80407e-05	20
KA / CTRL	HF568_05575	FAD-dependent oxidoreductase	-1.09233	5.96942e-05	3
KA / CTRL	HF568_02545	NAD-dependent succinate-semialdehyde dehydrogenase	-1.00434	6.01687e-05	11
KA / CTRL	HF568_16995	type 1 glutamine amidotransferase	-1.58306	6.06541e-05	6
KA / CTRL	HF568_13755	porin	0.385152	6.16716e-05	4
KA / CTRL	HF568_08640	shikimate dehydrogenase	-1.86871	6.17382e-05	4
KA / CTRL	HF568_13710	glycosyltransferase	-0.546127	6.46159e-05	8
KA / CTRL	HF568_06675	heavy metal-binding domain-containing protein	-1.53336	6.50742e-05	13
KA / CTRL	HF568_01525	dCTP deaminase	-0.760283	6.51952e-05	6
KA / CTRL	HF568_15895	pyruvate dehydrogenase (acetyl-transferring) E1 component subunit alpha	-1.92081	6.55001e-05	9
KA / CTRL	HF568_07870	transcription-repair coupling factor	0.771822	6.94635e-05	12
KA / CTRL	HF568_14950	glycosyltransferase	-0.942886	6.95638e-05	18
KA / CTRL	HF568_08850	dihydrolipoyl dehydrogenase	-0.967071	6.97763e-05	15
KA / CTRL	HF568_17940	YicC family protein	-0.81456	7.24093e-05	24
KA / CTRL	HF568_07430	MBL fold metallo-hydrolase	-0.470235	7.40511e-05	9
KA / CTRL	HF568_04175	ferritin	-2.13155	7.41391e-05	7
KA / CTRL	HF568_16330	DNA polymerase III subunit delta	-0.67617	7.41979e-05	13
KA / CTRL	HF568_00335	peroxiredoxin family protein	-0.96306	7.51578e-05	8
KA / CTRL	HF568_04200	chaperonin GroEL	-0.489848	7.70854e-05	69
KA / CTRL	HF568_04395	FAD-dependent oxidoreductase	-0.794386	7.85747e-05	12
KA / CTRL	HF568_15195	A/G-specific adenine glycosylase	0.697793	8.05317e-05	4
KA / CTRL	HF568_10665	hypothetical protein	-1.88431	8.2472e-05	2
KA / CTRL	HF568_15210	capsular biosynthesis protein	0.402571	8.35654e-05	8
KA / CTRL	HF568_06470	glutathione S-transferase	-0.83304	8.61696e-05	9
KA / CTRL	HF568_11655	OsmC family protein	-0.80179	8.63586e-05	10
KA / CTRL	HF568_02125	MFS transporter	-1.50381	8.66939e-05	6
KA / CTRL	HF568_03285	HAD-IIB family hydrolase	-0.445417	8.6705e-05	5
KA / CTRL	HF568_14045	FkbM family methyltransferase	-0.736241	8.71446e-05	12
KA / CTRL	HF568_01990	glucose-6-phosphate dehydrogenase	-0.923084	8.96539e-05	2
KA / CTRL	HF568_17895	4-hydroxy-tetrahydrodipicolinate synthase	-0.915619	9.03729e-05	11
KA / CTRL	HF568_10010	HAMP domain-containing histidine kinase	-1.21689	9.33743e-05	4
KA / CTRL	HF568_02800	ribose 5-phosphate isomerase A	-0.980664	9.35251e-05	3
KA / CTRL	HF568_08835	phosphoribosylformylglycinamidine cyclo-ligase	-0.688614	9.40592e-05	11
KA / CTRL	HF568_06680	heavy metal-binding domain-containing protein	-1.41908	9.43891e-05	16
KA / CTRL	HF568_09785	threonine ammonia-lyase, biosynthetic	-0.897188	9.55951e-05	11
KA / CTRL	HF568_07590	HAMP domain-containing protein	-1.0773	9.56653e-05	14
KA / CTRL	HF568_09795	FAD-binding oxidoreductase	-1.38878	9.76343e-05	7
KA / CTRL	HF568_16860	RNase adapter RapZ	-0.72296	9.8954e-05	25
KA / CTRL	HF568_12040	stringent starvation protein A	-1.07588	9.95423e-05	14
KA / CTRL	HF568_15380	type I glyceraldehyde-3-phosphate dehydrogenase	-0.580085	0.000100153	26
KA / CTRL	HF568_14205	CbbQ/NirQ/NorQ/GpvN family protein	-1.62836	0.000101474	25
KA / CTRL	HF568_06610	acetate/propionate family kinase	-0.977335	0.000102691	12
KA / CTRL	HF568_07965	2,3-bisphosphoglycerate-independent phosphoglycerate mutase	-1.26748	0.000108571	22
KA / CTRL	HF568_13935	c-type cytochrome	3.01546	0.000109226	7
KA / CTRL	HF568_06660	HAD-IC family P-type ATPase	2.32852	0.000110208	6
KA / CTRL	HF568_13060	histidine--tRNA ligase	1.06514	0.000114704	4
KA / CTRL	HF568_14300	adenosine deaminase	-0.653905	0.000115013	14
KA / CTRL	HF568_17630	sugar porter family MFS transporter	-0.7495	0.000117382	5
KA / CTRL	HF568_10715	rRNA pseudouridine synthase	-0.562579	0.000118378	12
KA / CTRL	HF568_07130	M61 family metallopeptidase	-0.862308	0.000118731	12
KA / CTRL	HF568_03755	preprotein translocase subunit YajC	-1.23082	0.000119994	2
KA / CTRL	HF568_12035	UDP-3-O-acyl-N-acetylglucosamine deacetylase	0.823733	0.000121275	16
KA / CTRL	HF568_17505	N-carbamoylputrescine amidase	-0.718531	0.000132645	18
KA / CTRL	HF568_08505	iron donor protein CyaY	-2.95529	0.000135599	2
KA / CTRL	HF568_13430	30S ribosomal protein S2	1.18012	0.0001364	19
KA / CTRL	HF568_04770	cytochrome c1	-0.928455	0.000141107	12
KA / CTRL	HF568_16945	glutathione synthase	-0.953201	0.000141286	15
KA / CTRL	HF568_06480	ferrochelatase	-0.811341	0.000145534	13
KA / CTRL	HF568_09940	phosphoadenylyl-sulfate reductase	1.14418	0.000146061	8
KA / CTRL	HF568_15310	xanthine dehydrogenase family protein molybdopterin-binding subunit	-1.20122	0.000147424	21
KA / CTRL	HF568_06655	glycosyltransferase family 1 protein	-1.43071	0.00014837	6
KA / CTRL	HF568_09635	c-type cytochrome biogenesis protein CcsB	-1.59511	0.000150773	5
KA / CTRL	HF568_00070	glycogen/starch/alpha-glucan phosphorylase	-0.828231	0.000153317	33
KA / CTRL	HF568_01115	CTP synthase	-0.639123	0.000153546	21
KA / CTRL	HF568_15670	carbon-nitrogen hydrolase family protein	-1.38551	0.000153703	12
KA / CTRL	HF568_04530	efflux RND transporter periplasmic adaptor subunit	2.88697	0.000153749	13
KA / CTRL	HF568_04875	DNA polymerase/3'-5' exonuclease PolX	-1.28044	0.000157822	34
KA / CTRL	HF568_06645	pyruvate kinase	-1.02234	0.000158523	18
KA / CTRL	HF568_14225	twin-arginine translocase subunit TatB	-0.640103	0.000160953	8
KA / CTRL	HF568_10160	chain-length determining protein	1.02556	0.000168518	8
KA / CTRL	HF568_01015	DUF302 domain-containing protein	1.49737	0.000171674	4
KA / CTRL	HF568_16470	prephenate dehydratase	-0.444245	0.000173162	22
KA / CTRL	HF568_13160	two-component sensor histidine kinase	-1.17134	0.000173356	11
KA / CTRL	HF568_08475	potassium-transporting ATPase subunit KdpC	0.894916	0.000173759	4
KA / CTRL	HF568_06640	aldolase	-1.96431	0.000174358	12
KA / CTRL	HF568_14155	disulfide reductase	-0.83129	0.000174735	19
KA / CTRL	HF568_10020	2OG-Fe(II) oxygenase	0.787486	0.000174968	2
KA / CTRL	HF568_16035	MBL fold metallo-hydrolase	-1.25531	0.000178775	12
KA / CTRL	HF568_11250	ROK family protein	-0.936074	0.000181021	11
KA / CTRL	HF568_14260	YggS family pyridoxal phosphate-dependent enzyme	-0.628186	0.000182191	11
KA / CTRL	HF568_11020	transcriptional initiation protein Tat	-0.861575	0.000184421	11
KA / CTRL	HF568_12935	thiazole synthase	-0.728029	0.000184698	4
KA / CTRL	HF568_14385	23S rRNA (uracil(1939)-C(5))-methyltransferase RlmD	-0.79417	0.000188297	19
KA / CTRL	HF568_14505	alpha-D-glucose phosphate-specific phosphoglucomutase	-1.35379	0.000188348	19
KA / CTRL	HF568_12400	chromosomal replication initiator protein DnaA	-0.520427	0.000194635	30
KA / CTRL	HF568_05660	glutamate-5-semialdehyde dehydrogenase	-0.986581	0.000195466	23
KA / CTRL	HF568_15515	Rieske 2Fe-2S domain-containing protein	-0.945506	0.000196842	7
KA / CTRL	HF568_14140	pyridine nucleotide-disulfide oxidoreductase	-1.13223	0.000199925	4
KA / CTRL	HF568_01295	EAL domain-containing protein	-0.827837	0.000203241	35
KA / CTRL	HF568_09245	AAA family ATPase	-1.51903	0.000204548	25
KA / CTRL	HF568_00105	VOC family protein	-1.44684	0.000205069	8
KA / CTRL	HF568_12800	FAD-binding protein	-0.662504	0.000205985	19
KA / CTRL	HF568_13090	hydrogenase expression/formation protein HypE	-0.821551	0.00020685	16
KA / CTRL	HF568_04235	adenylyltransferase	-1.10999	0.000208396	8
KA / CTRL	HF568_02785	3-isopropylmalate dehydratase small subunit	-0.843243	0.000208734	13
KA / CTRL	HF568_14165	sulfur reduction protein DsrE	-1.23394	0.000210727	7
KA / CTRL	HF568_16385	DsrE family protein	-1.29194	0.000215444	2
KA / CTRL	HF568_13905	phosphate regulon sensor histidine kinase PhoR	-0.452994	0.000217457	17
KA / CTRL	HF568_04615	heterodisulfide reductase subunit B	-1.07279	0.000219408	10
KA / CTRL	HF568_00365	sigma 54-interacting transcriptional regulator	-0.970488	0.000220002	24
KA / CTRL	HF568_05595	LLM class flavin-dependent oxidoreductase	-0.252132	0.000220181	20
KA / CTRL	HF568_13770	TonB-dependent receptor	1.74435	0.000220184	11
KA / CTRL	HF568_01610	glycogen synthase GlgA	-0.60144	0.000220439	15
KA / CTRL	HF568_16395	ABC transporter ATP-binding protein	-0.569223	0.000221567	14
KA / CTRL	HF568_07635	potassium transporter	-0.780776	0.000224057	9
KA / CTRL	HF568_15545	hypothetical protein	-1.26204	0.000225507	2
KA / CTRL	HF568_18005	ADP-ribosylglycohydrolase family protein	-1.54586	0.000225969	4
KA / CTRL	HF568_15565	glycosyltransferase family 4 protein	-1.07251	0.000228172	13
KA / CTRL	HF568_01760	HAD-IC family P-type ATPase	-0.97327	0.000229699	16
KA / CTRL	HF568_09595	pantoate--beta-alanine ligase	-0.713852	0.000230341	15
KA / CTRL	HF568_12930	hypothetical protein	-0.500952	0.000230511	6
KA / CTRL	HF568_11475	molybdopterin molybdotransferase MoeA	-0.854299	0.000232579	10
KA / CTRL	HF568_15845	FdhF/YdeP family oxidoreductase	-0.776124	0.00023358	25
KA / CTRL	HF568_11440	phosphomannomutase	-0.611966	0.000233816	21
KA / CTRL	HF568_07380	efflux transporter outer membrane subunit	0.892771	0.000235012	22
KA / CTRL	HF568_07125	twin-arginine translocation signal domain-containing protein	3.02047	0.000235188	16
KA / CTRL	HF568_00735	thioredoxin-disulfide reductase	-1.03756	0.000236195	15
KA / CTRL	HF568_08845	competence/damage-inducible protein A	-1.1089	0.000238571	6
KA / CTRL	HF568_06535	sigma-54-dependent Fis family transcriptional regulator	-1.66315	0.000238916	33
KA / CTRL	HF568_14365	glucose 1-dehydrogenase	-0.76823	0.000239101	13
KA / CTRL	HF568_14520	magnesium-translocating P-type ATPase	-0.745252	0.000239711	12
KA / CTRL	HF568_15260	heavy metal translocating P-type ATPase	2.028	0.00024147	24
KA / CTRL	HF568_12310	HAMP domain-containing histidine kinase	-0.721558	0.000242958	21
KA / CTRL	HF568_18185	aspartate kinase	0.67186	0.000245148	14
KA / CTRL	HF568_07215	Ni/Fe hydrogenase subunit alpha	-1.04377	0.000245803	15
KA / CTRL	HF568_06965	tRNA (adenosine(37)-N6)-threonylcarbamoyltransferase complex transferase subunit TsaD	-1.23861	0.000248359	7
KA / CTRL	HF568_02130	protoheme IX farnesyltransferase	-1.22319	0.000249375	7
KA / CTRL	HF568_07135	YmdB family metallophosphoesterase	-0.955473	0.000249594	9
KA / CTRL	HF568_10075	hydrogenase nickel incorporation protein HypB	-0.760513	0.000250044	12
KA / CTRL	HF568_05920	DUF1778 domain-containing protein	-0.575931	0.00025087	5
KA / CTRL	HF568_11060	glycosyltransferase family 2 protein	-1.00677	0.000251654	7
KA / CTRL	HF568_10770	ribulose-bisphosphate carboxylase	-0.98503	0.000251834	19
KA / CTRL	HF568_08765	heavy metal translocating P-type ATPase	-0.888764	0.000252981	6
KA / CTRL	HF568_13120	TonB-dependent receptor	2.61986	0.000256587	7
KA / CTRL	HF568_07595	response regulator	-1.18569	0.000258831	14
KA / CTRL	HF568_07875	NAD(P)/FAD-dependent oxidoreductase	-0.4455	0.000264257	34
KA / CTRL	HF568_05670	DNA polymerase III subunit delta	-1.30774	0.00026468	9
KA / CTRL	HF568_08005	aspartate-semialdehyde dehydrogenase	-0.589756	0.000265521	20
KA / CTRL	HF568_04270	3-oxoacyl-ACP synthase	1.44604	0.000266357	3
KA / CTRL	HF568_11390	site-specific integrase	-0.497476	0.000266374	4
KA / CTRL	HF568_09640	hypothetical protein	-1.21947	0.000269763	3
KA / CTRL	HF568_15950	phospholipase	2.92373	0.000276425	10
KA / CTRL	HF568_11065	DNA-3-methyladenine glycosylase 2 family protein	-1.52612	0.000278213	6
KA / CTRL	HF568_02475	cytochrome c oxidase assembly protein	-0.990552	0.000291284	3
KA / CTRL	HF568_14200	VWA domain-containing protein	-0.685874	0.000292125	30
KA / CTRL	HF568_00445	DNA/RNA nuclease SfsA	-1.27486	0.000292409	11
KA / CTRL	HF568_13635	ATP phosphoribosyltransferase regulatory subunit	-0.480361	0.000294767	18
KA / CTRL	HF568_04890	isomerizing glutamine--fructose-6-phosphate transaminase	-0.456329	0.000295936	18
KA / CTRL	HF568_09370	outer membrane protein assembly factor BamA	0.665143	0.000297575	35
KA / CTRL	HF568_00435	NaN	-0.416202	0.000299618	43
KA / CTRL	HF568_05555	LysR family transcriptional regulator	-0.981034	0.000299636	14
KA / CTRL	HF568_09310	dihydroorotase	-1.56051	0.000304794	16
KA / CTRL	HF568_17515	(Fe-S)-binding protein	-1.46704	0.0003084	25
KA / CTRL	HF568_17185	endopeptidase La	-1.20898	0.000308643	18
KA / CTRL	HF568_01600	hypothetical protein	-1.40562	0.000315321	39
KA / CTRL	HF568_15025	radical SAM protein	-1.10724	0.000316204	11
KA / CTRL	HF568_18175	heavy metal translocating P-type ATPase	1.1956	0.00031743	4
KA / CTRL	HF568_16460	3-phosphoserine/phosphohydroxythreonine transaminase	0.450622	0.000318541	16
KA / CTRL	HF568_08530	leucyl aminopeptidase	-0.977259	0.000320147	20
KA / CTRL	HF568_15130	TonB-dependent receptor	-0.246807	0.000322023	10
KA / CTRL	HF568_03675	heavy metal-responsive transcriptional regulator	1.16473	0.000323103	10
KA / CTRL	HF568_10490	cysteine--tRNA ligase	-0.495187	0.000325872	25
KA / CTRL	HF568_13705	FAD-dependent oxidoreductase	-0.434345	0.000325933	24
KA / CTRL	HF568_01430	heterodisulfide reductase subunit B	-0.503549	0.000326291	9
KA / CTRL	HF568_13800	HAD-IC family P-type ATPase	-0.939674	0.000326889	4
KA / CTRL	HF568_06555	c-type cytochrome	1.46762	0.000328103	13
KA / CTRL	HF568_13450	zinc-dependent alcohol dehydrogenase family protein	-1.04237	0.000330361	8
KA / CTRL	HF568_16245	DNA repair protein RecN	-0.771759	0.000330628	20
KA / CTRL	HF568_06605	2-oxo acid dehydrogenase subunit E2	-1.22784	0.000330816	14
KA / CTRL	HF568_08380	glutathione peroxidase	-0.782298	0.000334517	9
KA / CTRL	HF568_17365	DNA mismatch repair protein MutS	-0.459482	0.000334898	28
KA / CTRL	HF568_12560	transglutaminase family protein	-0.549375	0.00034381	27
KA / CTRL	HF568_12565	PrkA family serine protein kinase	-1.15068	0.000346471	45
KA / CTRL	HF568_07265	glucose-6-phosphate isomerase	-0.611728	0.000361264	18
KA / CTRL	HF568_08360	peroxiredoxin	-0.68911	0.000363091	8
KA / CTRL	HF568_01770	DUF4845 domain-containing protein	1.47738	0.000364332	3
KA / CTRL	HF568_07830	3,4-dihydroxy-2-butanone-4-phosphate synthase	-0.991213	0.000366479	15
KA / CTRL	HF568_00535	beta-ketoacyl-ACP synthase II	-0.83267	0.000366689	3
KA / CTRL	HF568_01925	ABC transporter ATP-binding protein	0.387676	0.000374729	9
KA / CTRL	HF568_03000	TonB-dependent receptor	1.02726	0.00037706	11
KA / CTRL	HF568_04525	efflux RND transporter permease subunit	0.603741	0.000378674	3
KA / CTRL	HF568_16445	class I SAM-dependent rRNA methyltransferase	-1.31375	0.000380024	2
KA / CTRL	HF568_13815	thioredoxin fold domain-containing protein	0.562537	0.000381718	11
KA / CTRL	HF568_16005	heavy metal translocating P-type ATPase	-2.05244	0.000387355	13
KA / CTRL	HF568_01250	NADP-dependent phosphogluconate dehydrogenase	-0.377691	0.000400018	3
KA / CTRL	HF568_15980	rhodanese-like domain-containing protein	-1.22095	0.000402151	11
KA / CTRL	HF568_07905	hypothetical protein	-1.96063	0.000408586	4
KA / CTRL	HF568_02725	epoxyqueuosine reductase QueH	-0.494533	0.000408973	2
KA / CTRL	HF568_04885	2-hydroxyacid dehydrogenase	-0.955421	0.000414446	14
KA / CTRL	HF568_08580	SAM-dependent methyltransferase	-0.727263	0.000414446	21
KA / CTRL	HF568_13155	response regulator transcription factor	-0.834203	0.00042277	12
KA / CTRL	HF568_13960	UDP-2,3-diacylglucosamine diphosphatase	-0.649136	0.000424664	10
KA / CTRL	HF568_00635	DNA polymerase III subunit beta	-1.22724	0.000425966	19
KA / CTRL	HF568_08340	class I SAM-dependent methyltransferase	-0.348237	0.000429033	7
KA / CTRL	HF568_07025	16S rRNA (cytosine(967)-C(5))-methyltransferase RsmB	-0.981953	0.00042918	9
KA / CTRL	HF568_10465	lytic transglycosylase domain-containing protein	-0.491383	0.000433533	3
KA / CTRL	HF568_14325	ureidoglycolate hydrolase	1.03457	0.000434563	6
KA / CTRL	HF568_11765	quinolinate synthase NadA	-0.436142	0.000438705	18
KA / CTRL	HF568_16285	tRNA (guanosine(37)-N1)-methyltransferase TrmD	0.369856	0.000441063	11
KA / CTRL	HF568_01590	M3 family oligoendopeptidase	-0.950286	0.00044426	28
KA / CTRL	HF568_15305	(2Fe-2S)-binding protein	-1.18359	0.000447889	3
KA / CTRL	HF568_06635	FAD-dependent oxidoreductase	-1.12057	0.000452753	23
KA / CTRL	HF568_03680	tRNA pseudouridine(13) synthase TruD	-0.570801	0.000464435	14
KA / CTRL	HF568_14150	heterodisulfide reductase subunit C	-0.428723	0.000471402	19
KA / CTRL	HF568_15660	elongation factor Tu	-0.8001	0.000482875	24
KA / CTRL	HF568_15185	phosphoenolpyruvate--protein phosphotransferase	-1.02809	0.0004859	23
KA / CTRL	HF568_08995	ABC transporter permease	-1.10879	0.000486422	4
KA / CTRL	HF568_10115	YdiU family protein	-0.802192	0.000487616	11
KA / CTRL	HF568_10635	peptide deformylase	-0.805836	0.000488772	7
KA / CTRL	HF568_08000	Motility protein FimV	1.07002	0.000490421	9
KA / CTRL	HF568_09545	aspartate kinase	0.749379	0.000491564	2
KA / CTRL	HF568_04710	diaminopimelate epimerase	-0.970955	0.000500419	5
KA / CTRL	HF568_00010	DUF4870 domain-containing protein	-0.819616	0.000505001	4
KA / CTRL	HF568_07770	S24 family peptidase	-0.655681	0.00051819	4
KA / CTRL	HF568_12585	dynein regulation protein LC7	-0.962063	0.00052587	2
KA / CTRL	HF568_06995	type I DNA topoisomerase	-0.599847	0.000527754	56
KA / CTRL	HF568_07930	NAD(P)/FAD-dependent oxidoreductase	0.689992	0.00052968	15
KA / CTRL	HF568_12845	type I DNA topoisomerase	-2.70343	0.000529739	2
KA / CTRL	HF568_01580	3-deoxy-7-phosphoheptulonate synthase	-0.938792	0.000530208	19
KA / CTRL	HF568_11290	cysteine synthase CysM	-0.826754	0.000531509	16
KA / CTRL	HF568_05550	OprD family porin	1.71002	0.00054349	8
KA / CTRL	HF568_06560	hypothetical protein	0.531947	0.000543998	10
KA / CTRL	HF568_06465	23S rRNA (adenine(2030)-N(6))-methyltransferase RlmJ	-0.855373	0.000545312	10
KA / CTRL	HF568_03235	SpoVR family protein	-0.881625	0.000545665	13
KA / CTRL	HF568_00125	AAA family ATPase	0.683542	0.000546869	4
KA / CTRL	HF568_04610	CoB--CoM heterodisulfide reductase iron-sulfur subunit A family protein	-0.790635	0.000550761	26
KA / CTRL	HF568_15705	bifunctional riboflavin kinase/FAD synthetase	-1.18778	0.000558611	22
KA / CTRL	HF568_13685	tRNA (guanosine(46)-N7)-methyltransferase TrmB	-0.692456	0.000569725	7
KA / CTRL	HF568_02855	peroxiredoxin	-0.394884	0.00058408	21
KA / CTRL	HF568_17910	phosphoribosylaminoimidazolesuccinocarboxamide synthase	-0.552161	0.000590973	18
KA / CTRL	HF568_01750	peptidyl-prolyl cis-trans isomerase	-0.451441	0.000594322	14
KA / CTRL	HF568_08060	amino-acid N-acetyltransferase	-0.707132	0.000599522	7
KA / CTRL	HF568_14050	DUF805 domain-containing protein	-1.48175	0.00060656	3
KA / CTRL	HF568_03875	L-aspartate oxidase	-0.457866	0.000606826	13
KA / CTRL	HF568_11025	TDT family transporter	-1.39324	0.000607919	7
KA / CTRL	HF568_04565	rod shape-determining protein	-0.66553	0.000612529	23
KA / CTRL	HF568_13270	outer membrane beta-barrel protein	2.30616	0.000617047	3
KA / CTRL	HF568_02220	RNA polymerase sigma factor RpoS	-0.821127	0.00062393	16
KA / CTRL	HF568_14100	biotin/lipoyl-binding protein	2.66912	0.000624027	16
KA / CTRL	HF568_03280	hypothetical protein	-1.25434	0.000638041	5
KA / CTRL	HF568_10710	agmatine deiminase family protein	-1.14114	0.000640869	11
KA / CTRL	HF568_02105	glutamine-hydrolyzing carbamoyl-phosphate synthase small subunit	-0.763673	0.000649042	12
KA / CTRL	HF568_03125	response regulator	-1.29168	0.000650434	9
KA / CTRL	HF568_11220	glutathione-dependent disulfide-bond oxidoreductase	-0.457291	0.000654352	18
KA / CTRL	HF568_03525	bifunctional phosphopantothenoylcysteine decarboxylase/phosphopantothenate--cysteine ligase CoaBC	-0.98103	0.000657074	9
KA / CTRL	HF568_10685	GTP-binding protein	-1.01981	0.000659451	11
KA / CTRL	HF568_02555	ModD protein	-0.463135	0.000668149	6
KA / CTRL	HF568_10455	DUF3426 domain-containing protein	-0.706228	0.00067014	8
KA / CTRL	HF568_12300	sigma-54-dependent Fis family transcriptional regulator	-1.56525	0.000679984	25
KA / CTRL	HF568_15385	phosphoglycerate kinase	-0.547008	0.000681631	29
KA / CTRL	HF568_11185	biosynthetic-type acetolactate synthase large subunit	-0.515761	0.000691474	31
KA / CTRL	HF568_13130	TolC family protein	1.50981	0.000696929	8
KA / CTRL	HF568_12440	glutamine-synthetase adenylyltransferase	-1.18736	0.000700218	7
KA / CTRL	HF568_05285	ABC transporter ATP-binding protein	-0.48995	0.000705931	17
KA / CTRL	HF568_14305	purine nucleoside permease	1.42958	0.000712318	11
KA / CTRL	HF568_13890	aminotransferase class I/II-fold pyridoxal phosphate-dependent enzyme	-0.329468	0.000714076	7
KA / CTRL	HF568_17175	class I SAM-dependent rRNA methyltransferase	-0.904512	0.000718728	23
KA / CTRL	HF568_14240	imidazole glycerol phosphate synthase subunit HisF	-0.464423	0.000737691	15
KA / CTRL	HF568_14585	ferric iron uptake transcriptional regulator	-0.832677	0.000740918	9
KA / CTRL	HF568_10735	GTP-binding protein	1.43742	0.00074517	15
KA / CTRL	HF568_12375	glutamine-synthetase adenylyltransferase	-0.599486	0.000749071	10
KA / CTRL	HF568_10540	potassium-transporting ATPase subunit KdpA	0.252153	0.000750941	11
KA / CTRL	HF568_15170	RNase adaptor protein RapZ	0.447053	0.000773875	2
KA / CTRL	HF568_02925	complex I NDUFA9 subunit family protein	-0.59579	0.000774417	19
KA / CTRL	HF568_10595	NAD(P)/FAD-dependent oxidoreductase	-0.980033	0.000775234	29
KA / CTRL	HF568_09270	fumarylacetoacetate hydrolase family protein	-1.19147	0.000779451	11
KA / CTRL	HF568_08295	translation initiation factor IF-3	1.07527	0.000784993	7
KA / CTRL	HF568_13025	tetratricopeptide repeat protein	-1.20143	0.000794184	10
KA / CTRL	HF568_07160	penicillin-binding protein 2	0.604749	0.000797518	17
KA / CTRL	HF568_16525	mechanosensitive ion channel	-0.91641	0.000802279	6
KA / CTRL	HF568_13940	cytochrome C	2.68205	0.000806543	6
KA / CTRL	HF568_12205	threonine ammonia-lyase, biosynthetic	-0.768225	0.000810092	13
KA / CTRL	HF568_18195	ornithine carbamoyltransferase	-0.557421	0.000819905	15
KA / CTRL	HF568_02915	hypothetical protein	-0.421332	0.000825239	3
KA / CTRL	HF568_07180	helix-turn-helix domain-containing protein	-0.969161	0.000829668	3
KA / CTRL	HF568_15735	efflux RND transporter periplasmic adaptor subunit	1.2669	0.000830067	11
KA / CTRL	HF568_03730	O-succinylhomoserine sulfhydrylase	-0.915898	0.000833778	21
KA / CTRL	HF568_12545	peptidase	-1.03483	0.000835037	9
KA / CTRL	HF568_02820	2-isopropylmalate synthase	0.245603	0.000837983	12
KA / CTRL	HF568_02230	5'/3'-nucleotidase SurE	-0.783146	0.000846778	14
KA / CTRL	HF568_17965	quinoprotein amine dehydrogenase, beta chain-like protein	1.0565	0.000850936	16
KA / CTRL	HF568_06505	2-isopropylmalate synthase	-0.583965	0.000856921	30
KA / CTRL	HF568_10380	carboxymuconolactone decarboxylase family protein	0.511454	0.000864432	5
KA / CTRL	HF568_10085	hydrogenase formation protein HypD	-0.92584	0.000866269	8
KA / CTRL	HF568_08540	hypothetical protein	-0.884465	0.000875136	12
KA / CTRL	HF568_11910	mercury(II) reductase	-0.455324	0.000877532	11
KA / CTRL	HF568_06625	1-phosphofructokinase family hexose kinase	-0.837786	0.000894671	11
KA / CTRL	HF568_03305	tRNA (adenosine(37)-N6)-threonylcarbamoyltransferase complex dimerization subunit type 1 TsaB	-1.8062	0.000896744	5
KA / CTRL	HF568_12460	solute-binding protein	1.37819	0.000897486	7
KA / CTRL	HF568_07085	hypothetical protein	-1.35825	0.000908076	2
KA / CTRL	HF568_17820	SCP2 sterol-binding domain-containing protein	-0.676945	0.000908685	8
KA / CTRL	HF568_07820	bifunctional diaminohydroxyphosphoribosylaminopyrimidine deaminase/5-amino-6-(5-phosphoribosylamino)uracil reductase RibD	-0.649874	0.000910836	9
KA / CTRL	HF568_14330	ring-opening amidohydrolase	-0.692076	0.000911784	10
KA / CTRL	HF568_16025	plasma-membrane proton-efflux P-type ATPase	-0.572593	0.000923515	12
KA / CTRL	HF568_00160	aminopeptidase N	-0.554511	0.000927159	40
KA / CTRL	HF568_08960	hypothetical protein	-0.748346	0.000929266	4
KA / CTRL	HF568_01290	aldo/keto reductase	-0.854485	0.000930513	26
KA / CTRL	HF568_17115	hypothetical protein	-0.864639	0.000932691	3
KA / CTRL	HF568_09930	sulfite reductase subunit alpha	1.86491	0.000932698	19
KA / CTRL	HF568_16380	symmetrical bis(5'-nucleosyl)-tetraphosphatase	-0.412296	0.000938216	9
KA / CTRL	HF568_14575	Obg family GTPase CgtA	-0.714903	0.000939634	11
KA / CTRL	HF568_15885	nickel-dependent hydrogenase large subunit	-0.542558	0.000941025	34
KA / CTRL	HF568_12805	RMD1 family protein	-0.770792	0.000941067	8
KA / CTRL	HF568_10290	carotenoid 1,2-hydratase	3.13015	0.000941483	8
KA / CTRL	HF568_14160	glycine cleavage system protein H	-0.596004	0.00094275	12
KA / CTRL	HF568_09365	OmpH family outer membrane protein	1.08684	0.000943335	6
KA / CTRL	HF568_08690	ATP-dependent chaperone ClpB	-1.1004	0.000946992	67
KA / CTRL	HF568_08100	copper ion binding protein	1.07441	0.000949033	7
KA / CTRL	HF568_01920	ABC transporter ATP-binding protein	0.86818	0.0009546	8
KA / CTRL	HF568_03230	YeaH/YhbH family protein	-0.600114	0.000955132	20
KA / CTRL	HF568_14215	form I ribulose bisphosphate carboxylase large subunit	-0.8528	0.000955245	32
KA / CTRL	HF568_12780	16S rRNA (cytidine(1402)-2'-O)-methyltransferase	-0.485154	0.000958268	11
KA / CTRL	HF568_08070	RNA polymerase sigma factor RpoD	-0.423599	0.000958455	37
KA / CTRL	HF568_10565	dihydroorotase	0.434232	0.000960046	25
KA / CTRL	HF568_13745	glucose-6-phosphate dehydrogenase	-0.645648	0.000971923	6
KA / CTRL	HF568_17815	tRNA threonylcarbamoyladenosine dehydratase	-1.15544	0.000974015	10
KA / CTRL	HF568_17330	NAD-dependent epimerase/dehydratase family protein	-0.443169	0.000978007	19
KA / CTRL	HF568_17845	TolC family protein	0.6376	0.000982745	22
KA / CTRL	HF568_00015	ATP-binding cassette domain-containing protein	-0.616366	0.00098792	25
KA / CTRL	HF568_11360	glucose-6-phosphate dehydrogenase	-0.774225	0.000996803	12
KA / CTRL	HF568_03035	NADP-dependent isocitrate dehydrogenase	-0.575141	0.00099874	24
KA / CTRL	HF568_10720	NUDIX hydrolase	-0.810719	0.00100449	5
KA / CTRL	HF568_02985	exodeoxyribonuclease V subunit alpha	-0.543858	0.00101738	17
KA / CTRL	HF568_13690	Crp/Fnr family transcriptional regulator	0.704498	0.0010248	8
KA / CTRL	HF568_12535	nitrogen regulation protein NR(I)	-1.22961	0.001048	26
KA / CTRL	HF568_04690	sigma-54-dependent Fis family transcriptional regulator	-1.03994	0.00105465	3
KA / CTRL	HF568_11635	anthranilate synthase component I	-0.868637	0.00105507	21
KA / CTRL	HF568_07495	MBL fold metallo-hydrolase	-0.681079	0.00106879	3
KA / CTRL	HF568_15790	Fe-S protein assembly co-chaperone HscB	-0.76827	0.00106968	16
KA / CTRL	HF568_05250	F0F1 ATP synthase subunit epsilon	0.60215	0.00107348	8
KA / CTRL	HF568_14435	DNA repair protein RadA	-0.633749	0.00107365	24
KA / CTRL	HF568_02780	3-isopropylmalate dehydratase large subunit	-0.719194	0.00110045	21
KA / CTRL	HF568_08010	3-isopropylmalate dehydrogenase	-0.562483	0.00110167	29
KA / CTRL	HF568_03690	2-C-methyl-D-erythritol 4-phosphate cytidylyltransferase	-0.684076	0.00110167	13
KA / CTRL	HF568_11815	Tol-Pal system beta propeller repeat protein TolB	-0.88594	0.00110984	16
KA / CTRL	HF568_11740	beta-ketoacyl-ACP synthase 3	0.519766	0.00111199	7
KA / CTRL	HF568_16840	RNA polymerase factor sigma-54	-0.795905	0.00111528	22
KA / CTRL	HF568_08865	chloride channel protein	2.18039	0.00112351	16
KA / CTRL	HF568_18150	hypothetical protein	0.849777	0.00112495	5
KA / CTRL	HF568_08400	hypothetical protein	-0.284785	0.00112999	20
KA / CTRL	HF568_02540	group II truncated hemoglobin	-0.296331	0.0011378	7
KA / CTRL	HF568_01940	glucose-6-phosphate dehydrogenase	-0.596172	0.00116194	8
KA / CTRL	HF568_10985	ABC transporter substrate-binding protein	2.49553	0.00118132	22
KA / CTRL	HF568_05565	GMC family oxidoreductase	-1.6273	0.00118514	6
KA / CTRL	HF568_16070	M24 family metallopeptidase	-0.78273	0.00118646	16
KA / CTRL	HF568_14495	membrane protein insertion efficiency factor YidD	2.40222	0.0011899	4
KA / CTRL	HF568_10065	nickel-dependent hydrogenase large subunit	-1.07879	0.00119023	9
KA / CTRL	HF568_12470	citrate synthase	-0.304732	0.00119825	15
KA / CTRL	HF568_04215	protein-disulfide reductase DsbD	-1.06137	0.00120392	5
KA / CTRL	HF568_18200	argininosuccinate synthase	-0.665823	0.00120392	22
KA / CTRL	HF568_16855	HPr(Ser) kinase/phosphatase	-0.708444	0.00120912	10
KA / CTRL	HF568_14480	energy-dependent translational throttle protein EttA	-0.201994	0.00121276	26
KA / CTRL	HF568_00750	ubiquinol-cytochrome c reductase iron-sulfur subunit	3.41008	0.0012189	7
KA / CTRL	HF568_06590	rusticyanin	0.47737	0.00122414	21
KA / CTRL	HF568_06475	exodeoxyribonuclease III	-1.05238	0.00122815	15
KA / CTRL	HF568_12590	lactoylglutathione lyase	-0.61096	0.00123656	5
KA / CTRL	HF568_00250	UDP-N-acetylmuramate--L-alanine ligase	-0.533211	0.00123825	21
KA / CTRL	HF568_14380	3'-5' exonuclease	0.514698	0.00123905	12
KA / CTRL	HF568_13005	ATP-dependent Clp endopeptidase proteolytic subunit ClpP	-0.430416	0.00123942	13
KA / CTRL	HF568_00495	Hsp33 family molecular chaperone HslO	0.86461	0.0012436	11
KA / CTRL	HF568_02040	NYN domain-containing protein	-0.737459	0.00124643	15
KA / CTRL	HF568_00045	sulfite exporter TauE/SafE family protein	-0.521473	0.00125749	3
KA / CTRL	HF568_07370	septum formation protein Maf	-0.946066	0.00126919	5
KA / CTRL	HF568_09920	hypothetical protein	-0.659057	0.00127189	3
KA / CTRL	HF568_03435	50S ribosomal protein L5	0.420108	0.00130986	17
KA / CTRL	HF568_11515	DNA translocase FtsK	-0.407216	0.00133415	25
KA / CTRL	HF568_14990	mechanosensitive ion channel protein	-0.518481	0.00135674	7
KA / CTRL	HF568_12055	serine hydroxymethyltransferase	-0.3806	0.001372	24
KA / CTRL	HF568_04795	CbbQ/NirQ/NorQ/GpvN family protein	-0.759317	0.00140189	15
KA / CTRL	HF568_02260	M15 family metallopeptidase	-0.38146	0.00141169	10
KA / CTRL	HF568_17685	sulfotransferase domain-containing protein	-0.36336	0.00141431	11
KA / CTRL	HF568_16080	hypothetical protein	-0.586027	0.00142618	8
KA / CTRL	HF568_01815	DUF2249 domain-containing protein	-0.887097	0.00143707	15
KA / CTRL	HF568_17810	TatD family hydrolase	-0.473427	0.00143914	4
KA / CTRL	HF568_15395	fructose-bisphosphate aldolase class II	-0.289406	0.00144012	24
KA / CTRL	HF568_09840	histidinol-phosphate transaminase	-0.373674	0.00144561	17
KA / CTRL	HF568_17690	phosphoenolpyruvate synthase	-0.43437	0.00144644	12
KA / CTRL	HF568_05785	hypothetical protein	-0.631601	0.00144787	5
KA / CTRL	HF568_18165	DEAD/DEAH box helicase	0.185227	0.00145317	30
KA / CTRL	HF568_13915	DEAD/DEAH box helicase	2.00462	0.00145359	24
KA / CTRL	HF568_15550	nucleotide sugar dehydrogenase	-1.34616	0.00146239	9
KA / CTRL	HF568_00660	methylenetetrahydrofolate reductase	-0.627649	0.00146561	13
KA / CTRL	HF568_16870	SDR family NAD(P)-dependent oxidoreductase	-0.955795	0.00147352	13
KA / CTRL	HF568_10880	diiron oxygenase	0.696733	0.00147386	15
KA / CTRL	HF568_15870	CysB family HTH-type transcriptional regulator	-0.254918	0.00148101	13
KA / CTRL	HF568_16500	DNA recombination protein RmuC	-0.35333	0.00148426	24
KA / CTRL	HF568_02635	nif-specific transcriptional activator NifA	-0.306706	0.00148936	21
KA / CTRL	HF568_00980	sigma-70 family RNA polymerase sigma factor	-0.495238	0.00149616	7
KA / CTRL	HF568_07005	DNA-protecting protein DprA	-0.964463	0.0014972	11
KA / CTRL	HF568_02205	homoserine dehydrogenase	0.248747	0.0015029	11
KA / CTRL	HF568_00470	recombinase RecA	0.120662	0.0015162	19
KA / CTRL	HF568_10655	FAD-dependent oxidoreductase	0.183884	0.00151927	14
KA / CTRL	HF568_01380	23S rRNA (guanosine(2251)-2'-O)-methyltransferase RlmB	-1.24148	0.00152273	5
KA / CTRL	HF568_08785	lysophospholipid acyltransferase family protein	2.02283	0.00152618	15
KA / CTRL	HF568_15865	S-formylglutathione hydrolase	-1.26942	0.00154108	6
KA / CTRL	HF568_00430	high frequency lysogenization protein HflD	-0.12281	0.00154644	14
KA / CTRL	HF568_13020	orotidine-5'-phosphate decarboxylase	-0.687791	0.00154807	15
KA / CTRL	HF568_16465	phosphoglycerate dehydrogenase	-0.263736	0.00157252	30
KA / CTRL	HF568_09985	hypothetical protein	0.550874	0.00158036	8
KA / CTRL	HF568_03350	4Fe-4S dicluster domain-containing protein	2.92531	0.00158052	8
KA / CTRL	HF568_09240	Hsp20/alpha crystallin family protein	0.597611	0.00159211	7
KA / CTRL	HF568_01105	phosphopyruvate hydratase	-0.677142	0.00159722	20
KA / CTRL	HF568_03185	STAS domain-containing protein	-0.602768	0.00161181	4
KA / CTRL	HF568_04390	alpha/beta fold hydrolase	-1.00064	0.00161209	7
KA / CTRL	HF568_03740	HlyC/CorC family transporter	-0.59432	0.00162129	14
KA / CTRL	HF568_01585	class II fumarate hydratase	-0.59515	0.00162707	19
KA / CTRL	HF568_00230	cell division protein FtsA	-0.742969	0.00163762	16
KA / CTRL	HF568_15765	serine O-acetyltransferase	-0.432247	0.00164693	12
KA / CTRL	HF568_18145	penicillin-binding protein 2	1.15793	0.00165193	18
KA / CTRL	HF568_17700	rhodanese-like domain-containing protein	-1.16531	0.00165497	3
KA / CTRL	HF568_00240	D-alanine--D-alanine ligase	-0.876388	0.00165657	6
KA / CTRL	HF568_04295	NAD(P)-dependent oxidoreductase	-0.329075	0.00165904	16
KA / CTRL	HF568_09935	assimilatory sulfite reductase (NADPH) hemoprotein subunit	1.54626	0.00166535	17
KA / CTRL	HF568_15860	S-(hydroxymethyl)glutathione dehydrogenase/class III alcohol dehydrogenase	-0.828201	0.00166846	26
KA / CTRL	HF568_11995	succinyldiaminopimelate transaminase	-0.834987	0.00169011	9
KA / CTRL	HF568_09845	histidinol dehydrogenase	-1.28681	0.0017089	18
KA / CTRL	HF568_07105	winged-helix domain-containing protein	0.516046	0.00173059	8
KA / CTRL	HF568_06445	LysR family transcriptional regulator	0.94031	0.0017419	20
KA / CTRL	HF568_13260	ribose-phosphate pyrophosphokinase	-0.700287	0.00174217	25
KA / CTRL	HF568_12255	FAD-dependent thymidylate synthase	0.444981	0.00174352	18
KA / CTRL	HF568_02525	carbohydrate kinase	-1.10613	0.00175413	7
KA / CTRL	HF568_14745	tRNA (uridine(34)/cytosine(34)/5- carboxymethylaminomethyluridine(34)-2'-O)- methyltransferase TrmL	-0.44241	0.00175743	7
KA / CTRL	HF568_07835	6,7-dimethyl-8-ribityllumazine synthase	-0.365571	0.00176254	11
KA / CTRL	HF568_14605	SsrA-binding protein SmpB	2.49606	0.00176378	9
KA / CTRL	HF568_10275	translation initiation factor IF-2	-0.654739	0.00177581	26
KA / CTRL	HF568_08375	glutathione-disulfide reductase	-0.28295	0.0017822	18
KA / CTRL	HF568_13495	elongation factor G	-0.689009	0.0017822	42
KA / CTRL	HF568_08695	acetate--CoA ligase	-0.595758	0.00178601	22
KA / CTRL	HF568_06530	HAMP domain-containing protein	-0.762049	0.00178649	30
KA / CTRL	HF568_00670	methionine adenosyltransferase	-0.738237	0.00179723	23
KA / CTRL	HF568_08025	TDT family transporter	-1.74873	0.00179963	3
KA / CTRL	HF568_16065	tetraacyldisaccharide 4'-kinase	-1.58019	0.00179977	2
KA / CTRL	HF568_13080	SIS domain-containing protein	-0.856108	0.00181414	6
KA / CTRL	HF568_09820	NAD kinase	-0.658373	0.00182024	11
KA / CTRL	HF568_02385	glycine--tRNA ligase subunit beta	-0.335481	0.00182629	26
KA / CTRL	HF568_13010	trigger factor	-0.906027	0.00182646	28
KA / CTRL	HF568_03445	30S ribosomal protein S8	0.431271	0.00182956	13
KA / CTRL	HF568_16490	3-phosphoshikimate 1-carboxyvinyltransferase	0.224846	0.00183081	16
KA / CTRL	HF568_10500	PBP1A family penicillin-binding protein	0.545403	0.00183425	36
KA / CTRL	HF568_14975	threonylcarbamoyl-AMP synthase	-0.51767	0.00183749	5
KA / CTRL	HF568_17050	DEAD/DEAH box helicase	-0.0848846	0.00183839	33
KA / CTRL	HF568_03885	folate-binding protein YgfZ	-0.577509	0.00183907	8
KA / CTRL	HF568_01755	UDP-2,3-diacylglucosamine diphosphatase	0.678479	0.0018442	2
KA / CTRL	HF568_12480	NAD(P)/FAD-dependent oxidoreductase	-0.352891	0.00185969	6
KA / CTRL	HF568_08980	ATP-dependent protease ATPase subunit HslU	-0.678134	0.00188225	41
KA / CTRL	HF568_11615	molybdenum cofactor biosynthesis protein B	-0.513816	0.00192841	11
KA / CTRL	HF568_08300	50S ribosomal protein L35	4.39965	0.00193379	3
KA / CTRL	HF568_06450	50S ribosomal protein L3 N(5)-glutamine methyltransferase	-0.841488	0.00193977	5
KA / CTRL	HF568_08565	alpha/beta hydrolase	-0.999217	0.00196197	9
KA / CTRL	HF568_16815	TetR/AcrR family transcriptional regulator	0.239677	0.0019716	15
KA / CTRL	HF568_02410	response regulator	1.29729	0.00197707	16
KA / CTRL	HF568_16795	hypothetical protein	-0.603012	0.00198085	5
KA / CTRL	HF568_12475	iron-sulfur cluster insertion protein ErpA	-1.73107	0.00198184	4
KA / CTRL	HF568_01135	4a-hydroxytetrahydrobiopterin dehydratase	-1.39433	0.00201068	4
KA / CTRL	HF568_13240	tetratricopeptide repeat protein	-0.18488	0.0020168	26
KA / CTRL	HF568_08305	50S ribosomal protein L20	4.11323	0.00203211	10
KA / CTRL	HF568_16290	ribosome maturation factor RimM	0.88112	0.0020346	11
KA / CTRL	HF568_11975	sulfotransferase	0.267884	0.00203807	9
KA / CTRL	HF568_05540	hypothetical protein	-1.41477	0.00204351	2
KA / CTRL	HF568_04470	alpha-ketoacid dehydrogenase subunit beta	-0.686793	0.00204988	7
KA / CTRL	HF568_03635	30S ribosomal protein S9	1.19382	0.00205505	9
KA / CTRL	HF568_05265	hypothetical protein	1.02534	0.00208559	3
KA / CTRL	HF568_11010	quinol oxidase	-0.768312	0.00209318	17
KA / CTRL	HF568_03390	50S ribosomal protein L2	2.60358	0.00209727	23
KA / CTRL	HF568_00075	2,3-bisphosphoglycerate-independent phosphoglycerate mutase	-0.592746	0.00209795	20
KA / CTRL	HF568_12865	YceI family protein	2.15881	0.00211594	22
KA / CTRL	HF568_10105	ATP-dependent Clp protease adaptor ClpS	1.76211	0.00211868	3
KA / CTRL	HF568_08460	bifunctional pyr operon transcriptional regulator/uracil phosphoribosyltransferase PyrR	-0.428136	0.00212181	12
KA / CTRL	HF568_00485	D-glycero-beta-D-manno-heptose-7-phosphate kinase	0.366037	0.00212186	19
KA / CTRL	HF568_08645	Flp pilus assembly complex ATPase component TadA	-0.389616	0.00212617	17
KA / CTRL	HF568_04695	PQQ-binding-like beta-propeller repeat protein	-1.42773	0.00212731	26
KA / CTRL	HF568_03715	bifunctional folylpolyglutamate synthase/dihydrofolate synthase	-0.556122	0.00218517	4
KA / CTRL	HF568_08370	S-methyl-5'-thioinosine phosphorylase	-0.557939	0.0022411	9
KA / CTRL	HF568_14485	50S ribosomal protein L34	3.01629	0.00225688	2
KA / CTRL	HF568_14395	APC family permease	-0.635404	0.00227977	13
KA / CTRL	HF568_13875	dethiobiotin synthase	-0.499739	0.0022842	5
KA / CTRL	HF568_03440	type Z 30S ribosomal protein S14	3.02606	0.00229662	4
KA / CTRL	HF568_06425	glucose-6-phosphate dehydrogenase	-0.364375	0.00231514	4
KA / CTRL	HF568_15085	NAD(P)H:quinone oxidoreductase	-0.798646	0.00231572	9
KA / CTRL	HF568_16125	30S ribosomal protein S21	2.71875	0.00232204	10
KA / CTRL	HF568_03370	30S ribosomal protein S10	0.44685	0.00232368	13
KA / CTRL	HF568_09040	hypothetical protein	1.74839	0.0023564	8
KA / CTRL	HF568_16360	recombination protein RecR	-0.451384	0.00236833	10
KA / CTRL	HF568_03700	tryptophan synthase subunit beta	-0.612333	0.00237532	21
KA / CTRL	HF568_00550	histidine phosphatase family protein	-1.37094	0.00237701	12
KA / CTRL	HF568_04055	TRZ/ATZ family hydrolase	-0.701726	0.00237957	12
KA / CTRL	HF568_13085	hydrogenase formation protein HypD	-0.596342	0.00238216	8
KA / CTRL	HF568_02980	exodeoxyribonuclease V subunit beta	-0.432217	0.00239297	32
KA / CTRL	HF568_15235	NrdH-redoxin	1.708	0.00240321	6
KA / CTRL	HF568_07275	geranyl transferase	-0.575537	0.00240535	14
KA / CTRL	HF568_00640	adenylyl-sulfate kinase	-0.469201	0.00240754	16
KA / CTRL	HF568_03405	30S ribosomal protein S3	1.97947	0.00240823	24
KA / CTRL	HF568_09910	phenylphosphate carboxylase subunit delta	-0.601223	0.00240826	11
KA / CTRL	HF568_08955	diaminopimelate epimerase	-1.13605	0.00241279	7
KA / CTRL	HF568_02975	exodeoxyribonuclease V subunit gamma	-0.587932	0.00241701	10
KA / CTRL	HF568_00055	FprA family A-type flavoprotein	0.575846	0.0024337	11
KA / CTRL	HF568_14835	EAL domain-containing protein	-0.604847	0.00246674	23
KA / CTRL	HF568_15685	thioredoxin family protein	-0.62799	0.00246793	10
KA / CTRL	HF568_15315	xanthine dehydrogenase family protein subunit M	-0.944527	0.00247466	7
KA / CTRL	HF568_15560	glycosyltransferase family 4 protein	-1.78313	0.00247609	13
KA / CTRL	HF568_09625	cytochrome c1	3.2965	0.00249251	9
KA / CTRL	HF568_10025	hypothetical protein	-1.63282	0.00250126	5
KA / CTRL	HF568_05310	biotin/lipoyl-binding protein	-0.514738	0.00250573	11
KA / CTRL	HF568_05225	F0F1 ATP synthase subunit B	0.350683	0.00251061	15
KA / CTRL	HF568_18095	MMPL family transporter	-0.738017	0.00251501	15
KA / CTRL	HF568_14255	type IV pilus twitching motility protein PilT	-0.410497	0.00253498	22
KA / CTRL	HF568_03480	adenylate kinase	0.310417	0.0025605	10
KA / CTRL	HF568_15200	LTA synthase family protein	-0.78039	0.0025616	13
KA / CTRL	HF568_11310	zinc ABC transporter solute-binding protein	-0.898669	0.00256762	8
KA / CTRL	HF568_17800	2-octaprenyl-6-methoxyphenyl hydroxylase	-0.392014	0.00258427	13
KA / CTRL	HF568_10950	glycosyltransferase family 2 protein	0.662304	0.00259405	3
KA / CTRL	HF568_10095	GDP-mannose 4,6-dehydratase	0.499609	0.00260902	28
KA / CTRL	HF568_15575	hypothetical protein	-1.33817	0.0026141	2
KA / CTRL	HF568_10875	alpha-D-glucose phosphate-specific phosphoglucomutase	-1.23286	0.00261601	5
KA / CTRL	HF568_04180	oxygen-independent coproporphyrinogen III oxidase-like protein	-0.985846	0.00263619	5
KA / CTRL	HF568_17665	glutamate-1-semialdehyde 2,1-aminomutase	-0.404968	0.00266469	10
KA / CTRL	HF568_16450	S-methyl-5-thioribose-1-phosphate isomerase	-0.254806	0.00266805	18
KA / CTRL	HF568_01465	DJ-1/PfpI family protein	-1.3189	0.00267057	2
KA / CTRL	HF568_15715	murein biosynthesis integral membrane protein MurJ	-0.568084	0.00267691	8
KA / CTRL	HF568_00455	thiamine-phosphate kinase	-0.565153	0.00269286	7
KA / CTRL	HF568_04410	AmmeMemoRadiSam system radical SAM enzyme	0.808992	0.00269332	13
KA / CTRL	HF568_00180	bifunctional methylenetetrahydrofolate dehydrogenase/methenyltetrahydrofolate cyclohydrolase FolD	-0.686212	0.00269391	12
KA / CTRL	HF568_11190	DNA mismatch repair protein MutS	-0.623176	0.00274034	23
KA / CTRL	HF568_15370	class II fructose-bisphosphatase	-0.160459	0.00275815	27
KA / CTRL	HF568_15020	glycine cleavage system protein H	-1.19273	0.00279161	6
KA / CTRL	HF568_18010	magnesium transporter	-0.642504	0.00279498	6
KA / CTRL	HF568_02570	2Fe-2S iron-sulfur cluster binding domain-containing protein	-0.715175	0.00279675	7
KA / CTRL	HF568_14220	twin-arginine translocase subunit TatC	-0.777925	0.00279696	5
KA / CTRL	HF568_03505	30S ribosomal protein S4	2.37351	0.00279923	22
KA / CTRL	HF568_10660	glucan biosynthesis protein D	0.593183	0.00283311	23
KA / CTRL	HF568_04820	DNA polymerase I	-0.307491	0.00284638	45
KA / CTRL	HF568_13370	NAD-dependent DNA ligase LigA	-0.620587	0.00284891	39
KA / CTRL	HF568_03410	50S ribosomal protein L16	3.38332	0.00286661	10
KA / CTRL	HF568_06685	PspA/IM30 family protein	-0.831328	0.00286725	19
KA / CTRL	HF568_10240	methyltransferase domain-containing protein	1.44975	0.0028759	10
KA / CTRL	HF568_07110	MotA/TolQ/ExbB proton channel family protein	1.12929	0.00288035	3
KA / CTRL	HF568_14310	xanthine dehydrogenase family protein	-0.293005	0.00288762	4
KA / CTRL	HF568_00745	YciK family oxidoreductase	0.600364	0.00289284	13
KA / CTRL	HF568_03660	PilN domain-containing protein	2.10906	0.00293464	3
KA / CTRL	HF568_10230	DNA polymerase III subunit epsilon	-0.188783	0.00294359	7
KA / CTRL	HF568_05690	MMPL family transporter	-0.760742	0.00295993	5
KA / CTRL	HF568_03495	30S ribosomal protein S13	1.83244	0.00296076	14
KA / CTRL	HF568_10430	helix-turn-helix transcriptional regulator	1.19797	0.00297172	6
KA / CTRL	HF568_02520	glycosyltransferase	-0.0325592	0.00297681	19
KA / CTRL	HF568_03810	helix-turn-helix domain-containing protein	-0.139893	0.003004	5
KA / CTRL	HF568_10445	acetyl-CoA carboxylase biotin carboxylase subunit	-0.44492	0.0030354	23
KA / CTRL	HF568_15360	hypothetical protein	1.04429	0.00303929	9
KA / CTRL	HF568_07250	fluoride efflux transporter CrcB	-0.937326	0.00304385	2
KA / CTRL	HF568_09615	ubiquinol-cytochrome c reductase iron-sulfur subunit	3.27913	0.00304555	3
KA / CTRL	HF568_16270	site-specific tyrosine recombinase XerD	-0.311352	0.00309313	18
KA / CTRL	HF568_01265	hypothetical protein	-0.878903	0.00310155	6
KA / CTRL	HF568_05895	metalloprotease TldD	0.138498	0.0031074	29
KA / CTRL	HF568_03400	50S ribosomal protein L22	1.1421	0.00313053	8
KA / CTRL	HF568_00440	type I methionyl aminopeptidase	-0.612627	0.00313137	18
KA / CTRL	HF568_15975	transferase	0.417081	0.00313421	6
KA / CTRL	HF568_05745	polysaccharide deacetylase family protein	-0.916513	0.00317457	8
KA / CTRL	HF568_02940	cytochrome b/b6 domain-containing protein	0.591718	0.00317573	4
KA / CTRL	HF568_01420	efflux RND transporter periplasmic adaptor subunit	-0.438899	0.00318086	12
KA / CTRL	HF568_06595	cytochrome C oxidase assembly protein	-0.616219	0.00318544	2
KA / CTRL	HF568_17420	TolC family protein	0.87335	0.00319473	10
KA / CTRL	HF568_11735	phosphate acyltransferase PlsX	0.569705	0.00324046	16
KA / CTRL	HF568_14530	SulP family inorganic anion transporter	-0.770081	0.00327678	7
KA / CTRL	HF568_08050	YciI family protein	-0.754228	0.00329244	4
KA / CTRL	HF568_08545	valine--tRNA ligase	-0.666739	0.00330197	39
KA / CTRL	HF568_10625	methylthioribulose 1-phosphate dehydratase	-0.344394	0.0033027	6
KA / CTRL	HF568_02255	formamidopyrimidine-DNA glycosylase	-0.655677	0.00331253	17
KA / CTRL	HF568_17470	aldo/keto reductase	-0.158928	0.00333104	17
KA / CTRL	HF568_13505	30S ribosomal protein S12	2.10622	0.00338339	11
KA / CTRL	HF568_03820	23S rRNA (adenine(2503)-C(2))-methyltransferase RlmN	-0.554198	0.00340346	10
KA / CTRL	HF568_03130	HAMP domain-containing protein	-0.757475	0.00340464	22
KA / CTRL	HF568_02045	dihydroxy-acid dehydratase	-0.648499	0.00342018	23
KA / CTRL	HF568_09285	PhoH family protein	-1.09033	0.00342449	28
KA / CTRL	HF568_09590	DUF3683 domain-containing protein	-0.381023	0.00343464	61
KA / CTRL	HF568_04300	FdhF/YdeP family oxidoreductase	-0.562587	0.0034747	41
KA / CTRL	HF568_00085	S41 family peptidase	1.94328	0.00347472	25
KA / CTRL	HF568_17465	acetoin utilization protein AcuC	-0.790019	0.00347867	13
KA / CTRL	HF568_09645	hypothetical protein	-0.723146	0.00349985	5
KA / CTRL	HF568_11990	2,3,4,5-tetrahydropyridine-2,6-dicarboxylate N-succinyltransferase	0.184588	0.00351856	19
KA / CTRL	HF568_02315	NADH-quinone oxidoreductase subunit NuoG	-0.844129	0.0035466	3
KA / CTRL	HF568_03640	50S ribosomal protein L13	0.791357	0.00355777	13
KA / CTRL	HF568_15750	CCA tRNA nucleotidyltransferase	-0.456486	0.00356021	3
KA / CTRL	HF568_03345	molybdopterin-dependent oxidoreductase	2.25552	0.00356294	16
KA / CTRL	HF568_04490	tyrosine--tRNA ligase	-0.355908	0.0035641	12
KA / CTRL	HF568_12370	hypothetical protein	0.78518	0.00358086	12
KA / CTRL	HF568_01820	thioredoxin fold domain-containing protein	0.306534	0.00359039	5
KA / CTRL	HF568_10050	hypothetical protein	-0.3653	0.0035986	2
KA / CTRL	HF568_11980	septal ring lytic transglycosylase RlpA family protein	0.356579	0.0036196	10
KA / CTRL	HF568_01775	ribonuclease III	-0.683989	0.00362102	10
KA / CTRL	HF568_10295	HesA/MoeB/ThiF family protein	-1.20189	0.00363123	11
KA / CTRL	HF568_07630	AMP-binding protein	-0.79683	0.00366134	10
KA / CTRL	HF568_07850	sel1 repeat family protein	1.41916	0.0036997	8
KA / CTRL	HF568_14400	beta-N-acetylhexosaminidase	-0.544959	0.00372283	11
KA / CTRL	HF568_14710	glycosyltransferase family 2 protein	1.88051	0.0037239	5
KA / CTRL	HF568_04745	ribosomal RNA large subunit methyltransferase E	1.11609	0.00373289	10
KA / CTRL	HF568_16935	GNAT family N-acetyltransferase	1.66373	0.00373646	3
KA / CTRL	HF568_08840	phosphoribosylglycinamide formyltransferase	-0.415084	0.00374149	11
KA / CTRL	HF568_10775	hydrogenase	-0.783676	0.00374169	4
KA / CTRL	HF568_11480	molybdopterin-guanine dinucleotide biosynthesis protein B	-0.851798	0.00374279	6
KA / CTRL	HF568_10585	hypothetical protein	-0.397938	0.00374774	6
KA / CTRL	HF568_06490	anhydro-N-acetylmuramic acid kinase	-0.367229	0.00377343	7
KA / CTRL	HF568_10330	LuxR family transcriptional regulator	-0.738879	0.00378612	8
KA / CTRL	HF568_03095	site-specific integrase	0.598225	0.00378864	7
KA / CTRL	HF568_08385	phosphoserine phosphatase SerB	0.352619	0.00380065	11
KA / CTRL	HF568_13910	phosphate regulon transcriptional regulatory protein PhoB	-0.460588	0.00381156	17
KA / CTRL	HF568_03375	50S ribosomal protein L3	0.84135	0.00381458	21
KA / CTRL	HF568_18140	hypothetical protein	-0.424266	0.003818	17
KA / CTRL	HF568_17030	site-specific integrase	1.77273	0.0038486	5
KA / CTRL	HF568_06955	glycerol-3-phosphate 1-O-acyltransferase PlsY	-0.603975	0.0038495	6
KA / CTRL	HF568_15205	SDR family NAD(P)-dependent oxidoreductase	-0.426456	0.00389371	8
KA / CTRL	HF568_03770	1-deoxy-D-xylulose-5-phosphate synthase	-0.573796	0.00389414	3
KA / CTRL	HF568_16980	septal ring lytic transglycosylase RlpA family protein	0.651906	0.00391938	10
KA / CTRL	HF568_13845	CDP-6-deoxy-delta-3,4-glucoseen reductase	0.274356	0.00397092	17
KA / CTRL	HF568_15645	3-deoxy-manno-octulosonate cytidylyltransferase	-1.06801	0.00397569	7
KA / CTRL	HF568_01370	MBL fold metallo-hydrolase	-0.582839	0.00400801	9
KA / CTRL	HF568_08020	hypothetical protein	-1.42046	0.00401594	3
KA / CTRL	HF568_18120	VacJ family lipoprotein	0.705286	0.00401757	16
KA / CTRL	HF568_11035	efflux transporter outer membrane subunit	1.05938	0.00402294	8
KA / CTRL	HF568_03030	ADP-forming succinate--CoA ligase subunit beta	-0.208649	0.00403956	23
KA / CTRL	HF568_14620	disulfide bond formation protein B	-1.33797	0.00405503	2
KA / CTRL	HF568_13630	protease modulator HflC	-0.301197	0.00406745	21
KA / CTRL	HF568_16875	c-type cytochrome	-0.343777	0.00408432	15
KA / CTRL	HF568_13500	30S ribosomal protein S7	1.84303	0.00411499	20
KA / CTRL	HF568_08815	hypothetical protein	-2.02222	0.00416497	3
KA / CTRL	HF568_02175	SagB/ThcOx family dehydrogenase	-1.08777	0.00417262	5
KA / CTRL	HF568_10055	thioredoxin fold domain-containing protein	2.59416	0.00419013	3
KA / CTRL	HF568_13640	adenylosuccinate synthase	-0.695086	0.00419645	24
KA / CTRL	HF568_02450	D-alanyl-D-alanine carboxypeptidase	0.733778	0.00419971	16
KA / CTRL	HF568_07435	HAD-IC family P-type ATPase	-0.386536	0.00420262	4
KA / CTRL	HF568_10590	class I SAM-dependent methyltransferase	-1.0648	0.00423791	16
KA / CTRL	HF568_09620	cytochrome bc complex cytochrome b subunit	2.09676	0.00424474	9
KA / CTRL	HF568_11000	rhodanese-like domain-containing protein	-0.845717	0.00424846	5
KA / CTRL	HF568_06500	helix-turn-helix transcriptional regulator	0.979349	0.00425789	8
KA / CTRL	HF568_16790	YjbQ family protein	-0.418805	0.00426159	6
KA / CTRL	HF568_17590	NADH-quinone oxidoreductase subunit NuoI	0.464796	0.00426159	15
KA / CTRL	HF568_07640	ADP-glyceromanno-heptose 6-epimerase	0.421418	0.00427454	18
KA / CTRL	HF568_15145	MotA/TolQ/ExbB proton channel family protein	-0.130528	0.00435658	4
KA / CTRL	HF568_03500	30S ribosomal protein S11	1.31843	0.0043677	12
KA / CTRL	HF568_10110	ATP-dependent Clp protease ATP-binding subunit ClpA	0.266533	0.00438163	45
KA / CTRL	HF568_09345	Gfo/Idh/MocA family oxidoreductase	0.434906	0.00444688	13
KA / CTRL	HF568_09945	sulfate adenylyltransferase subunit CysD	1.22813	0.00447365	9
KA / CTRL	HF568_10905	lysine--tRNA ligase	-0.249617	0.00448644	45
KA / CTRL	HF568_07140	5-formyltetrahydrofolate cyclo-ligase	1.11766	0.00454762	7
KA / CTRL	HF568_17705	carbohydrate kinase family protein	-0.328504	0.00455812	20
KA / CTRL	HF568_11650	indole-3-glycerol phosphate synthase TrpC	-0.206127	0.00457365	21
KA / CTRL	HF568_04930	sigma-70 family RNA polymerase sigma factor	-0.625993	0.0045963	3
KA / CTRL	HF568_17855	efflux RND transporter permease subunit	-0.65071	0.00462257	32
KA / CTRL	HF568_08905	hypothetical protein	2.02836	0.0046239	2
KA / CTRL	HF568_15795	Fe-S protein assembly chaperone HscA	-0.916979	0.00465049	25
KA / CTRL	HF568_03485	translation initiation factor IF-1	1.1559	0.0046746	6
KA / CTRL	HF568_17485	GMP synthase	-0.447277	0.00468151	16
KA / CTRL	HF568_10335	DUF4902 domain-containing protein	1.26916	0.00468708	4
KA / CTRL	HF568_07925	lipoate--protein ligase family protein	-0.973673	0.00470657	4
KA / CTRL	HF568_02910	protease SohB	-0.330705	0.00472426	25
KA / CTRL	HF568_17460	VWA domain-containing protein	-0.425689	0.00477294	14
KA / CTRL	HF568_04595	transcription termination/antitermination protein NusG	1.02416	0.00477674	18
KA / CTRL	HF568_10680	AAA domain-containing protein	-0.343281	0.00479942	18
KA / CTRL	HF568_01095	elongation factor P	0.350287	0.00480142	15
KA / CTRL	HF568_09350	acyl-ACP--UDP-N-acetylglucosamine O-acyltransferase	0.579522	0.00480661	8
KA / CTRL	HF568_12550	circularly permuted type 2 ATP-grasp protein	-0.290242	0.00481528	20
KA / CTRL	HF568_09325	DNA polymerase III subunit alpha	-0.40253	0.00484922	44
KA / CTRL	HF568_03470	50S ribosomal protein L15	1.87095	0.00486827	7
KA / CTRL	HF568_07325	rhamnosyltransferase	1.47365	0.00488438	2
KA / CTRL	HF568_01305	hypothetical protein	1.40534	0.00488446	3
KA / CTRL	HF568_18205	pyrimidine/purine nucleoside phosphorylase	-1.02186	0.00490571	2
KA / CTRL	HF568_03805	flavodoxin-dependent (E)-4-hydroxy-3-methylbut-2-enyl-diphosphate synthase	0.395661	0.00491199	34
KA / CTRL	HF568_02380	D-glycero-beta-D-manno-heptose 1,7-bisphosphate 7-phosphatase	0.975769	0.00493017	14
KA / CTRL	HF568_13150	peptidase M4	2.92536	0.00494783	3
KA / CTRL	HF568_04250	beta-ketoacyl-ACP synthase II	-0.852439	0.00498063	10
KA / CTRL	HF568_01530	iron-sulfur cluster carrier protein ApbC	-0.324421	0.00499444	23
KA / CTRL	HF568_01915	ABC transporter permease	0.62816	0.00500601	8
KA / CTRL	HF568_03705	tryptophan synthase subunit alpha	0.74979	0.00500601	5
KA / CTRL	HF568_14290	SAM-dependent methyltransferase	-1.1989	0.00502105	4
KA / CTRL	HF568_03260	ACT domain-containing protein	0.128274	0.0050519	8
KA / CTRL	HF568_06060	hypothetical protein	1.15968	0.00505224	4
KA / CTRL	HF568_04380	MBL fold metallo-hydrolase	0.340704	0.00507177	8
KA / CTRL	HF568_01945	3-dehydroquinate synthase	0.474065	0.00507316	2
KA / CTRL	HF568_12965	DUF4337 domain-containing protein	-0.44423	0.00511139	4
KA / CTRL	HF568_00360	ribonuclease G	-0.335841	0.00512312	28
KA / CTRL	HF568_10100	mannose-1-phosphate guanylyltransferase/mannose-6-phosphate isomerase	0.31405	0.00513429	12
KA / CTRL	HF568_17585	NADH-quinone oxidoreductase subunit J	-0.86476	0.00515019	3
KA / CTRL	HF568_17650	hydroxymethylbilane synthase	-0.278473	0.00518528	18
KA / CTRL	HF568_02490	NifU family protein	0.176157	0.00520096	5
KA / CTRL	HF568_11415	GMC family oxidoreductase	-0.466986	0.005203	9
KA / CTRL	HF568_14750	ComF family protein	1.43995	0.00522522	8
KA / CTRL	HF568_14545	type I restriction-modification system subunit M	-0.420826	0.00522977	18
KA / CTRL	HF568_11835	peptidoglycan-associated lipoprotein	-0.76755	0.00529775	4
KA / CTRL	HF568_06925	DUF2442 domain-containing protein	2.55206	0.00533598	4
KA / CTRL	HF568_06080	type IV secretion system protein	2.96055	0.00534984	8
KA / CTRL	HF568_03780	chorismate synthase	-0.333805	0.00536238	16
KA / CTRL	HF568_05535	pyruvate dehydrogenase (acetyl-transferring) E1 component subunit alpha	-0.606951	0.00536283	21
KA / CTRL	HF568_13100	hydrogenase nickel incorporation protein HypB	0.527108	0.0053821	9
KA / CTRL	HF568_16825	LPS export ABC transporter periplasmic protein LptC	0.810321	0.00538644	5
KA / CTRL	HF568_05530	alpha-ketoacid dehydrogenase subunit beta	-0.328427	0.00540571	20
KA / CTRL	HF568_10640	APC family permease	-0.840872	0.00542554	5
KA / CTRL	HF568_13825	ribosome silencing factor	0.893241	0.00543213	11
KA / CTRL	HF568_02895	YajQ family cyclic di-GMP-binding protein	0.915545	0.00546995	14
KA / CTRL	HF568_17415	HlyD family type I secretion periplasmic adaptor subunit	0.390584	0.00548308	13
KA / CTRL	HF568_15665	hypothetical protein	0.389375	0.00548318	12
KA / CTRL	HF568_10420	cell division protein FtsZ	-0.316356	0.00548677	25
KA / CTRL	HF568_10040	PQQ-binding-like beta-propeller repeat protein	-1.35855	0.00551128	14
KA / CTRL	HF568_18110	adenosyl-hopene transferase HpnH	0.3319	0.00553143	14
KA / CTRL	HF568_17615	NADH-quinone oxidoreductase subunit D	-0.395882	0.00555916	28
KA / CTRL	HF568_18020	magnesium transporter CorA family protein	-1.10494	0.00556959	10
KA / CTRL	HF568_02765	hypothetical protein	0.371323	0.00564025	6
KA / CTRL	HF568_11210	Nudix family hydrolase	-0.154003	0.00567362	10
KA / CTRL	HF568_02100	hypothetical protein	-0.667981	0.00570958	6
KA / CTRL	HF568_06065	TrbI/VirB10 family protein	1.84098	0.0057394	6
KA / CTRL	HF568_09165	Crp/Fnr family transcriptional regulator	0.50481	0.00575163	5
KA / CTRL	HF568_07885	endonuclease	-1.31233	0.00575201	4
KA / CTRL	HF568_08365	hypoxanthine-guanine phosphoribosyltransferase	-1.0269	0.0058358	5
KA / CTRL	HF568_13700	hypothetical protein	1.07468	0.00586931	8
KA / CTRL	HF568_10550	hypothetical protein	1.27471	0.00590504	7
KA / CTRL	HF568_15745	AMP-binding protein	-0.354463	0.00591903	14
KA / CTRL	HF568_14820	GTP-binding protein	0.74118	0.00594159	11
KA / CTRL	HF568_02850	hypothetical protein	-0.249667	0.00601468	7
KA / CTRL	HF568_07915	enoyl-ACP reductase	0.456178	0.00603245	22
KA / CTRL	HF568_06600	alpha-ketoacid dehydrogenase subunit beta	-1.55596	0.00604726	3
KA / CTRL	HF568_08500	RecQ family ATP-dependent DNA helicase	-0.0126604	0.00606435	8
KA / CTRL	HF568_12630	SOS response-associated peptidase	-1.53331	0.00607984	3
KA / CTRL	HF568_10755	LysR family transcriptional regulator	1.04545	0.00609647	13
KA / CTRL	HF568_16110	DNA primase	-0.336255	0.00613428	10
KA / CTRL	HF568_15570	hypothetical protein	-0.419817	0.00615281	18
KA / CTRL	HF568_03750	tRNA guanosine(34) transglycosylase Tgt	-0.376497	0.00615784	18
KA / CTRL	HF568_05590	oligoribonuclease	0.546101	0.00617977	5
KA / CTRL	HF568_16990	hypothetical protein	0.719886	0.00621493	7
KA / CTRL	HF568_15915	MFS transporter	-0.0792476	0.00622186	3
KA / CTRL	HF568_10475	class 1 fructose-bisphosphatase	-0.252524	0.00624465	2
KA / CTRL	HF568_03515	50S ribosomal protein L17	1.42719	0.00626851	13
KA / CTRL	HF568_01905	peptide ABC transporter substrate-binding protein	1.36893	0.00629227	4
KA / CTRL	HF568_16230	Rne/Rng family ribonuclease	-0.486658	0.00630526	32
KA / CTRL	HF568_12010	HAD hydrolase-like protein	0.226599	0.00631689	9
KA / CTRL	HF568_13525	50S ribosomal protein L10	1.11308	0.00631844	20
KA / CTRL	HF568_16320	endolytic transglycosylase MltG	1.12487	0.0063364	8
KA / CTRL	HF568_01800	phosphate ABC transporter substrate-binding protein PstS	0.836292	0.0063406	9
KA / CTRL	HF568_14405	30S ribosomal protein S6	0.50009	0.0063439	11
KA / CTRL	HF568_01045	outer membrane protein assembly factor BamD	1.1144	0.0063503	12
KA / CTRL	HF568_03825	nucleoside-diphosphate kinase	0.545991	0.00638145	8
KA / CTRL	HF568_06510	sigma 54-interacting transcriptional regulator	-0.363693	0.00643204	14
KA / CTRL	HF568_02775	class I SAM-dependent methyltransferase	0.918262	0.00650241	3
KA / CTRL	HF568_10245	hydroxyacylglutathione hydrolase	-0.42908	0.00655563	5
KA / CTRL	HF568_02740	thioredoxin family protein	1.35487	0.00656006	6
KA / CTRL	HF568_11795	tol-pal system-associated acyl-CoA thioesterase	-0.526041	0.00657674	7
KA / CTRL	HF568_05560	coproporphyrinogen III oxidase	-0.619068	0.00660172	4
KA / CTRL	HF568_11985	succinyl-diaminopimelate desuccinylase	-0.396021	0.00661706	19
KA / CTRL	HF568_02900	molybdenum cofactor biosynthesis protein MoaE	0.982268	0.00668986	6
KA / CTRL	HF568_00740	c-type cytochrome	3.69124	0.00669668	5
KA / CTRL	HF568_11750	NAAT family transporter	-0.728696	0.00674439	3
KA / CTRL	HF568_15920	helix-turn-helix transcriptional regulator	0.448808	0.00675472	11
KA / CTRL	HF568_13220	bifunctional DNA-formamidopyrimidine glycosylase/DNA-(apurinic or apyrimidinic site) lyase	0.213485	0.00676253	9
KA / CTRL	HF568_05675	hypothetical protein	1.39868	0.0067967	4
KA / CTRL	HF568_10795	protein-L-isoaspartate O-methyltransferase	0.792095	0.00682045	14
KA / CTRL	HF568_16100	cyclic beta 1-2 glucan synthetase	2.58804	0.00688262	2
KA / CTRL	HF568_08870	chloride channel protein	1.24414	0.00688479	11
KA / CTRL	HF568_06075	TrbG/VirB9 family P-type conjugative transfer protein	1.84308	0.00690123	12
KA / CTRL	HF568_14565	50S ribosomal protein L21	2.40564	0.00690245	9
KA / CTRL	HF568_16530	glutamate 5-kinase	-0.102267	0.0069074	14
KA / CTRL	HF568_15365	inositol monophosphatase family protein	0.0471506	0.00697142	12
KA / CTRL	HF568_04510	tRNA uridine-5-carboxymethylaminomethyl(34) synthesis enzyme MnmG	-0.684598	0.00703378	2
KA / CTRL	HF568_13135	efflux RND transporter periplasmic adaptor subunit	0.906315	0.00706178	15
KA / CTRL	HF568_12070	methionine biosynthesis protein MetW	0.328384	0.00708622	14
KA / CTRL	HF568_08570	Hsp20/alpha crystallin family protein	-0.821188	0.0071032	18
KA / CTRL	HF568_07450	6-phosphogluconate dehydrogenase	-0.539748	0.00717117	3
KA / CTRL	HF568_07365	phosphoenolpyruvate carboxylase	-0.378367	0.00725318	9
KA / CTRL	HF568_06990	ferredoxin family protein	0.867005	0.00725786	5
KA / CTRL	HF568_01605	3-deoxy-D-manno-octulosonic acid transferase	0.341875	0.00732297	7
KA / CTRL	HF568_09895	hypothetical protein	0.573954	0.00735485	9
KA / CTRL	HF568_01035	NAD+ synthase	-0.324069	0.00738818	15
KA / CTRL	HF568_15190	hypothetical protein	0.887212	0.00740998	14
KA / CTRL	HF568_17310	hypothetical protein	-0.892797	0.00741379	9
KA / CTRL	HF568_12465	OprD family porin	1.46637	0.00749542	5
KA / CTRL	HF568_10890	hypothetical protein	-0.263881	0.00750126	10
KA / CTRL	HF568_08425	hypothetical protein	1.39705	0.00754328	28
KA / CTRL	HF568_07955	hypothetical protein	-0.321786	0.00754433	5
KA / CTRL	HF568_07550	NAD-dependent epimerase/dehydratase family protein	-1.17669	0.00756364	5
KA / CTRL	HF568_02395	hypothetical protein	0.78404	0.00756561	9
KA / CTRL	HF568_13390	NADPH-dependent 7-cyano-7-deazaguanine reductase QueF	0.561188	0.00756732	7
KA / CTRL	HF568_03850	adenosylmethionine--8-amino-7-oxononanoate transaminase	-0.27304	0.0076175	12
KA / CTRL	HF568_16335	pilus assembly protein PilZ	1.58431	0.00761872	8
KA / CTRL	HF568_10460	Fis family transcriptional regulator	-0.925108	0.00762657	5
KA / CTRL	HF568_09340	DegT/DnrJ/EryC1/StrS family aminotransferase	-0.173774	0.00764414	15
KA / CTRL	HF568_08675	cation diffusion facilitator family transporter	-0.829622	0.00765123	7
KA / CTRL	HF568_08420	DUF3560 domain-containing protein	-1.06658	0.00765557	11
KA / CTRL	HF568_08040	ATP-binding protein	0.829088	0.00769826	11
KA / CTRL	HF568_08660	molybdate ABC transporter substrate-binding protein	1.13907	0.00772107	2
KA / CTRL	HF568_17830	4-hydroxy-3-polyprenylbenzoate decarboxylase	-0.282142	0.00772922	24
KA / CTRL	HF568_02470	coproporphyrinogen III oxidase	-0.475846	0.00773709	4
KA / CTRL	HF568_09790	group III truncated hemoglobin	1.54617	0.00774265	8
KA / CTRL	HF568_17790	solute-binding protein	0.856495	0.0077476	10
KA / CTRL	HF568_10645	dTDP-glucose 4,6-dehydratase	0.209686	0.0077568	21
KA / CTRL	HF568_04880	molecular chaperone HtpG	-0.484745	0.00783395	52
KA / CTRL	HF568_11780	crossover junction endodeoxyribonuclease RuvC	0.943085	0.00785124	8
KA / CTRL	HF568_17170	TolC family protein	0.585885	0.00786697	4
KA / CTRL	HF568_07225	Ni/Fe hydrogenase subunit gamma	-0.720689	0.00788174	5
KA / CTRL	HF568_01685	YbjQ family protein	1.15714	0.00792066	2
KA / CTRL	HF568_07050	response regulator transcription factor	-0.350738	0.00795366	17
KA / CTRL	HF568_14375	YdbL family protein	0.895194	0.00795664	3
KA / CTRL	HF568_14690	glycosyltransferase family 4 protein	0.420904	0.00795879	14
KA / CTRL	HF568_00050	hypothetical protein	1.46751	0.00796628	7
KA / CTRL	HF568_12790	YraN family protein	1.06843	0.00796981	4
KA / CTRL	HF568_13380	hypothetical protein	0.46282	0.00798542	12
KA / CTRL	HF568_07010	LysM peptidoglycan-binding domain-containing protein	1.64408	0.00799217	20
KA / CTRL	HF568_00625	hypothetical protein	0.636126	0.00804029	2
KA / CTRL	HF568_12390	voltage-gated potassium channel protein	-0.506758	0.00806637	4
KA / CTRL	HF568_08610	restriction endonuclease subunit S	-0.659746	0.00809637	5
KA / CTRL	HF568_12975	peptidylprolyl isomerase	0.72729	0.00809905	18
KA / CTRL	HF568_09355	3-hydroxyacyl-ACP dehydratase FabZ	1.07953	0.00810955	10
KA / CTRL	HF568_00480	UDP-glucose/GDP-mannose dehydrogenase family protein	-0.369707	0.00811641	30
KA / CTRL	HF568_01955	type IV pilus secretin PilQ	0.235639	0.00811819	9
KA / CTRL	HF568_08525	LPS export ABC transporter permease LptF	-0.869829	0.00815857	6
KA / CTRL	HF568_13625	FtsH protease activity modulator HflK	0.265344	0.00816204	18
KA / CTRL	HF568_04465	N-(5'-phosphoribosyl)anthranilate isomerase	-0.572279	0.00820074	2
KA / CTRL	HF568_09905	KpsF/GutQ family sugar-phosphate isomerase	-0.534988	0.00821907	18
KA / CTRL	HF568_05525	FAD-dependent oxidoreductase	-0.379697	0.00821909	33
KA / CTRL	HF568_08575	alcohol dehydrogenase catalytic domain-containing protein	-0.722607	0.00823883	6
KA / CTRL	HF568_08965	DUF484 family protein	-0.28137	0.00825117	10
KA / CTRL	HF568_16400	30S ribosomal protein S20	1.11088	0.00825124	11
KA / CTRL	HF568_11205	glycosyltransferase family 2 protein	-0.359348	0.00825377	10
KA / CTRL	HF568_11825	7-carboxy-7-deazaguanine synthase QueE	-0.362961	0.00825377	11
KA / CTRL	HF568_10935	glucose-6-phosphate dehydrogenase	-0.889271	0.00826831	2
KA / CTRL	HF568_03425	50S ribosomal protein L14	0.76436	0.0082947	16
KA / CTRL	HF568_05235	F0F1 ATP synthase subunit alpha	0.133351	0.00831792	34
KA / CTRL	HF568_14270	YggT family protein	1.11697	0.00832414	2
KA / CTRL	HF568_03420	30S ribosomal protein S17	1.25826	0.00836434	10
KA / CTRL	HF568_03455	50S ribosomal protein L18	1.81119	0.00836698	6
KA / CTRL	HF568_04355	glycolate oxidase subunit GlcE	0.807616	0.00836927	14
KA / CTRL	HF568_00300	division/cell wall cluster transcriptional repressor MraZ	0.894158	0.00842436	12
KA / CTRL	HF568_15540	hydrogenase maturation protease	-0.422424	0.0084376	5
KA / CTRL	HF568_02435	lipoyl synthase	-0.549694	0.00843826	16
KA / CTRL	HF568_16045	2-octaprenyl-6-methoxyphenyl hydroxylase	-0.113142	0.00845833	8
KA / CTRL	HF568_02700	MotA/TolQ/ExbB proton channel family protein	0.396503	0.00853508	8
KA / CTRL	HF568_00140	translesion DNA synthesis-associated protein ImuA	1.95915	0.0085604	3
KA / CTRL	HF568_14235	bifunctional phosphoribosyl-AMP cyclohydrolase/phosphoribosyl-ATP diphosphatase HisIE	-0.227929	0.00856184	12
KA / CTRL	HF568_03295	GTP-binding protein	0.347426	0.00856909	11
KA / CTRL	HF568_14415	DUF2232 domain-containing protein	0.9477	0.00858935	5
KA / CTRL	HF568_10610	cupin domain-containing protein	0.887065	0.00859156	4
KA / CTRL	HF568_17545	diaminopimelate decarboxylase	-0.146861	0.00861536	14
KA / CTRL	HF568_16295	30S ribosomal protein S16	1.14556	0.0086288	6
KA / CTRL	HF568_14995	phosphoribosylamine--glycine ligase	-0.421596	0.00864985	7
KA / CTRL	HF568_00295	16S rRNA (cytosine(1402)-N(4))-methyltransferase RsmH	-0.506199	0.00870222	13
KA / CTRL	HF568_01570	50S ribosomal protein L28	1.90851	0.00871182	9
KA / CTRL	HF568_00565	glucose-6-phosphate isomerase	-0.336778	0.00875869	5
KA / CTRL	HF568_17090	hypothetical protein	-0.322583	0.00877257	4
KA / CTRL	HF568_17635	TonB C-terminal domain-containing protein	1.65171	0.00877257	5
KA / CTRL	HF568_05255	bifunctional UDP-N-acetylglucosamine diphosphorylase/glucosamine-1-phosphate N-acetyltransferase GlmU	0.223013	0.00881633	11
KA / CTRL	HF568_17325	glycosyltransferase	-0.498553	0.00896808	5
KA / CTRL	HF568_15635	hypothetical protein	0.351288	0.0089691	5
KA / CTRL	HF568_12260	3-dehydroquinate synthase	0.159102	0.00898659	14
KA / CTRL	HF568_16150	cyclic nucleotide-binding domain-containing protein	-0.640097	0.00909136	7
KA / CTRL	HF568_06940	chorismate lyase	0.698747	0.0090958	10
KA / CTRL	HF568_06945	4-hydroxybenzoate octaprenyltransferase	-0.737685	0.00910995	5
KA / CTRL	HF568_10515	aminoglycoside phosphotransferase family protein	0.315445	0.00912615	13
KA / CTRL	HF568_14110	hypothetical protein	-2.29005	0.00913357	4
KA / CTRL	HF568_03865	sigma-E factor negative regulatory protein	0.713749	0.00916023	8
KA / CTRL	HF568_11525	transporter	-0.362605	0.00916156	8
KA / CTRL	HF568_04720	hypothetical protein	-0.697179	0.0091805	5
KA / CTRL	HF568_08855	polyphosphate kinase 2	0.331868	0.00921875	10
KA / CTRL	HF568_13245	outer membrane lipoprotein LolB	0.696933	0.00922128	9
KA / CTRL	HF568_07795	IMP dehydrogenase	-0.0972229	0.00923947	28
KA / CTRL	HF568_18190	aspartate aminotransferase family protein	-0.291507	0.00929762	19
KA / CTRL	HF568_15740	TolC family protein	0.568779	0.00932574	8
KA / CTRL	HF568_04205	co-chaperone GroES	0.849241	0.0093414	19
KA / CTRL	HF568_00520	VWA domain-containing protein	-0.36032	0.009417	12
KA / CTRL	HF568_00040	universal stress protein	0.322125	0.00947307	7
KA / CTRL	HF568_16120	GatB/YqeY domain-containing protein	0.409566	0.00947616	12
KA / CTRL	HF568_04900	DUF4390 domain-containing protein	1.78613	0.00951068	5
KA / CTRL	HF568_09815	type III pantothenate kinase	0.998847	0.00951918	7
KA / CTRL	HF568_05430	hypothetical protein	-0.754826	0.00952092	3
KA / CTRL	HF568_06070	TrbG/VirB9 family P-type conjugative transfer protein	2.78005	0.0095569	10
KA / CTRL	HF568_05280	ABC transporter permease	-0.763647	0.00956583	5
KA / CTRL	HF568_04705	tRNA uridine-5-carboxymethylaminomethyl(34) synthesis GTPase MnmE	0.269006	0.00958002	10
KA / CTRL	HF568_17525	hydrogenase small subunit	-0.680296	0.00959805	12
KA / CTRL	HF568_07910	LysM peptidoglycan-binding domain-containing protein	-0.630122	0.00960285	7
KA / CTRL	HF568_14410	30S ribosomal protein S18	1.32754	0.00961192	10
KA / CTRL	HF568_03415	50S ribosomal protein L29	0.732829	0.00967132	4
KA / CTRL	HF568_18045	glutamate decarboxylase	-0.173441	0.0098164	15
KA / CTRL	HF568_09185	globin	0.730664	0.00984042	9
KA / CTRL	HF568_02560	SIR2 family protein	0.493261	0.00987017	6
KA / CTRL	HF568_15000	L-threonylcarbamoyladenylate synthase	2.71018	0.00988573	4
KA / CTRL	HF568_07800	glycosyltransferase family 2 protein	-0.476311	0.00994021	12
KA / CTRL	HF568_09995	hypothetical protein	0.652353	0.0100001	16
KA / CTRL	HF568_05725	glycosyltransferase family 2 protein	0.980518	0.0100749	10
KA / CTRL	HF568_12050	transcriptional repressor NrdR	-0.240167	0.0101445	8
KA / CTRL	HF568_07235	lytic transglycosylase domain-containing protein	-0.277623	0.0101731	6
KA / CTRL	HF568_12875	VOC family protein	1.06882	0.0101812	4
KA / CTRL	HF568_08515	hypothetical protein	-0.358383	0.0101999	7
KA / CTRL	HF568_08875	MFS transporter	0.55838	0.0102196	6
KA / CTRL	HF568_10495	glutamate--tRNA ligase	-0.297005	0.010286	23
KA / CTRL	HF568_10260	30S ribosomal protein S15	1.59116	0.010295	8
KA / CTRL	HF568_03465	50S ribosomal protein L30	1.83121	0.0103253	3
KA / CTRL	HF568_12020	bifunctional glutamate N-acetyltransferase/amino-acid acetyltransferase ArgJ	-0.378738	0.0103551	15
KA / CTRL	HF568_09600	3-methyl-2-oxobutanoate hydroxymethyltransferase	-0.461049	0.0103911	7
KA / CTRL	HF568_03880	hypothetical protein	-0.273371	0.0103999	7
KA / CTRL	HF568_08780	hypothetical protein	-0.582002	0.010406	6
KA / CTRL	HF568_13610	phosphoenolpyruvate carboxylase	-0.419965	0.0104081	24
KA / CTRL	HF568_03210	16S rRNA (adenine(1518)-N(6)/adenine(1519)-N(6))- dimethyltransferase RsmA	0.366997	0.0104177	15
KA / CTRL	HF568_14185	amidohydrolase family protein	-0.395871	0.0104764	7
KA / CTRL	HF568_04385	sigma 54-interacting transcriptional regulator	-0.292484	0.0104803	17
KA / CTRL	HF568_15880	hydrogenase	-0.322125	0.0104888	16
KA / CTRL	HF568_15800	ISC system 2Fe-2S type ferredoxin	0.635135	0.0105414	4
KA / CTRL	HF568_14065	oxidoreductase	0.238669	0.0105878	10
KA / CTRL	HF568_11530	replication-associated recombination protein A	-0.326129	0.0106238	16
KA / CTRL	HF568_08535	DNA polymerase III subunit chi	-0.293655	0.0106427	4
KA / CTRL	HF568_06540	hypothetical protein	1.72457	0.0106596	10
KA / CTRL	HF568_00560	adenosylmethionine decarboxylase	0.997281	0.0106847	4
KA / CTRL	HF568_00135	repressor LexA	0.393247	0.0106898	14
KA / CTRL	HF568_04430	hypothetical protein	-0.437507	0.0107229	4
KA / CTRL	HF568_12650	P-type conjugative transfer protein TrbJ	1.30822	0.0107519	2
KA / CTRL	HF568_10270	ribosome-binding factor A	1.71529	0.0107541	4
KA / CTRL	HF568_16640	TrbG/VirB9 family P-type conjugative transfer protein	-0.472013	0.0108891	3
KA / CTRL	HF568_16440	DUF2968 domain-containing protein	0.777471	0.0108987	9
KA / CTRL	HF568_04545	rod shape-determining protein RodA	-0.668556	0.0109176	5
KA / CTRL	HF568_12540	PAS domain-containing sensor histidine kinase	-0.261003	0.0109539	15
KA / CTRL	HF568_08415	nucleotidyl transferase AbiEii/AbiGii toxin family protein	-0.393726	0.0109627	36
KA / CTRL	HF568_12355	hypothetical protein	2.1776	0.0109994	13
KA / CTRL	HF568_15930	quinone-dependent dihydroorotate dehydrogenase	-0.451388	0.0110124	16
KA / CTRL	HF568_12490	FAD-dependent oxidoreductase	-0.28348	0.0110624	2
KA / CTRL	HF568_03835	DNA mismatch repair endonuclease MutL	-0.481476	0.0111154	22
KA / CTRL	HF568_03765	protein translocase subunit SecF	-0.333078	0.0111374	10
KA / CTRL	HF568_02515	dihydroneopterin aldolase	0.441055	0.0111952	8
KA / CTRL	HF568_14420	50S ribosomal protein L9	1.3339	0.01129	13
KA / CTRL	HF568_00190	phosphoglucosamine mutase	-0.195877	0.0113172	13
KA / CTRL	HF568_14355	NTP transferase domain-containing protein	0.891818	0.0114756	3
KA / CTRL	HF568_09875	SurA domain protein	0.697288	0.0114798	21
KA / CTRL	HF568_15925	MBL fold metallo-hydrolase	0.481849	0.0114854	4
KA / CTRL	HF568_03220	SPOR domain-containing protein	0.114916	0.0114866	4
KA / CTRL	HF568_00450	tRNA glutamyl-Q(34) synthetase GluQRS	0.0063496	0.0115194	4
KA / CTRL	HF568_12785	ABC transporter substrate-binding protein	-0.440869	0.0115297	25
KA / CTRL	HF568_13930	cation transporter	0.53977	0.0115569	3
KA / CTRL	HF568_00715	AI-2E family transporter	-0.485688	0.0115573	7
KA / CTRL	HF568_17055	cold-shock protein	0.851025	0.0115738	13
KA / CTRL	HF568_07360	class 1 fructose-bisphosphatase	-0.283826	0.011645	14
KA / CTRL	HF568_17925	bifunctional (p)ppGpp synthetase/guanosine-3',5'-bis(diphosphate) 3'-pyrophosphohydrolase	-0.397625	0.0116559	40
KA / CTRL	HF568_08990	RNA polymerase sigma factor RpoH	-0.324484	0.0116704	16
KA / CTRL	HF568_08970	tyrosine recombinase XerC	0.735836	0.0117278	11
KA / CTRL	HF568_04960	DUF2282 domain-containing protein	-0.765193	0.0117527	2
KA / CTRL	HF568_09210	hypothetical protein	1.49764	0.0118768	8
KA / CTRL	HF568_02375	1-acyl-sn-glycerol-3-phosphate acyltransferase	0.757381	0.0118984	7
KA / CTRL	HF568_03450	50S ribosomal protein L6	1.12357	0.0119315	13
KA / CTRL	HF568_10805	hypothetical protein	0.447603	0.0119561	6
KA / CTRL	HF568_13250	4-(cytidine 5'-diphospho)-2-C-methyl-D-erythritol kinase	-0.462145	0.0119666	6
KA / CTRL	HF568_09010	16S rRNA (guanine(966)-N(2))-methyltransferase RsmD	0.922408	0.0119754	7
KA / CTRL	HF568_10035	hypothetical protein	0.273599	0.0119938	2
KA / CTRL	HF568_13900	phosphate ABC transporter substrate-binding protein PstS	0.780053	0.0120139	14
KA / CTRL	HF568_11315	metalloprotease PmbA	-0.322008	0.0120661	24
KA / CTRL	HF568_05750	pyridoxamine 5'-phosphate oxidase	0.860065	0.012074	7
KA / CTRL	HF568_09060	carboxysome peptide B	1.23155	0.0121123	8
KA / CTRL	HF568_11240	DUF445 domain-containing protein	-0.613661	0.0121246	20
KA / CTRL	HF568_14335	xanthine dehydrogenase	0.578883	0.0121358	2
KA / CTRL	HF568_01970	ATP-binding cassette domain-containing protein	-0.140488	0.0121537	9
KA / CTRL	HF568_14275	DUF167 domain-containing protein	-0.491127	0.0121985	4
KA / CTRL	HF568_16535	APC family permease	-0.598483	0.0122147	4
KA / CTRL	HF568_06525	NAD(P)/FAD-dependent oxidoreductase	-0.631164	0.0122307	8
KA / CTRL	HF568_13780	peptide chain release factor 3	0.294591	0.0122373	13
KA / CTRL	HF568_01100	septation ring formation regulator EzrA	2.55421	0.0122614	2
KA / CTRL	HF568_10425	ferritin-like domain-containing protein	1.38572	0.0122711	14
KA / CTRL	HF568_01270	ParB/RepB/Spo0J family partition protein	-0.352136	0.0122984	14
KA / CTRL	HF568_00720	AmmeMemoRadiSam system protein B	0.667597	0.0123113	5
KA / CTRL	HF568_12495	ribose-5-phosphate isomerase RpiA	-0.301781	0.0123142	15
KA / CTRL	HF568_11755	zinc ribbon domain-containing protein	1.19702	0.012317	8
KA / CTRL	HF568_15760	RNA methyltransferase	-0.52256	0.0123195	6
KA / CTRL	HF568_04815	voltage-gated potassium channel protein	-0.578671	0.0123939	10
KA / CTRL	HF568_09800	type II toxin-antitoxin system VapC family toxin	0.454278	0.0124025	5
KA / CTRL	HF568_11520	outer membrane lipoprotein chaperone LolA	1.36318	0.0124544	10
KA / CTRL	HF568_04905	16S rRNA (cytosine(967)-C(5))-methyltransferase RsmB	-0.653676	0.0124546	5
KA / CTRL	HF568_01520	APC family permease	-0.364433	0.0124729	3
KA / CTRL	HF568_11860	hypothetical protein	-0.7969	0.0125226	3
KA / CTRL	HF568_09335	lipid-A-disaccharide synthase	0.566321	0.0125759	11
KA / CTRL	HF568_03395	30S ribosomal protein S19	1.59792	0.0125801	10
KA / CTRL	HF568_13855	iron export ABC transporter permease subunit FetB	-0.480086	0.0125914	4
KA / CTRL	HF568_06460	DUF2322 family protein	0.86507	0.0125949	5
KA / CTRL	HF568_05650	histidine--tRNA ligase	-0.141987	0.0126529	9
KA / CTRL	HF568_06615	MFS transporter	-0.341697	0.0127193	4
KA / CTRL	HF568_00100	ATP-dependent Clp protease adaptor ClpS	0.327908	0.0127305	3
KA / CTRL	HF568_06105	transcriptional repressor	0.593145	0.012785	7
KA / CTRL	HF568_13530	50S ribosomal protein L1	0.665287	0.012805	18
KA / CTRL	HF568_02400	roadblock/LC7 domain-containing protein	0.250051	0.0128327	4
KA / CTRL	HF568_00285	penicillin-binding protein 2	0.68606	0.0128609	15
KA / CTRL	HF568_07445	glucose-6-phosphate dehydrogenase	-0.331391	0.0129033	8
KA / CTRL	HF568_11665	2-polyprenyl-3-methyl-6-methoxy-1,4-benzoquinone monooxygenase	-0.220546	0.0129033	13
KA / CTRL	HF568_07355	cell division protein ZapD	-0.428552	0.012921	12
KA / CTRL	HF568_07075	sugar porter family MFS transporter	-0.355298	0.0131405	3
KA / CTRL	HF568_15810	tRNA 2-thiouridine(34) synthase MnmA	-0.17212	0.0131714	13
KA / CTRL	HF568_03895	thiol reductant ABC exporter subunit CydC	-0.607196	0.0131849	17
KA / CTRL	HF568_08910	ribosome biogenesis GTPase Der	-0.287612	0.0132561	9
KA / CTRL	HF568_12990	HU family DNA-binding protein	0.675161	0.013266	14
KA / CTRL	HF568_08750	four-carbon acid sugar kinase family protein	-0.716101	0.0132969	24
KA / CTRL	HF568_09585	Smr/MutS family protein	1.5943	0.0133736	4
KA / CTRL	HF568_02760	histidine phosphatase family protein	-1.32184	0.0133909	3
KA / CTRL	HF568_11445	IS66 family insertion sequence hypothetical protein	-0.655888	0.0134171	2
KA / CTRL	HF568_13040	(d)CMP kinase	1.06874	0.0134389	14
KA / CTRL	HF568_04855	UvrD-helicase domain-containing protein	-0.252023	0.0134614	28
KA / CTRL	HF568_15215	beta-3-deoxy-D-manno-oct-2-ulosonic acid transferase	0.770808	0.0135519	5
KA / CTRL	HF568_02035	amino-acid N-acetyltransferase	-0.234693	0.0135752	10
KA / CTRL	HF568_12450	zinc-finger domain-containing protein	1.16412	0.0136068	3
KA / CTRL	HF568_10555	hypothetical protein	0.894062	0.0136768	15
KA / CTRL	HF568_03430	50S ribosomal protein L24	1.39169	0.0136919	13
KA / CTRL	HF568_17750	glucan 1,4-alpha-glucosidase	-2.5472	0.0137338	3
KA / CTRL	HF568_16805	carboxylating nicotinate-nucleotide diphosphorylase	-0.324875	0.0137727	8
KA / CTRL	HF568_04535	TolC family protein	-0.0119351	0.0137793	5
KA / CTRL	HF568_17870	glutaredoxin 3	0.990923	0.0139025	5
KA / CTRL	HF568_14590	outer membrane protein assembly factor BamE	0.424626	0.0139109	12
KA / CTRL	HF568_15505	glycosyltransferase family 4 protein	0.316615	0.0140046	22
KA / CTRL	HF568_13840	hypothetical protein	0.661525	0.0140799	21
KA / CTRL	HF568_17880	N-acetylmuramoyl-L-alanine amidase	-0.439325	0.0141101	13
KA / CTRL	HF568_07330	Flp pilus assembly complex ATPase component TadA	-0.511109	0.0142039	9
KA / CTRL	HF568_05570	MFS transporter	-0.851957	0.0142488	2
KA / CTRL	HF568_16115	endonuclease MutS2	-0.248987	0.0142579	27
KA / CTRL	HF568_14180	lipoate--protein ligase family protein	-0.328801	0.0142893	9
KA / CTRL	HF568_04170	rRNA pseudouridine synthase	-0.196082	0.0143374	5
KA / CTRL	HF568_10045	carbohydrate porin	-0.804055	0.0143944	5
KA / CTRL	HF568_14735	pyridoxal phosphate-dependent aminotransferase	0.143272	0.0143945	12
KA / CTRL	HF568_00645	DUF814 domain-containing protein	0.357926	0.0144016	7
KA / CTRL	HF568_16280	50S ribosomal protein L19	0.372458	0.0144119	8
KA / CTRL	HF568_09865	BolA/IbaG family iron-sulfur metabolism protein	0.864193	0.0144327	5
KA / CTRL	HF568_07280	exodeoxyribonuclease VII small subunit	-0.418033	0.014482	7
KA / CTRL	HF568_11610	methyltransferase domain-containing protein	0.598402	0.0144831	5
KA / CTRL	HF568_02235	DUF4124 domain-containing protein	1.53418	0.0145204	6
KA / CTRL	HF568_11245	glutamate racemase	-0.444036	0.0145503	5
KA / CTRL	HF568_00165	CHAD domain-containing protein	-0.0879667	0.0145532	12
KA / CTRL	HF568_02095	sulfur carrier protein ThiS	0.946406	0.0146084	5
KA / CTRL	HF568_02115	transcription elongation factor GreA	0.47221	0.014651	16
KA / CTRL	HF568_08350	hypothetical protein	1.20174	0.0148128	4
KA / CTRL	HF568_08125	3,4-dihydroxy-2-butanone-4-phosphate synthase	-1.07129	0.0148178	5
KA / CTRL	HF568_10570	dihydroxy-acid dehydratase	-1.08178	0.0148658	33
KA / CTRL	HF568_02865	ATP-binding cassette domain-containing protein	-0.172492	0.01489	14
KA / CTRL	HF568_17905	adenylosuccinate lyase	-0.460809	0.0149982	25
KA / CTRL	HF568_15030	GNAT family N-acetyltransferase	-1.38072	0.0151099	3
KA / CTRL	HF568_10015	response regulator	0.244121	0.0151281	9
KA / CTRL	HF568_12235	uroporphyrinogen decarboxylase	-0.215702	0.0151357	9
KA / CTRL	HF568_05950	hypothetical protein	-0.414716	0.0151357	2
KA / CTRL	HF568_12380	septal ring lytic transglycosylase RlpA family protein	1.59407	0.015149	2
KA / CTRL	HF568_05735	hypothetical protein	-0.0941673	0.0152029	8
KA / CTRL	HF568_14490	ribonuclease P protein component	2.77741	0.0152869	5
KA / CTRL	HF568_16250	excinuclease ABC subunit UvrA	-0.221039	0.0153056	25
KA / CTRL	HF568_15110	class I SAM-dependent methyltransferase	-0.292206	0.0153461	4
KA / CTRL	HF568_09630	cytochrome c biogenesis protein ResB	-0.483319	0.0155102	33
KA / CTRL	HF568_12680	P-type conjugative transfer ATPase TrbB	0.777879	0.0155288	3
KA / CTRL	HF568_04285	Hsp20/alpha crystallin family protein	-0.485417	0.0155817	21
KA / CTRL	HF568_12280	hypothetical protein	-0.584345	0.0155903	4
KA / CTRL	HF568_07120	TonB family protein	0.448377	0.0156098	3
KA / CTRL	HF568_08895	phosphate ABC transporter substrate-binding protein PstS	0.921449	0.0156419	2
KA / CTRL	HF568_14580	glutamate 5-kinase	-0.260963	0.0157165	12
KA / CTRL	HF568_18115	HpnM family protein	0.733836	0.0157416	15
KA / CTRL	HF568_12795	D-glycero-beta-D-manno-heptose 1-phosphate adenylyltransferase	-0.564413	0.0157592	14
KA / CTRL	HF568_09300	HAD family hydrolase	-0.425568	0.0158157	7
KA / CTRL	HF568_17360	hypothetical protein	0.870472	0.0158989	4
KA / CTRL	HF568_03385	50S ribosomal protein L23	0.40769	0.0159166	4
KA / CTRL	HF568_08450	dihydroorotase	-0.925153	0.0159373	3
KA / CTRL	HF568_14245	1-(5-phosphoribosyl)-5-((5- phosphoribosylamino)methylideneamino)imidazole-4- carboxamide isomerase	0.360241	0.0159518	5
KA / CTRL	HF568_06435	arginine--tRNA ligase	-0.439399	0.015993	25
KA / CTRL	HF568_00315	CCA tRNA nucleotidyltransferase	0.20384	0.0159952	11
KA / CTRL	HF568_01545	molecular chaperone DnaJ	-0.170473	0.0160344	18
KA / CTRL	HF568_17475	TM2 domain-containing protein	-0.179227	0.0162176	8
KA / CTRL	HF568_10810	universal stress protein	0.184712	0.0162453	10
KA / CTRL	HF568_13330	PDZ domain-containing protein	1.44484	0.0163007	6
KA / CTRL	HF568_11200	polysaccharide deacetylase family protein	-0.360775	0.0163455	8
KA / CTRL	HF568_17900	outer membrane protein assembly factor BamC	0.420962	0.0163483	26
KA / CTRL	HF568_16170	1-deoxy-D-xylulose-5-phosphate synthase	-0.352898	0.0164434	14
KA / CTRL	HF568_00235	FtsQ-type POTRA domain-containing protein	0.754032	0.016463	13
KA / CTRL	HF568_08455	aspartate carbamoyltransferase catalytic subunit	-0.184447	0.0164999	23
KA / CTRL	HF568_10235	ribonuclease HI	0.65335	0.0165276	7
KA / CTRL	HF568_02265	polyisoprenoid-binding protein	1.04855	0.0165577	15
KA / CTRL	HF568_03860	trypsin-like serine protease	0.361086	0.0165755	11
KA / CTRL	HF568_10975	hypothetical protein	1.36877	0.0165755	5
KA / CTRL	HF568_08820	DnaA regulatory inactivator Hda	-0.536732	0.0166378	10
KA / CTRL	HF568_14280	exodeoxyribonuclease V subunit gamma	-0.294973	0.0166447	4
KA / CTRL	HF568_17825	phosphate/phosphite/phosphonate ABC transporter substrate-binding protein	-0.345098	0.0166767	5
KA / CTRL	HF568_17610	NADH-quinone oxidoreductase subunit NuoE	-0.20995	0.0168268	7
KA / CTRL	HF568_10470	ClpXP protease specificity-enhancing factor	0.563336	0.0168396	3
KA / CTRL	HF568_18105	ferritin-like domain-containing protein	0.203285	0.0170137	11
KA / CTRL	HF568_03070	LysM peptidoglycan-binding domain-containing protein	0.512973	0.0170389	5
KA / CTRL	HF568_05230	F0F1 ATP synthase subunit delta	0.602396	0.0170443	12
KA / CTRL	HF568_01825	sulfite exporter TauE/SafE family protein	0.924986	0.0171249	3
KA / CTRL	HF568_08510	EVE domain-containing protein	-0.406449	0.0171338	7
KA / CTRL	HF568_04480	aspartate 1-decarboxylase	1.02716	0.017188	4
KA / CTRL	HF568_03365	dihydropteroate synthase	-0.248101	0.0172195	16
KA / CTRL	HF568_15775	IscS subfamily cysteine desulfurase	-0.0196594	0.0172303	17
KA / CTRL	HF568_17725	CBS domain-containing protein	-0.374781	0.0172653	9
KA / CTRL	HF568_14145	hypothetical protein	-0.395486	0.0172798	19
KA / CTRL	HF568_05325	hypothetical protein	1.97121	0.0173355	2
KA / CTRL	HF568_07350	dephospho-CoA kinase	0.606571	0.0173499	8
KA / CTRL	HF568_06090	LysR family transcriptional regulator	0.485333	0.0173991	21
KA / CTRL	HF568_14845	EAL domain-containing protein	0.147523	0.017528	5
KA / CTRL	HF568_07805	polynucleotide adenylyltransferase PcnB	-0.349473	0.0175933	22
KA / CTRL	HF568_17005	MBL fold metallo-hydrolase	-0.475181	0.017608	7
KA / CTRL	HF568_03040	aconitate hydratase	-0.149896	0.0176722	34
KA / CTRL	HF568_01805	phosphate ABC transporter permease subunit PstC	-0.180967	0.0177545	5
KA / CTRL	HF568_17480	LysR family transcriptional regulator	0.421187	0.017766	24
KA / CTRL	HF568_10485	ribonuclease E	-0.408981	0.0177933	2
KA / CTRL	HF568_03360	phosphoglucosamine mutase	-0.450065	0.0178536	9
KA / CTRL	HF568_14670	DUF2202 domain-containing protein	-1.16948	0.0179026	2
KA / CTRL	HF568_07655	fatty acid desaturase	0.906872	0.0179056	8
KA / CTRL	HF568_06515	hypothetical protein	-0.343397	0.0179193	5
KA / CTRL	HF568_04405	AmmeMemoRadiSam system protein A	-0.25401	0.0180037	8
KA / CTRL	HF568_17850	efflux RND transporter periplasmic adaptor subunit	-0.30222	0.0180484	15
KA / CTRL	HF568_01450	hypothetical protein	1.0238	0.0180715	9
KA / CTRL	HF568_13165	type IIA DNA topoisomerase subunit B	-0.266487	0.0180773	29
KA / CTRL	HF568_04415	TolC family outer membrane protein	-0.137424	0.0182789	13
KA / CTRL	HF568_02290	hypothetical protein	-0.452149	0.0182957	4
KA / CTRL	HF568_01360	histidine kinase	-0.472552	0.018301	10
KA / CTRL	HF568_17140	hypothetical protein	0.6054	0.0183096	2
KA / CTRL	HF568_15410	anthranilate synthase component I	-0.322472	0.0184138	6
KA / CTRL	HF568_14645	FAD-binding protein	1.02999	0.0184484	3
KA / CTRL	HF568_15840	hypothetical protein	-0.827796	0.0184811	2
KA / CTRL	HF568_17520	nitrate reductase	-0.604763	0.01857	5
KA / CTRL	HF568_17915	phosphoribosylformylglycinamidine synthase	-0.274335	0.0186749	9
KA / CTRL	HF568_04125	phosphoribosylformylglycinamidine synthase	-0.29245	0.0186877	40
KA / CTRL	HF568_02905	MoaD/ThiS family protein	0.785612	0.018693	2
KA / CTRL	HF568_03460	30S ribosomal protein S5	0.831292	0.0187389	14
KA / CTRL	HF568_04050	lytic murein transglycosylase	0.830607	0.0187553	5
KA / CTRL	HF568_16800	Na+/H+ antiporter NhaA	-0.840291	0.0187634	3
KA / CTRL	HF568_14965	tryptophan--tRNA ligase	-0.162972	0.0189018	20
KA / CTRL	HF568_14635	four-carbon acid sugar kinase family protein	-2.17253	0.0189942	2
KA / CTRL	HF568_09855	UDP-N-acetylglucosamine 1-carboxyvinyltransferase	0.134182	0.0190013	21
KA / CTRL	HF568_10510	hypothetical protein	1.24998	0.0190367	3
KA / CTRL	HF568_02445	DUF493 domain-containing protein	0.34405	0.0190879	8
KA / CTRL	HF568_05885	type II and III secretion system protein	1.11546	0.0191243	7
KA / CTRL	HF568_10920	DUF2062 domain-containing protein	2.45709	0.0192399	3
KA / CTRL	HF568_02815	Lrp/AsnC family transcriptional regulator	-0.23929	0.0192657	9
KA / CTRL	HF568_09295	transcriptional repressor	-0.150173	0.0192852	6
KA / CTRL	HF568_09570	hypothetical protein	0.72972	0.0193172	5
KA / CTRL	HF568_03175	outer membrane lipid asymmetry maintenance protein MlaD	0.520429	0.0194647	2
KA / CTRL	HF568_04790	VWA domain-containing protein	-0.356883	0.0195449	57
KA / CTRL	HF568_08030	LysR family transcriptional regulator	-0.313669	0.0195575	14
KA / CTRL	HF568_10545	HAD-IC family P-type ATPase	0.227817	0.0195734	18
KA / CTRL	HF568_01735	exodeoxyribonuclease VII large subunit	-0.0973909	0.0196377	12
KA / CTRL	HF568_01985	type II secretion system F family protein	0.337341	0.019741	9
KA / CTRL	HF568_01110	3-deoxy-8-phosphooctulonate synthase	-0.367631	0.0199376	14
KA / CTRL	HF568_13035	30S ribosomal protein S1	-0.244394	0.0200651	41
KA / CTRL	HF568_14060	nucleotidyltransferase	-0.215973	0.0200654	18
KA / CTRL	HF568_13830	23S rRNA (pseudouridine(1915)-N(3))-methyltransferase RlmH	0.453407	0.0200738	9
KA / CTRL	HF568_11195	hypothetical protein	0.406775	0.0201545	5
KA / CTRL	HF568_10415	cell division protein FtsA	-0.383763	0.0202852	13
KA / CTRL	HF568_01440	integration host factor subunit alpha	0.956084	0.0203233	3
KA / CTRL	HF568_16015	plasmid maintenance system killer	0.278731	0.0203504	6
KA / CTRL	HF568_14640	FAD-binding protein	0.243944	0.0203788	7
KA / CTRL	HF568_02790	hypothetical protein	0.470732	0.0204853	4
KA / CTRL	HF568_06455	exodeoxyribonuclease III	-0.368367	0.0205248	12
KA / CTRL	HF568_05275	ABC transporter permease	0.384332	0.0206854	2
KA / CTRL	HF568_10740	polysaccharide deacetylase family protein	1.18142	0.0208188	8
KA / CTRL	HF568_03775	GTP cyclohydrolase I FolE2	-0.246105	0.0209383	15
KA / CTRL	HF568_08430	hypothetical protein	3.60332	0.0209688	2
KA / CTRL	HF568_05300	helix-turn-helix transcriptional regulator	0.917317	0.0209989	6
KA / CTRL	HF568_16235	23S rRNA pseudouridine(955/2504/2580) synthase RluC	0.400125	0.0210303	17
KA / CTRL	HF568_02065	transcription termination factor Rho	-0.192312	0.0210613	38
KA / CTRL	HF568_10915	ABC transporter ATP-binding protein	0.893166	0.0210738	11
KA / CTRL	HF568_08055	BolA family transcriptional regulator	2.36553	0.0212359	6
KA / CTRL	HF568_04360	aldehyde dehydrogenase family protein	-0.490445	0.021303	5
KA / CTRL	HF568_12455	thioredoxin fold domain-containing protein	-0.379904	0.0213095	5
KA / CTRL	HF568_01310	transcriptional regulator	0.207594	0.0213935	6
KA / CTRL	HF568_05765	NifX-associated nitrogen fixation protein	0.337172	0.0214745	11
KA / CTRL	HF568_09205	LysR family transcriptional regulator	-0.0767199	0.0215374	9
KA / CTRL	HF568_03380	50S ribosomal protein L4	0.355058	0.0216406	12
KA / CTRL	HF568_12285	DUF3579 domain-containing protein	0.653452	0.0217039	5
KA / CTRL	HF568_14005	ribosome maturation factor RimP	0.490025	0.0217107	11
KA / CTRL	HF568_11810	cell envelope integrity protein TolA	0.576843	0.0217434	16
KA / CTRL	HF568_14630	5-(carboxyamino)imidazole ribonucleotide mutase	-0.192082	0.0217878	7
KA / CTRL	HF568_14345	AtzE family amidohydrolase	-0.148488	0.0220437	13
KA / CTRL	HF568_13650	RNB domain-containing ribonuclease	0.350389	0.0221431	18
KA / CTRL	HF568_05305	arsenate reductase ArsC	-0.237738	0.0222394	3
KA / CTRL	HF568_13335	elongation factor 4	-0.170646	0.0223665	27
KA / CTRL	HF568_07585	divalent metal cation transporter	-0.688076	0.0224914	2
KA / CTRL	HF568_02720	hypothetical protein	-0.577876	0.0226451	7
KA / CTRL	HF568_04350	glycolate oxidase subunit GlcF	0.291048	0.0227001	11
KA / CTRL	HF568_05715	3-oxoacyl-ACP reductase FabG	0.354993	0.0227313	6
KA / CTRL	HF568_03815	type IV pilus biogenesis/stability protein PilW	-0.248714	0.0229333	11
KA / CTRL	HF568_15720	large conductance mechanosensitive channel protein MscL	0.474357	0.0233159	4
KA / CTRL	HF568_16515	ferrous iron transport protein A	1.24945	0.0233273	2
KA / CTRL	HF568_00265	UDP-N-acetylmuramoyl-L-alanine--D-glutamate ligase	-0.299782	0.0233642	16
KA / CTRL	HF568_03120	hypothetical protein	-0.355005	0.0235149	10
KA / CTRL	HF568_11730	50S ribosomal protein L32	0.741474	0.0235866	5
KA / CTRL	HF568_11545	L,D-transpeptidase family protein	0.931207	0.0235887	13
KA / CTRL	HF568_06975	cell division topological specificity factor MinE	0.238242	0.0237329	8
KA / CTRL	HF568_02245	cation transporter	-0.46875	0.0237718	6
KA / CTRL	HF568_09090	excinuclease ABC subunit C	-0.328672	0.0238176	6
KA / CTRL	HF568_07620	type II toxin-antitoxin system VapC family toxin	-0.24984	0.0238354	3
KA / CTRL	HF568_03630	N-acetyl-gamma-glutamyl-phosphate reductase	-0.319853	0.0240179	11
KA / CTRL	HF568_14955	SMC-Scp complex subunit ScpB	-0.822257	0.0240633	2
KA / CTRL	HF568_11365	transposase	-0.13645	0.0241032	8
KA / CTRL	HF568_12715	hypothetical protein	1.62098	0.0241445	3
KA / CTRL	HF568_08555	signal peptide peptidase SppA	-0.0139505	0.0241863	19
KA / CTRL	HF568_10725	RNA pyrophosphohydrolase	-0.195484	0.0243069	9
KA / CTRL	HF568_03725	amidophosphoribosyltransferase	-0.223141	0.0243279	22
KA / CTRL	HF568_10090	NAD-dependent epimerase/dehydratase family protein	-0.17584	0.0244336	8
KA / CTRL	HF568_14350	oxalurate catabolism protein HpxZ	0.299285	0.024521	8
KA / CTRL	HF568_08310	phenylalanine--tRNA ligase subunit alpha	0.358712	0.0245773	15
KA / CTRL	HF568_11230	single-stranded DNA-binding protein	0.428584	0.0246481	18
KA / CTRL	HF568_16275	hypothetical protein	0.406004	0.0246853	14
KA / CTRL	HF568_13880	malonyl-ACP O-methyltransferase BioC	0.197514	0.0247932	7
KA / CTRL	HF568_01435	hypothetical protein	-0.274258	0.024881	5
KA / CTRL	HF568_09160	ABC transporter substrate-binding protein	-0.258545	0.0249595	2
KA / CTRL	HF568_01780	GTPase Era	-0.399568	0.0249785	18
KA / CTRL	HF568_10780	Ni,Fe-hydrogenase III large subunit	-0.548499	0.0250008	5
KA / CTRL	HF568_04335	hypothetical protein	-0.354266	0.0250138	29
KA / CTRL	HF568_14370	hypothetical protein	1.022	0.0251722	11
KA / CTRL	HF568_07840	transcription antitermination factor NusB	0.478497	0.025343	7
KA / CTRL	HF568_09065	carboxysome peptide A	0.559365	0.0253726	6
KA / CTRL	HF568_14615	thioredoxin fold domain-containing protein	0.877197	0.0254572	4
KA / CTRL	HF568_17990	DUF541 domain-containing protein	0.730387	0.0254602	6
KA / CTRL	HF568_00705	L,D-transpeptidase	0.610771	0.0255901	5
KA / CTRL	HF568_03645	type IV pilus secretin PilQ	0.676218	0.0255987	15
KA / CTRL	HF568_15125	LysR family transcriptional regulator	0.248744	0.0256771	21
KA / CTRL	HF568_15225	SDR family NAD(P)-dependent oxidoreductase	-0.430199	0.0256859	22
KA / CTRL	HF568_07055	two-component sensor histidine kinase	-0.443196	0.025723	12
KA / CTRL	HF568_17580	NADH-quinone oxidoreductase subunit NuoK	0.437006	0.025727	2
KA / CTRL	HF568_09805	prevent-host-death protein	0.920288	0.0258874	6
KA / CTRL	HF568_16930	tetratricopeptide repeat protein	-0.216784	0.0262147	13
KA / CTRL	HF568_16885	nitronate monooxygenase	0.245157	0.026248	12
KA / CTRL	HF568_12275	dTDP-4-dehydrorhamnose reductase	-0.11537	0.0262481	4
KA / CTRL	HF568_02840	AI-2E family transporter	-0.427733	0.0263243	2
KA / CTRL	HF568_13075	HypC/HybG/HupF family hydrogenase formation chaperone	0.303603	0.026394	7
KA / CTRL	HF568_13055	tetratricopeptide repeat protein	0.35428	0.026458	9
KA / CTRL	HF568_16300	signal recognition particle protein	0.234077	0.0265626	33
KA / CTRL	HF568_07465	uracil-DNA glycosylase	0.881286	0.0266171	3
KA / CTRL	HF568_10990	quinol oxidase	-0.297618	0.0268848	9
KA / CTRL	HF568_01810	phosphate ABC transporter permease PstA	0.241479	0.0269475	2
KA / CTRL	HF568_10615	2,3-diketo-5-methylthiopentyl-1-phosphate enolase	-0.261641	0.0269613	19
KA / CTRL	HF568_03355	polysulfide reductase NrfD	1.36775	0.0270097	3
KA / CTRL	HF568_02135	cytochrome O ubiquinol oxidase	0.229886	0.0270237	3
KA / CTRL	HF568_10670	hypothetical protein	0.437068	0.0272108	16
KA / CTRL	HF568_00080	peptidoglycan DD-metalloendopeptidase family protein	0.534103	0.027248	19
KA / CTRL	HF568_13435	elongation factor Ts	-0.253687	0.0273882	24
KA / CTRL	HF568_01730	thioredoxin	0.552178	0.0275589	3
KA / CTRL	HF568_04460	tRNA pseudouridine(38-40) synthase TruA	-0.461417	0.0276616	8
KA / CTRL	HF568_12575	exodeoxyribonuclease V subunit gamma	-0.251553	0.0277065	10
KA / CTRL	HF568_06960	tetratricopeptide repeat protein	-0.187757	0.0277779	8
KA / CTRL	HF568_15910	sulfur reduction protein DsrE	0.704195	0.0278054	5
KA / CTRL	HF568_02530	mechanosensitive ion channel family protein	-0.0691304	0.0279975	5
KA / CTRL	HF568_11600	tRNA uridine-5-carboxymethylaminomethyl(34) synthesis enzyme MnmG	0.548829	0.0280143	5
KA / CTRL	HF568_02845	PHP domain-containing protein	-0.281875	0.0280357	8
KA / CTRL	HF568_14470	HlyD family efflux transporter periplasmic adaptor subunit	-0.578483	0.0280911	7
KA / CTRL	HF568_12405	hypothetical protein	0.393212	0.0281878	6
KA / CTRL	HF568_01790	pyridoxine 5'-phosphate synthase	0.331617	0.02824	12
KA / CTRL	HF568_12295	DUF502 domain-containing protein	-0.472349	0.028354	4
KA / CTRL	HF568_02455	NAD(P)-dependent glycerol-3-phosphate dehydrogenase	-0.629179	0.0283614	3
KA / CTRL	HF568_04515	DNA mismatch repair protein MutS	0.437939	0.0284371	5
KA / CTRL	HF568_15265	pyridoxal phosphate-dependent aminotransferase	-0.189037	0.0284868	24
KA / CTRL	HF568_04605	50S ribosomal protein L1	-0.246377	0.0284868	3
KA / CTRL	HF568_11320	apolipoprotein N-acyltransferase	-0.580277	0.0285316	2
KA / CTRL	HF568_00155	thiol:disulfide interchange protein DsbG	0.468561	0.0286927	11
KA / CTRL	HF568_11645	anthranilate phosphoribosyltransferase	0.0135305	0.0287253	10
KA / CTRL	HF568_01330	type II toxin-antitoxin system HicB family antitoxin	0.53123	0.0288588	9
KA / CTRL	HF568_00605	hypothetical protein	0.849098	0.0289097	5
KA / CTRL	HF568_17075	membrane integrity-associated transporter subunit PqiC	0.616602	0.0290509	4
KA / CTRL	HF568_10435	type II 3-dehydroquinate dehydratase	-0.816236	0.0291467	5
KA / CTRL	HF568_11285	6-phosphogluconolactonase	-0.594165	0.0292719	11
KA / CTRL	HF568_05905	ribonucleotide-diphosphate reductase subunit beta	0.11799	0.0294272	9
KA / CTRL	HF568_17920	RidA family protein	-0.379367	0.0294743	4
KA / CTRL	HF568_09830	imidazole glycerol phosphate synthase subunit HisH	-0.360748	0.029492	7
KA / CTRL	HF568_17715	PhoH family protein	0.215428	0.0295527	17
KA / CTRL	HF568_04475	MFS transporter	0.96089	0.0295758	2
KA / CTRL	HF568_08045	septation protein A	-0.771447	0.0296535	2
KA / CTRL	HF568_00290	cell division protein FtsL	0.903189	0.029671	3
KA / CTRL	HF568_01340	FAD-dependent oxidoreductase	-0.99323	0.0296904	2
KA / CTRL	HF568_17165	type II and III secretion system protein	1.18148	0.0297757	5
KA / CTRL	HF568_14705	glycosyltransferase family 2 protein	0.307074	0.0300567	14
KA / CTRL	HF568_00220	NADH-quinone oxidoreductase subunit C	0.336005	0.0300598	11
KA / CTRL	HF568_02640	ADP-ribosyl-	-0.699843	0.0300607	5
KA / CTRL	HF568_11725	hypothetical protein	0.49727	0.0301592	7
KA / CTRL	HF568_08065	toprim domain-containing protein	-0.0978258	0.0301757	10
KA / CTRL	HF568_16240	HAD-IA family hydrolase	-0.690206	0.0302984	2
KA / CTRL	HF568_15650	Trm112 family protein	0.597344	0.0303035	5
KA / CTRL	HF568_07205	hypothetical protein	1.65728	0.0304995	10
KA / CTRL	HF568_11015	ABC transporter substrate-binding protein	-0.420381	0.0306242	31
KA / CTRL	HF568_12080	bifunctional demethylmenaquinone methyltransferase/2-methoxy-6-polyprenyl-1,4-benzoquinol methylase UbiE	0.274527	0.030824	21
KA / CTRL	HF568_02620	iron-sulfur cluster assembly accessory protein	0.138549	0.0309422	2
KA / CTRL	HF568_11820	7-cyano-7-deazaguanine synthase QueC	0.145317	0.0312022	10
KA / CTRL	HF568_00030	phosphoribosylamine--glycine ligase	-0.176183	0.0312262	7
KA / CTRL	HF568_07245	DUF190 domain-containing protein	1.38169	0.0312787	7
KA / CTRL	HF568_02430	YdcF family protein	0.500952	0.0313927	7
KA / CTRL	HF568_07825	riboflavin synthase	-0.165397	0.0313927	10
KA / CTRL	HF568_12620	translesion error-prone DNA polymerase V autoproteolytic subunit	0.647676	0.0315431	3
KA / CTRL	HF568_07290	energy transducer TonB	0.498691	0.0315695	4
KA / CTRL	HF568_14115	hypothetical protein	-0.458055	0.031965	2
KA / CTRL	HF568_12960	divalent metal cation transporter	-1.40128	0.032089	2
KA / CTRL	HF568_16265	Do family serine endopeptidase	-0.368592	0.032153	20
KA / CTRL	HF568_02425	L,D-transpeptidase family protein	0.53476	0.0321669	15
KA / CTRL	HF568_02695	energy transducer TonB	0.652486	0.0324196	4
KA / CTRL	HF568_05260	glutamine--fructose-6-phosphate aminotransferase	-0.307922	0.0325533	11
KA / CTRL	HF568_16845	ribosome-associated translation inhibitor RaiA	-0.265345	0.0326549	6
KA / CTRL	HF568_04955	DUF692 domain-containing protein	1.39221	0.0327716	2
KA / CTRL	HF568_17720	rRNA maturation RNase YbeY	0.253271	0.0329024	9
KA / CTRL	HF568_04830	DUF2782 domain-containing protein	1.51871	0.0330141	5
KA / CTRL	HF568_10835	NAD(P)-dependent glycerol-3-phosphate dehydrogenase	-0.457772	0.0330757	8
KA / CTRL	HF568_16485	prephenate dehydrogenase/arogenate dehydrogenase family protein	-0.261878	0.0330984	9
KA / CTRL	HF568_04560	rod shape-determining protein MreC	0.142371	0.0331431	9
KA / CTRL	HF568_00330	sulfurtransferase TusA family protein	-0.231524	0.0334706	11
KA / CTRL	HF568_07100	DUF3568 family protein	0.345707	0.0334825	3
KA / CTRL	HF568_09045	bacterioferritin	-0.411968	0.0335954	12
KA / CTRL	HF568_10800	MCE family protein	-0.121262	0.033719	11
KA / CTRL	HF568_05665	MFS transporter	0.186671	0.0340102	5
KA / CTRL	HF568_01260	sigma-54-dependent Fis family transcriptional regulator	-0.425673	0.0340491	10
KA / CTRL	HF568_13995	translation initiation factor IF-2	0.0367008	0.034072	6
KA / CTRL	HF568_03065	glutamate--tRNA ligase	-0.0742415	0.0340832	23
KA / CTRL	HF568_15275	decarboxylating 6-phosphogluconate dehydrogenase	-0.270744	0.0341149	11
KA / CTRL	HF568_15220	aminotransferase class I/II-fold pyridoxal phosphate-dependent enzyme	0.0340467	0.0341588	12
KA / CTRL	HF568_15770	Rrf2 family transcriptional regulator	0.731544	0.0341731	5
KA / CTRL	HF568_06565	cytochrome C oxidase subunit II	0.119765	0.0341791	16
KA / CTRL	HF568_11305	metal ABC transporter ATP-binding protein	-0.810571	0.0342966	13
KA / CTRL	HF568_17080	MCE family protein	0.234902	0.0343429	12
KA / CTRL	HF568_07175	redox-regulated ATPase YchF	-0.251887	0.0344045	11
KA / CTRL	HF568_11425	phosphomethylpyrimidine synthase ThiC	0.233406	0.0346362	25
KA / CTRL	HF568_04945	peroxiredoxin	0.542844	0.0347216	2
KA / CTRL	HF568_09860	Grx4 family monothiol glutaredoxin	0.370178	0.0347765	8
KA / CTRL	HF568_17930	DNA-directed RNA polymerase subunit omega	-0.626905	0.035028	6
KA / CTRL	HF568_03165	ATP-binding cassette domain-containing protein	0.38854	0.0350878	8
KA / CTRL	HF568_09835	imidazoleglycerol-phosphate dehydratase HisB	0.305398	0.035362	8
KA / CTRL	HF568_13850	ribonuclease T	-0.165749	0.0354304	10
KA / CTRL	HF568_11085	DUF1971 domain-containing protein	-0.717275	0.0356362	15
KA / CTRL	HF568_14970	site-2 protease family protein	-0.28212	0.0356495	4
KA / CTRL	HF568_13230	peptide chain release factor 1	0.0837944	0.0358285	16
KA / CTRL	HF568_14210	ribulose bisphosphate carboxylase small subunit	-0.537617	0.035862	9
KA / CTRL	HF568_16405	UvrD-helicase domain-containing protein	0.716482	0.0359088	3
KA / CTRL	HF568_05890	ATP-dependent metallopeptidase FtsH/Yme1/Tma family protein	0.241436	0.035977	44
KA / CTRL	HF568_03745	tRNA preQ1(34) S-adenosylmethionine ribosyltransferase-isomerase QueA	-0.25641	0.0359862	9
KA / CTRL	HF568_11640	aminodeoxychorismate/anthranilate synthase component II	-0.361039	0.0360296	5
KA / CTRL	HF568_10525	response regulator transcription factor	0.17014	0.0360454	12
KA / CTRL	HF568_17555	TGS domain-containing protein	0.158782	0.0360909	16
KA / CTRL	HF568_07880	pseudouridine synthase	-0.259632	0.0361031	13
KA / CTRL	HF568_11805	protein TolR	0.971967	0.0361489	7
KA / CTRL	HF568_12060	hypothetical protein	0.808146	0.0363082	2
KA / CTRL	HF568_12305	hypothetical protein	0.364052	0.0363628	11
KA / CTRL	HF568_09180	2Fe-2S iron-sulfur cluster binding domain-containing protein	-0.707747	0.036497	2
KA / CTRL	HF568_15945	GNAT family N-acetyltransferase	-0.157405	0.0365205	6
KA / CTRL	HF568_16355	YbaB/EbfC family nucleoid-associated protein	0.300769	0.0365722	7
KA / CTRL	HF568_03710	acetyl-CoA carboxylase carboxyltransferase subunit beta	0.184519	0.0367815	17
KA / CTRL	HF568_03270	hypothetical protein	-0.971445	0.0373125	2
KA / CTRL	HF568_01975	UbiX family flavin prenyltransferase	-0.311846	0.0374839	9
KA / CTRL	HF568_08320	integration host factor subunit alpha	0.261777	0.0377277	13
KA / CTRL	HF568_03275	glutamine-synthetase adenylyltransferase	0.0623322	0.0377821	3
KA / CTRL	HF568_02890	dynein regulation protein LC7	0.171976	0.0378497	4
KA / CTRL	HF568_04135	AbrB family transcriptional regulator	0.328508	0.0378579	5
KA / CTRL	HF568_15695	lipoprotein signal peptidase	-0.192661	0.0378764	2
KA / CTRL	HF568_12345	putative addiction module antidote protein	0.287688	0.0379114	5
KA / CTRL	HF568_18125	Asp-tRNA(Asn)/Glu-tRNA(Gln) amidotransferase subunit GatC	0.61286	0.0379496	6
KA / CTRL	HF568_00475	4'-phosphopantetheinyl transferase	0.179227	0.0380464	6
KA / CTRL	HF568_09605	deoxynucleoside kinase	0.310586	0.038075	7
KA / CTRL	HF568_04765	twin-arginine translocation signal domain-containing protein	-0.16754	0.0384701	3
KA / CTRL	HF568_15180	HPr family phosphocarrier protein	1.44537	0.0385211	3
KA / CTRL	HF568_07020	methionyl-tRNA formyltransferase	-0.381962	0.0389576	16
KA / CTRL	HF568_17840	winged helix-turn-helix transcriptional regulator	-0.232089	0.0389666	9
KA / CTRL	HF568_17125	acetylglutamate kinase	0.168834	0.0389884	17
KA / CTRL	HF568_17595	NADH-quinone oxidoreductase subunit NuoH	0.448834	0.0390139	7
KA / CTRL	HF568_15120	M48 family metallopeptidase	1.01858	0.0391169	3
KA / CTRL	HF568_04455	Motility protein FimV	-0.138488	0.0392322	6
KA / CTRL	HF568_04740	YhbY family RNA-binding protein	1.26232	0.0393459	5
KA / CTRL	HF568_02860	ferredoxin family protein	-0.612103	0.0393847	6
KA / CTRL	HF568_15480	malate dehydrogenase	-0.564066	0.0394356	6
KA / CTRL	HF568_05770	hypothetical protein	0.617196	0.0397427	5
KA / CTRL	HF568_13340	signal peptidase I	-0.506938	0.0399351	15
KA / CTRL	HF568_01965	MlaE family lipid ABC transporter permease subunit	-0.329007	0.0400559	5
KA / CTRL	HF568_11625	ATP synthase F1 subunit epsilon	0.416058	0.0400633	8
KA / CTRL	HF568_09975	twin-arginine translocase TatA/TatE family subunit	1.15972	0.0401185	2
KA / CTRL	HF568_04065	hypothetical protein	0.4977	0.0402256	6
KA / CTRL	HF568_17130	TetR/AcrR family transcriptional regulator	-0.187912	0.0403403	9
KA / CTRL	HF568_04780	ubiquinol-cytochrome c reductase iron-sulfur subunit	0.117219	0.0403781	15
KA / CTRL	HF568_04805	cobyrinic acid a,c-diamide synthase	-0.421257	0.0405131	6
KA / CTRL	HF568_12015	bifunctional 2-polyprenyl-6-hydroxyphenol methylase/3-demethylubiquinol 3-O-methyltransferase UbiG	-0.155232	0.0405688	8
KA / CTRL	HF568_06980	septum site-determining protein MinD	-0.37038	0.0406419	22
KA / CTRL	HF568_10620	HAD-IB family phosphatase	0.154878	0.0406633	15
KA / CTRL	HF568_01060	tetratricopeptide repeat protein	0.50706	0.0406926	7
KA / CTRL	HF568_17370	YdcH family protein	0.331844	0.0407153	6
KA / CTRL	HF568_14700	O-antigen ligase family protein	-0.534848	0.0407259	3
KA / CTRL	HF568_10630	amino acid-binding protein	0.160414	0.0408198	7
KA / CTRL	HF568_14695	phospholipid carrier-dependent glycosyltransferase	-0.452397	0.0408516	4
KA / CTRL	HF568_12705	hypothetical protein	0.557803	0.0409401	3
KA / CTRL	HF568_16830	lipopolysaccharide transport periplasmic protein LptA	0.348887	0.0412	8
KA / CTRL	HF568_12250	deoxyguanosinetriphosphate triphosphohydrolase	0.100465	0.0412318	20
KA / CTRL	HF568_04630	type II toxin-antitoxin system Phd/YefM family antitoxin	0.466974	0.0412434	5
KA / CTRL	HF568_10185	flippase	0.241807	0.0413509	2
KA / CTRL	HF568_12230	1-acyl-sn-glycerol-3-phosphate acyltransferase	0.609798	0.0414588	8
KA / CTRL	HF568_05720	sodium:proton antiporter	0.43871	0.0415023	6
KA / CTRL	HF568_09305	RNA polymerase-binding protein DksA	-0.211765	0.0416258	8
KA / CTRL	HF568_15725	hypothetical protein	0.535415	0.0416842	8
KA / CTRL	HF568_02020	IclR family transcriptional regulator	0.349325	0.0420273	18
KA / CTRL	HF568_05415	DUF192 domain-containing protein	0.408672	0.0422324	3
KA / CTRL	HF568_01400	Crp/Fnr family transcriptional regulator	0.0187613	0.0422529	6
KA / CTRL	HF568_14800	hypothetical protein	-0.136469	0.0422629	4
KA / CTRL	HF568_11165	CDP-diacylglycerol--serine O-phosphatidyltransferase	-1.0543	0.0422802	3
KA / CTRL	HF568_06930	hypothetical protein	0.515929	0.0429308	2
KA / CTRL	HF568_02405	ATP/GTP-binding protein	-0.088432	0.043066	12
KA / CTRL	HF568_11800	protein TolQ	-0.431998	0.0430875	7
KA / CTRL	HF568_08410	hypothetical protein	-0.244528	0.0431567	11
KA / CTRL	HF568_13945	glycosyltransferase family 4 protein	0.0493453	0.0432881	5
KA / CTRL	HF568_14625	5-(carboxyamino)imidazole ribonucleotide synthase	-0.213476	0.0433474	14
KA / CTRL	HF568_01575	methionine--tRNA ligase	0.164626	0.0435003	26
KA / CTRL	HF568_10560	hypothetical protein	-0.596899	0.0437234	7
KA / CTRL	HF568_05900	ribonucleoside-diphosphate reductase subunit alpha	0.79958	0.0438884	41
KA / CTRL	HF568_02120	undecaprenyl-diphosphate phosphatase	-0.591547	0.0441406	3
KA / CTRL	HF568_02415	hypothetical protein	0.688377	0.0442386	7
KA / CTRL	HF568_00185	MMPL family transporter	-0.224191	0.0442531	15
KA / CTRL	HF568_04155	D-alanyl-D-alanine carboxypeptidase	-0.343714	0.0445599	10
KA / CTRL	HF568_04570	cyclic pyranopterin monophosphate synthase MoaC	0.470174	0.044727	10
KA / CTRL	HF568_02270	NAD(P)H:quinone oxidoreductase	-0.475056	0.0448767	9
KA / CTRL	HF568_09715	NAD(P)-dependent oxidoreductase	0.699648	0.0449983	3
KA / CTRL	HF568_01555	nucleotide exchange factor GrpE	0.604296	0.0451625	7
KA / CTRL	HF568_09360	UDP-3-O-(3-hydroxymyristoyl)glucosamine N-acyltransferase	-0.131225	0.0452074	13
KA / CTRL	HF568_10130	OmpA family protein	-0.191041	0.0452596	3
KA / CTRL	HF568_12240	FAD-dependent oxidoreductase	0.211839	0.0454145	31
KA / CTRL	HF568_07895	hypothetical protein	0.665038	0.0456026	2
KA / CTRL	HF568_17135	hypothetical protein	0.121866	0.0461615	3
KA / CTRL	HF568_08185	DNA topoisomerase 3	0.401927	0.0462332	6
KA / CTRL	HF568_02050	AI-2E family transporter	-0.245319	0.0463765	7
KA / CTRL	HF568_10250	insulinase family protein	0.227144	0.0464314	12
KA / CTRL	HF568_09055	BMC domain-containing protein	0.347422	0.0465064	4
KA / CTRL	HF568_06110	FAD-dependent oxidoreductase	-0.384516	0.0466004	7
KA / CTRL	HF568_17060	primosomal protein N'	-0.00721644	0.0466786	11
KA / CTRL	HF568_14595	type II toxin-antitoxin system RatA family toxin	0.392475	0.046927	7
KA / CTRL	HF568_03160	heavy-metal-associated domain-containing protein	-0.160102	0.0469596	2
KA / CTRL	HF568_13225	peptide chain release factor N(5)-glutamine methyltransferase	-0.356813	0.0470512	7
KA / CTRL	HF568_13510	DNA-directed RNA polymerase subunit beta'	0.163943	0.0471746	96
KA / CTRL	HF568_16950	glutamate--cysteine ligase	0.243855	0.0474319	17
KA / CTRL	HF568_02060	50S ribosomal protein L31	0.44793	0.04782	6
KA / CTRL	HF568_02885	glycine cleavage system aminomethyltransferase GcvT	-0.245006	0.0479068	22
KA / CTRL	HF568_17315	hopanoid biosynthesis-associated protein HpnK	0.397651	0.0479142	8
KA / CTRL	HF568_01275	ParA family protein	-0.529915	0.0479629	12
KA / CTRL	HF568_01560	heat-inducible transcription repressor HrcA	-0.187535	0.0480292	10
KA / CTRL	HF568_13235	glutamyl-tRNA reductase	-0.128494	0.0480456	21
KA / CTRL	HF568_14265	pyrroline-5-carboxylate reductase	-0.199289	0.0481244	16
KA / CTRL	HF568_03830	tRNA (adenosine(37)-N6)-dimethylallyltransferase MiaA	-0.259999	0.0481452	12
KA / CTRL	HF568_02930	glucans biosynthesis glucosyltransferase MdoH	-0.272764	0.0481735	19
KA / CTRL	HF568_01540	4-hydroxy-tetrahydrodipicolinate reductase	0.0281505	0.0481815	11
KA / CTRL	HF568_01655	YaiI/YqxD family protein	0.208726	0.048247	8
KA / CTRL	HF568_01255	HAMP domain-containing protein	-0.575381	0.0483387	5
KA / CTRL	HF568_08860	VacB/RNase II family 3'-5' exoribonuclease	-0.22812	0.0484028	20
KA / CTRL	HF568_04825	TIGR00730 family Rossman fold protein	-0.196281	0.0484955	9
KA / CTRL	HF568_16020	HigA family addiction module antidote protein	0.560795	0.0486195	9
KA / CTRL	HF568_10375	MarR family transcriptional regulator	0.603646	0.0489886	9
KA / CTRL	HF568_10895	single-stranded DNA exonuclease	-0.0943244	0.0490172	10
KA / CTRL	HF568_08985	hypothetical protein	-0.271736	0.0491016	8
KA / CTRL	HF568_15700	isoleucine--tRNA ligase	-0.192935	0.0492767	40
KA / CTRL	HF568_13215	GTP-binding protein	0.220609	0.0494301	22
KA / CTRL	HF568_03205	HNH endonuclease	0.0819199	0.0494327	6
KA / CTRL	HF568_03010	hypothetical protein	0.072907	0.0498392	2
KA / CTRL	HF568_15785	iron-sulfur cluster assembly protein IscA	0.645304	0.0500963	5
KA / CTRL	HF568_02745	hypothetical protein	-0.424729	0.0501056	4
KA / CTRL	HF568_11830	tol-pal system protein YbgF	0.404277	0.0501455	9
KA / CTRL	HF568_11430	ABC-F family ATPase	0.0620862	0.0502386	15
KA / CTRL	HF568_02420	hypothetical protein	0.471177	0.0504319	3
KA / CTRL	HF568_01980	UDP-N-acetylmuramate:L-alanyl-gamma-D-glutamyl- meso-diaminopimelate ligase	-0.210773	0.0505349	11
KA / CTRL	HF568_02870	aminomethyl-transferring glycine dehydrogenase subunit GcvPB	-0.315518	0.0506975	18
KA / CTRL	HF568_03325	biotin synthase BioB	-0.193448	0.051091	11
KA / CTRL	HF568_15270	formate-dependent phosphoribosylglycinamide formyltransferase	-0.162146	0.0517089	25
KA / CTRL	HF568_04325	hydroxylamine reductase	0.317241	0.0517264	15
KA / CTRL	HF568_18130	Asp-tRNA(Asn)/Glu-tRNA(Gln) amidotransferase subunit GatA	-0.103443	0.0518179	18
KA / CTRL	HF568_16455	DNA gyrase subunit A	-0.106436	0.0518385	62
KA / CTRL	HF568_15175	PTS sugar transporter subunit IIA	0.401231	0.0518447	7
KA / CTRL	HF568_04760	PH domain-containing protein	-0.0577535	0.0521883	7
KA / CTRL	HF568_09745	hypothetical protein	2.0268	0.0522221	2
KA / CTRL	HF568_18160	dienelactone hydrolase family protein	0.279993	0.0522622	7
KA / CTRL	HF568_08665	ABC transporter substrate-binding protein	0.493631	0.0526464	9
KA / CTRL	HF568_04735	Co2+/Mg2+ efflux protein ApaG	-0.241928	0.0527656	4
KA / CTRL	HF568_04920	AhpC/TSA family protein	0.618037	0.0529802	4
KA / CTRL	HF568_07095	prevent-host-death protein	0.673826	0.0533374	4
KA / CTRL	HF568_08390	transcription-repair coupling factor	0.0909248	0.0533462	26
KA / CTRL	HF568_05350	ABC transporter ATP-binding protein	0.271807	0.0538142	10
KA / CTRL	HF568_12025	preprotein translocase subunit SecA	-0.13404	0.0539293	48
KA / CTRL	HF568_04575	hypothetical protein	0.173085	0.0541767	15
KA / CTRL	HF568_10790	isochorismatase family protein	0.294286	0.0542846	3
KA / CTRL	HF568_02250	rhodanese-like domain-containing protein	-0.320338	0.0547101	6
KA / CTRL	HF568_02465	squalene--hopene cyclase	1.025	0.0552756	12
KA / CTRL	HF568_04725	translational GTPase TypA	0.186613	0.0552924	40
KA / CTRL	HF568_03845	CBS domain-containing protein	-0.155812	0.0553432	11
KA / CTRL	HF568_16260	thioredoxin	-0.278078	0.0557078	19
KA / CTRL	HF568_09280	biosynthetic arginine decarboxylase	-0.10509	0.0557451	18
KA / CTRL	HF568_17645	uroporphyrinogen-III synthase	-0.352745	0.0560338	13
KA / CTRL	HF568_01645	putative toxin-antitoxin system toxin component, PIN family	0.185776	0.0563059	10
KA / CTRL	HF568_18015	hypothetical protein	-0.193473	0.0566384	11
KA / CTRL	HF568_00215	NADH-quinone oxidoreductase subunit B	0.220004	0.0567437	8
KA / CTRL	HF568_16810	hypothetical protein	0.155552	0.0568203	17
KA / CTRL	HF568_00275	UDP-N-acetylmuramoyl-tripeptide--D-alanyl-D- alanine ligase	-0.197129	0.0570535	16
KA / CTRL	HF568_16720	metallophosphoesterase	-0.271543	0.0573068	4
KA / CTRL	HF568_14785	globin	0.424395	0.0575395	3
KA / CTRL	HF568_17805	2-octaprenyl-6-methoxyphenyl hydroxylase	0.257738	0.0579982	26
KA / CTRL	HF568_17865	rhodanese-like domain-containing protein	0.472679	0.058024	9
KA / CTRL	HF568_03685	2-C-methyl-D-erythritol 2,4-cyclodiphosphate synthase	0.0563315	0.0582055	9
KA / CTRL	HF568_08080	LysR family transcriptional regulator	-0.0425072	0.0586595	10
KA / CTRL	HF568_04145	class I SAM-dependent methyltransferase	0.0923966	0.0587189	8
KA / CTRL	HF568_00975	DUF3858 domain-containing protein	0.435031	0.0587302	6
KA / CTRL	HF568_05545	lipopolysaccharide heptosyltransferase II	-0.176734	0.0588226	5
KA / CTRL	HF568_04500	ParA family protein	0.335237	0.0590147	8
KA / CTRL	HF568_06985	septum site-determining protein MinC	0.0539997	0.0591515	10
KA / CTRL	HF568_06670	hypothetical protein	-0.311174	0.0593095	8
KA / CTRL	HF568_01565	50S ribosomal protein L33	0.574596	0.0595988	5
KA / CTRL	HF568_04810	YihA family ribosome biogenesis GTP-binding protein	-0.203692	0.0597194	3
KA / CTRL	HF568_09535	PDZ domain-containing protein	0.631459	0.059772	12
KA / CTRL	HF568_03800	histidine--tRNA ligase	-0.218627	0.0598165	4
KA / CTRL	HF568_05375	NAD(P)/FAD-dependent oxidoreductase	0.310236	0.0599076	5
KA / CTRL	HF568_00540	aminodeoxychorismate lyase	-0.122283	0.0599536	5
KA / CTRL	HF568_02650	response regulator	0.415884	0.0600727	7
KA / CTRL	HF568_00355	septum formation inhibitor Maf	0.0448774	0.0603354	5
KA / CTRL	HF568_11040	multidrug transporter	-0.28828	0.0605501	6
KA / CTRL	HF568_00145	DNA polymerase Y family protein	-0.765003	0.0606399	2
KA / CTRL	HF568_03890	hypothetical protein	0.755811	0.0609484	3
KA / CTRL	HF568_03475	preprotein translocase subunit SecY	0.190106	0.0609609	12
KA / CTRL	HF568_07810	CCA tRNA nucleotidyltransferase	-0.208541	0.0610491	12
KA / CTRL	HF568_01535	antibiotic biosynthesis monooxygenase	0.411981	0.0611825	10
KA / CTRL	HF568_01475	transglutaminase family protein	-0.572607	0.0612824	9
KA / CTRL	HF568_01745	DUF4168 domain-containing protein	0.964066	0.0614955	6
KA / CTRL	HF568_14390	L,D-transpeptidase	-0.158415	0.0615352	8
KA / CTRL	HF568_08465	Holliday junction resolvase RuvX	-0.3828	0.0615475	5
KA / CTRL	HF568_06935	methyltransferase domain-containing protein	-0.0147096	0.0616913	11
KA / CTRL	HF568_01050	RluA family pseudouridine synthase	0.302123	0.0619075	10
KA / CTRL	HF568_11215	bifunctional ornithine acetyltransferase/N-acetylglutamate synthase	-0.326341	0.0619334	2
KA / CTRL	HF568_13775	lytic transglycosylase domain-containing protein	0.492209	0.0625191	5
KA / CTRL	HF568_11680	ATP-binding cassette domain-containing protein	-0.205312	0.0625667	14
KA / CTRL	HF568_13050	outer membrane protein assembly factor BamB	0.215439	0.0625684	9
KA / CTRL	HF568_09655	phosphoenolpyruvate carboxylase	-0.119383	0.0627497	14
KA / CTRL	HF568_02170	nitrogen fixation protein NifW	0.0132548	0.0628016	6
KA / CTRL	HF568_08325	MerR family transcriptional regulator	0.42266	0.0628525	10
KA / CTRL	HF568_01510	hypothetical protein	0.65123	0.0630484	4
KA / CTRL	HF568_13065	hypothetical protein	0.0854038	0.0637444	6
KA / CTRL	HF568_00630	ribonucleotide-diphosphate reductase subunit beta	-0.362516	0.0638004	9
KA / CTRL	HF568_09330	ribonuclease HII	-0.329917	0.0638577	9
KA / CTRL	HF568_15555	ABC transporter ATP-binding protein	0.196866	0.0638683	8
KA / CTRL	HF568_04045	C40 family peptidase	0.381552	0.0640322	3
KA / CTRL	HF568_17660	HIT family protein	0.382346	0.0641981	14
KA / CTRL	HF568_13115	nitroreductase family protein	-0.0532148	0.0643477	6
KA / CTRL	HF568_00515	DEAD/DEAH box helicase family protein	-0.218629	0.0645422	5
KA / CTRL	HF568_08435	hypothetical protein	0.822966	0.0645695	3
KA / CTRL	HF568_05420	C40 family peptidase	-0.00899546	0.0646549	6
KA / CTRL	HF568_12855	MarR family transcriptional regulator	0.0979027	0.0648508	10
KA / CTRL	HF568_17935	guanylate kinase	-0.0634291	0.0658533	9
KA / CTRL	HF568_10580	dethiobiotin synthase	-0.281829	0.0659724	11
KA / CTRL	HF568_05210	hypothetical protein	3.65732	0.0661338	2
KA / CTRL	HF568_11090	YbhB/YbcL family Raf kinase inhibitor-like protein	-0.181045	0.0668263	9
KA / CTRL	HF568_12995	endopeptidase La	0.107076	0.0669153	45
KA / CTRL	HF568_07385	efflux RND transporter periplasmic adaptor subunit	0.138961	0.0673208	14
KA / CTRL	HF568_15905	MBL fold metallo-hydrolase	-0.189564	0.0678033	3
KA / CTRL	HF568_12860	CDGSH iron-sulfur domain-containing protein	0.614822	0.0678099	2
KA / CTRL	HF568_14945	methylated-DNA--	0.956106	0.0679012	4
KA / CTRL	HF568_17070	MFS transporter	-0.57756	0.0680286	4
KA / CTRL	HF568_17540	YbhB/YbcL family Raf kinase inhibitor-like protein	-0.375568	0.0682089	10
KA / CTRL	HF568_16475	histidinol-phosphate transaminase	-0.114139	0.0682271	12
KA / CTRL	HF568_16255	hypothetical protein	0.132719	0.0682437	11
KA / CTRL	HF568_16970	DNA replication and repair protein RecF	0.0614326	0.0686803	11
KA / CTRL	HF568_13920	hypothetical protein	1.32874	0.068777	3
KA / CTRL	HF568_13620	GTPase HflX	0.0463076	0.0690233	16
KA / CTRL	HF568_04220	argininosuccinate lyase	-0.0982063	0.0694435	28
KA / CTRL	HF568_17530	hydrogenase expression/formation protein	-0.0215711	0.0695042	5
KA / CTRL	HF568_13375	HAD family hydrolase	-0.229078	0.0696931	9
KA / CTRL	HF568_01950	shikimate kinase	0.3456	0.0698837	5
KA / CTRL	HF568_11050	hypothetical protein	0.468162	0.0704083	4
KA / CTRL	HF568_00555	polyamine aminopropyltransferase	-0.208544	0.0706699	11
KA / CTRL	HF568_17335	nucleosidase	0.0279015	0.0706983	2
KA / CTRL	HF568_02805	OmpA family protein	0.057479	0.0708487	5
KA / CTRL	HF568_10450	50S ribosomal protein L11 methyltransferase	-0.129665	0.0709309	5
KA / CTRL	HF568_15495	DUF3857 domain-containing protein	0.0500011	0.0710448	2
KA / CTRL	HF568_04800	hypothetical protein	0.159303	0.071112	6
KA / CTRL	HF568_14610	glycosyltransferase family 39 protein	0.297427	0.0712588	6
KA / CTRL	HF568_17340	squalene--hopene cyclase	0.540151	0.0716703	6
KA / CTRL	HF568_15690	hypothetical protein	0.57149	0.0718885	2
KA / CTRL	HF568_02510	30S ribosomal protein S12 methylthiotransferase RimO	-0.0472938	0.0722437	10
KA / CTRL	HF568_15415	NAD(P)/FAD-dependent oxidoreductase	1.33216	0.0722465	2
KA / CTRL	HF568_12245	glutamate synthase large subunit	0.207543	0.0724213	68
KA / CTRL	HF568_16315	glucose-6-phosphate dehydrogenase	-0.365545	0.0727404	11
KA / CTRL	HF568_17640	porphobilinogen synthase	0.229685	0.0729043	18
KA / CTRL	HF568_08015	molybdenum cofactor guanylyltransferase	-0.112625	0.0729266	8
KA / CTRL	HF568_13520	50S ribosomal protein L7/L12	0.110666	0.0731527	16
KA / CTRL	HF568_02295	MBL fold metallo-hydrolase	-0.123515	0.0733928	8
KA / CTRL	HF568_02550	TOBE domain-containing protein	0.348082	0.0734937	6
KA / CTRL	HF568_00260	putative lipid II flippase FtsW	-0.717998	0.0735638	2
KA / CTRL	HF568_04660	flippase-like domain-containing protein	-0.495709	0.0738332	2
KA / CTRL	HF568_03840	tRNA (adenosine(37)-N6)-threonylcarbamoyltransferase complex ATPase subunit type 1 TsaE	-0.179245	0.0738655	8
KA / CTRL	HF568_15875	sigma-54-dependent Fis family transcriptional regulator	-0.0824096	0.0739771	21
KA / CTRL	HF568_05655	biotin--	-0.0212534	0.0739857	4
KA / CTRL	HF568_03510	DNA-directed RNA polymerase subunit alpha	0.0150261	0.0743616	34
KA / CTRL	HF568_05685	outer membrane lipoprotein carrier protein LolA	-0.137981	0.0748928	6
KA / CTRL	HF568_01120	NAD(P)-dependent alcohol dehydrogenase	-0.169635	0.0750014	19
KA / CTRL	HF568_07210	hydrogenase maturation protease	0.673662	0.0751985	2
KA / CTRL	HF568_10440	acetyl-CoA carboxylase biotin carboxyl carrier protein	0.274596	0.0755092	9
KA / CTRL	HF568_02480	SAM-dependent methyltransferase	-0.0864772	0.0755662	10
KA / CTRL	HF568_12220	(2Fe-2S)-binding protein	-0.328669	0.0759416	2
KA / CTRL	HF568_01635	FAD-dependent oxidoreductase	-0.201149	0.0761117	59
KA / CTRL	HF568_07150	cell division protein ZapA	0.362038	0.0761545	2
KA / CTRL	HF568_04600	50S ribosomal protein L11	0.146573	0.0764253	13
KA / CTRL	HF568_13615	RNA chaperone Hfq	-0.0377462	0.0766637	8
KA / CTRL	HF568_00700	ATP-dependent DNA helicase RecG	-0.0122895	0.0768549	11
KA / CTRL	HF568_04835	homoserine kinase	-0.174395	0.0769676	7
KA / CTRL	HF568_09005	signal recognition particle-docking protein FtsY	0.0701974	0.0772133	23
KA / CTRL	HF568_02240	glutamate--ammonia ligase	-0.098071	0.077314	28
KA / CTRL	HF568_10155	sugar transferase	-0.325472	0.0774309	12
KA / CTRL	HF568_09080	ribulose bisphosphate carboxylase small subunit	0.287904	0.0774759	9
KA / CTRL	HF568_04260	3-oxoacyl-ACP reductase FabG	0.137931	0.0780157	10
KA / CTRL	HF568_11005	rhodanese-like domain-containing protein	-0.173367	0.078026	19
KA / CTRL	HF568_17320	hopanoid biosynthesis associated radical SAM protein HpnJ	0.142298	0.0783158	25
KA / CTRL	HF568_02370	RimK family alpha-L-glutamate ligase	-0.0287663	0.0783326	7
KA / CTRL	HF568_17875	thioredoxin TrxC	-0.370849	0.0784169	8
KA / CTRL	HF568_12515	polymerase	0.168891	0.0785543	8
KA / CTRL	HF568_07200	alanine--tRNA ligase	-0.0790584	0.078555	43
KA / CTRL	HF568_17675	hydroxymethylpyrimidine/phosphomethylpyrimidine kinase	-0.118374	0.0788209	4
KA / CTRL	HF568_14425	replicative DNA helicase	0.0518698	0.0789908	24
KA / CTRL	HF568_14980	ferritin-like domain-containing protein	-0.154927	0.0790057	7
KA / CTRL	HF568_13515	DNA-directed RNA polymerase subunit beta	0.103072	0.0790791	103
KA / CTRL	HF568_00280	UDP-N-acetylmuramoyl-L-alanyl-D-glutamate--2, 6-diaminopimelate ligase	-0.401751	0.0792091	16
KA / CTRL	HF568_14475	LysR family transcriptional regulator	0.141044	0.0795086	12
KA / CTRL	HF568_00680	J domain-containing protein	0.144411	0.0795475	8
KA / CTRL	HF568_12075	glutathione S-transferase family protein	0.251615	0.0802262	5
KA / CTRL	HF568_04700	porin	0.239159	0.0805421	14
KA / CTRL	HF568_03075	cupin domain-containing protein	0.100813	0.0810143	3
KA / CTRL	HF568_11760	aspartate--tRNA ligase	0.10233	0.0812848	28
KA / CTRL	HF568_14810	DUF490 domain-containing protein	0.291131	0.0814019	22
KA / CTRL	HF568_01085	excinuclease ABC subunit UvrC	-0.269942	0.0814064	7
KA / CTRL	HF568_13870	protease HtpX	0.244752	0.0819437	7
KA / CTRL	HF568_07170	aminoacyl-tRNA hydrolase	0.028033	0.0820586	10
KA / CTRL	HF568_11225	excinuclease ABC subunit UvrA	-0.0695142	0.0821472	17
KA / CTRL	HF568_09170	DUF488 family protein	0.516944	0.0825547	12
KA / CTRL	HF568_03190	ABC transporter ATP-binding protein	0.100944	0.0826494	18
KA / CTRL	HF568_16370	NAD(P)H-hydrate dehydratase	-0.184379	0.0828579	9
KA / CTRL	HF568_16940	YqgE/AlgH family protein	-0.19664	0.0829838	9
KA / CTRL	HF568_02210	alanine transaminase	-0.0944967	0.0831013	21
KA / CTRL	HF568_01725	TonB family protein	-0.226874	0.0832863	8
KA / CTRL	HF568_11155	hypothetical protein	0.0153077	0.0833839	3
KA / CTRL	HF568_11170	phosphatidylserine decarboxylase	-0.089689	0.0833982	13
KA / CTRL	HF568_03520	dUTP diphosphatase	-0.240891	0.0834224	8
KA / CTRL	HF568_11670	(2Fe-2S) ferredoxin domain-containing protein	0.353707	0.0836523	3
KA / CTRL	HF568_16030	LysR family transcriptional regulator	-0.396506	0.0836558	4
KA / CTRL	HF568_14120	protochlorophyllide oxidoreductase	0.813303	0.0842266	4
KA / CTRL	HF568_00655	phosphoribulokinase	-0.163593	0.084291	23
KA / CTRL	HF568_04730	methyltransferase domain-containing protein	0.0461544	0.0846601	5
KA / CTRL	HF568_06495	shikimate dehydrogenase	-0.0942744	0.0848618	4
KA / CTRL	HF568_16965	DNA topoisomerase (ATP-hydrolyzing) subunit B	0.0179294	0.0850169	38
KA / CTRL	HF568_16835	LPS export ABC transporter ATP-binding protein	0.146462	0.0850344	17
KA / CTRL	HF568_15010	thioredoxin family protein	0.513386	0.0850523	6
KA / CTRL	HF568_13455	L,D-transpeptidase	0.127199	0.0851495	8
KA / CTRL	HF568_17605	NADH-quinone oxidoreductase subunit NuoF	-0.124264	0.0851579	26
KA / CTRL	HF568_15805	Fe-S cluster assembly protein IscX	-0.170273	0.0854463	5
KA / CTRL	HF568_12065	homoserine O-acetyltransferase	0.143496	0.0854836	9
KA / CTRL	HF568_10285	ABC transporter permease	-0.535967	0.0855984	2
KA / CTRL	HF568_07945	hypothetical protein	0.296094	0.0863191	5
KA / CTRL	HF568_01995	class I tRNA ligase family protein	0.0910454	0.0866616	11
KA / CTRL	HF568_00385	oxidative damage protection protein	0.188195	0.0867879	8
KA / CTRL	HF568_13425	DedA family protein	0.222467	0.0869021	4
KA / CTRL	HF568_15405	phosphoglycolate phosphatase	-0.160647	0.0869096	8
KA / CTRL	HF568_02735	1,6-anhydro-N-acetylmuramyl-L-alanine amidase AmpD	-0.0774312	0.0875618	7
KA / CTRL	HF568_14440	DUF4168 domain-containing protein	0.147096	0.0878036	10
KA / CTRL	HF568_16495	cytidylate kinase	0.600309	0.0885419	3
KA / CTRL	HF568_13785	sel1 repeat family protein	0.862205	0.0890032	4
KA / CTRL	HF568_03180	ABC transporter substrate-binding protein	-0.00655685	0.0894648	11
KA / CTRL	HF568_03085	glucose-1-phosphate thymidylyltransferase RfbA	0.130749	0.0897113	17
KA / CTRL	HF568_04375	cytochrome bd-I ubiquinol oxidase subunit CydA	-0.161445	0.0898155	11
KA / CTRL	HF568_17570	NADH-quinone oxidoreductase subunit M	0.047683	0.0899663	3
KA / CTRL	HF568_10730	beta-lactamase family protein	-2.51861	0.0902946	2
KA / CTRL	HF568_17680	SDR family oxidoreductase	0.0541925	0.0905268	7
KA / CTRL	HF568_08315	phenylalanine--tRNA ligase subunit beta	0.167867	0.0913926	29
KA / CTRL	HF568_00350	hypothetical protein	0.074747	0.0916001	7
KA / CTRL	HF568_01765	2-isopropylmalate synthase	0.0114352	0.0921064	4
KA / CTRL	HF568_02275	leucine--tRNA ligase	0.174095	0.0921686	24
KA / CTRL	HF568_13000	ATP-dependent Clp protease ATP-binding subunit ClpX	0.120212	0.092235	37
KA / CTRL	HF568_09890	nucleotidyltransferase family protein	0.00467359	0.0925091	9
KA / CTRL	HF568_00170	ParA family protein	-0.202677	0.092522	18
KA / CTRL	HF568_14790	TonB-dependent receptor	-0.448277	0.0926052	3
KA / CTRL	HF568_12435	hypothetical protein	-0.433052	0.0928007	4
KA / CTRL	HF568_16365	ammonium transporter	-0.0694881	0.0932386	3
KA / CTRL	HF568_08520	LPS export ABC transporter permease LptG	0.191013	0.0936094	5
KA / CTRL	HF568_00225	NADH-quinone oxidoreductase subunit D	-0.399577	0.0937621	2
KA / CTRL	HF568_00665	adenosylhomocysteinase	0.114942	0.0939795	31
KA / CTRL	HF568_04870	phosphoribosyl transferase	0.165079	0.0940235	16
KA / CTRL	HF568_00245	UDP-N-acetylmuramate dehydrogenase	-0.0973464	0.0941251	12
KA / CTRL	HF568_10765	CbbQ/NirQ/NorQ/GpvN family protein	0.00314689	0.0943532	15
KA / CTRL	HF568_04370	cytochrome d ubiquinol oxidase subunit II	0.245932	0.0944812	5
KA / CTRL	HF568_07645	NAD-dependent epimerase	-0.139709	0.0954971	9
KA / CTRL	HF568_13045	ribosome biogenesis GTPase Der	0.0305791	0.0962892	25
KA / CTRL	HF568_10750	alkylphosphonate utilization protein	0.261465	0.0969145	2
KA / CTRL	HF568_02390	glycine--tRNA ligase subunit alpha	-0.0417944	0.0969601	14
KA / CTRL	HF568_14570	50S ribosomal protein L27	0.00574649	0.097024	7
KA / CTRL	HF568_03310	ATP-dependent DNA helicase	-0.0910897	0.0972711	26
KA / CTRL	HF568_07610	Ni,Fe-hydrogenase III large subunit	-0.19124	0.0980505	4
KA / CTRL	HF568_03870	RNA polymerase sigma factor RpoE	0.238274	0.0981734	10
KA / CTRL	HF568_13400	pyruvate kinase	2.05076	0.0981877	2
KA / CTRL	HF568_17495	hypothetical protein	0.42964	0.0983966	3
KA / CTRL	HF568_08120	IS1634 family transposase	0.648601	0.0992138	2
KA / CTRL	HF568_06205	conjugative transfer system coupling protein TraD	0.642724	0.0993561	2
KA / CTRL	HF568_08975	ATP-dependent protease subunit HslV	-0.112703	0.0994491	11
KA / CTRL	HF568_07195	regulatory protein RecX	0.0122386	0.0995856	3
KA / CTRL	HF568_15390	pyruvate kinase	-0.121263	0.100203	28
KA / CTRL	HF568_17490	hypothetical protein	0.198814	0.100413	11
KA / CTRL	HF568_09290	peroxiredoxin	-0.156495	0.101347	14
KA / CTRL	HF568_12210	LysR family transcriptional regulator	0.260099	0.101504	13
KA / CTRL	HF568_15855	S-(hydroxymethyl)glutathione synthase	-0.174461	0.102278	12
KA / CTRL	HF568_07015	peptide deformylase	-0.298306	0.10235	10
KA / CTRL	HF568_15680	ABC transporter ATP-binding protein/permease	-0.259194	0.102641	22
KA / CTRL	HF568_05760	gamma-glutamyltransferase	-0.151573	0.10277	4
KA / CTRL	HF568_17410	type I secretion system permease/ATPase	-0.153389	0.102904	25
KA / CTRL	HF568_05700	beta-ketoacyl-	-0.197437	0.102985	7
KA / CTRL	HF568_02565	hypothetical protein	-0.0811129	0.104099	3
KA / CTRL	HF568_09320	acetyl-CoA carboxylase carboxyltransferase subunit alpha	0.0825074	0.104114	19
KA / CTRL	HF568_14600	cardiolipin synthase B	0.0591486	0.104338	12
KA / CTRL	HF568_11785	Holliday junction branch migration protein RuvA	0.0180767	0.104472	6
KA / CTRL	HF568_02225	protein-L-isoaspartate(D-aspartate) O-methyltransferase	-0.178128	0.10549	5
KA / CTRL	HF568_16325	dTMP kinase	-0.0653959	0.105605	9
KA / CTRL	HF568_05740	NAD(P)/FAD-dependent oxidoreductase	-0.0569785	0.105696	9
KA / CTRL	HF568_10265	tRNA pseudouridine(55) synthase TruB	-0.11475	0.106072	14
KA / CTRL	HF568_02215	hypothetical protein	0.661335	0.106128	2
KA / CTRL	HF568_15500	type I polyketide synthase	-0.149453	0.106444	27
KA / CTRL	HF568_03025	hypothetical protein	0.0437187	0.106458	7
KA / CTRL	HF568_16050	accessory factor UbiK family protein	0.279494	0.106654	12
KA / CTRL	HF568_09070	carboxysome shell carbonic anhydrase	-0.217706	0.107684	28
KA / CTRL	HF568_07935	radical SAM protein	0.256554	0.107839	22
KA / CTRL	HF568_10520	HAD family hydrolase	0.088747	0.108274	11
KA / CTRL	HF568_12360	P-type conjugative transfer ATPase TrbB	0.299484	0.10939	8
KA / CTRL	HF568_08130	LuxR family transcriptional regulator	-0.509265	0.110091	2
KA / CTRL	HF568_09015	pantetheine-phosphate adenylyltransferase	0.0924382	0.111184	10
KA / CTRL	HF568_14840	PilZ domain-containing protein	0.09671	0.112381	7
KA / CTRL	HF568_10675	hypothetical protein	-0.0628448	0.112474	10
KA / CTRL	HF568_10605	peptidoglycan editing factor PgeF	-0.194218	0.112507	7
KA / CTRL	HF568_02440	lipoyl(octanoyl) transferase LipB	-0.0898622	0.112697	13
KA / CTRL	HF568_14430	alanine racemase	0.00973444	0.11273	10
KA / CTRL	HF568_16155	ATP-dependent protease	-0.219569	0.112947	13
KA / CTRL	HF568_01640	EAL domain-containing protein	-0.0128414	0.113227	8
KA / CTRL	HF568_08755	phosphoketolase	0.188632	0.11341	30
KA / CTRL	HF568_08290	threonine--tRNA ligase	0.0857991	0.113791	20
KA / CTRL	HF568_09825	1-(5-phosphoribosyl)-5-((5- phosphoribosylamino)methylideneamino)imidazole-4- carboxamide isomerase	-0.184994	0.114127	4
KA / CTRL	HF568_06570	cytochrome C oxidase subunit I	-0.149681	0.114599	6
KA / CTRL	HF568_16060	hypothetical protein	0.236082	0.115091	4
KA / CTRL	HF568_00325	rhodanese-like domain-containing protein	0.114631	0.11663	6
KA / CTRL	HF568_13820	nicotinate-nucleotide adenylyltransferase	0.0543266	0.116663	9
KA / CTRL	HF568_09000	cell division ATP-binding protein FtsE	0.139769	0.117254	15
KA / CTRL	HF568_17600	NADH-quinone oxidoreductase subunit G	0.124625	0.117255	33
KA / CTRL	HF568_02090	thiazole synthase	-0.0237492	0.11805	16
KA / CTRL	HF568_09050	BMC domain-containing protein	0.37109	0.118083	13
KA / CTRL	HF568_13750	P-II family nitrogen regulator	0.0283102	0.119116	10
KA / CTRL	HF568_00005	uracil-DNA glycosylase	-0.0412954	0.119905	12
KA / CTRL	HF568_07070	phosphohistidine phosphatase SixA	-0.0825334	0.121089	8
KA / CTRL	HF568_07260	glycosyltransferase family 39 protein	-0.050209	0.121363	8
KA / CTRL	HF568_17565	NADH-quinone oxidoreductase subunit NuoN	-0.352227	0.121873	5
KA / CTRL	HF568_14175	radical SAM protein	0.182746	0.121892	16
KA / CTRL	HF568_00270	phospho-N-acetylmuramoyl-pentapeptide- transferase	-0.172388	0.122394	3
KA / CTRL	HF568_17450	hypothetical protein	-0.0559646	0.122394	10
KA / CTRL	HF568_01410	DUF924 domain-containing protein	-0.0905633	0.122573	6
KA / CTRL	HF568_04675	endonuclease	1.33215	0.122579	2
KA / CTRL	HF568_15655	tetraacyldisaccharide 4'-kinase	0.207665	0.122846	3
KA / CTRL	HF568_16480	3-deoxy-7-phosphoheptulonate synthase	-0.0799741	0.123014	31
KA / CTRL	HF568_15780	Fe-S cluster assembly scaffold IscU	0.0435348	0.123339	11
KA / CTRL	HF568_04505	16S rRNA (guanine(527)-N(7))-methyltransferase RsmG	-0.260339	0.124011	7
KA / CTRL	HF568_09900	hypothetical protein	-0.955671	0.124122	2
KA / CTRL	HF568_17395	class II aldolase/adducin family protein	-0.0474818	0.12415	3
KA / CTRL	HF568_07240	hypothetical protein	0.0103491	0.124503	2
KA / CTRL	HF568_02150	ubiquinol oxidase subunit II	-0.00350583	0.124779	10
KA / CTRL	HF568_07165	50S ribosomal protein L25/general stress protein Ctc	0.0222047	0.125374	10
KA / CTRL	HF568_13865	leucyl/phenylalanyl-tRNA--protein transferase	0.0167332	0.125853	5
KA / CTRL	HF568_11790	Holliday junction branch migration DNA helicase RuvB	0.0824234	0.126144	16
KA / CTRL	HF568_16865	twin-arginine translocation signal domain-containing protein	-0.170485	0.126808	4
KA / CTRL	HF568_16145	ribonuclease PH	-0.0496684	0.126864	10
KA / CTRL	HF568_16410	prolipoprotein diacylglyceryl transferase	-0.0944413	0.126888	4
KA / CTRL	HF568_09315	tRNA lysidine(34) synthetase TilS	-0.209723	0.127188	6
KA / CTRL	HF568_12525	octaprenyl diphosphate synthase	-0.114634	0.127235	19
KA / CTRL	HF568_08790	biopolymer transporter ExbD	0.06803	0.127239	8
KA / CTRL	HF568_02795	pyridoxamine 5'-phosphate oxidase	0.0613375	0.127282	12
KA / CTRL	HF568_14090	FtsX-like permease family protein	-0.0296964	0.127436	3
KA / CTRL	HF568_07625	type II toxin-antitoxin system VapB family antitoxin	0.273589	0.127759	3
KA / CTRL	HF568_03570	hypothetical protein	0.193436	0.128691	4
KA / CTRL	HF568_02015	phosphoketolase	-0.0853223	0.128834	6
KA / CTRL	HF568_10370	darcynin	0.222893	0.12902	2
KA / CTRL	HF568_01480	cupin domain-containing protein	0.0807004	0.129038	8
KA / CTRL	HF568_11770	1-acyl-sn-glycerol-3-phosphate acyltransferase	0.165007	0.129156	7
KA / CTRL	HF568_12395	D-alanyl-D-alanine carboxypeptidase	0.173276	0.129382	12
KA / CTRL	HF568_10650	dTDP-4-dehydrorhamnose reductase	-0.166745	0.130439	4
KA / CTRL	HF568_02055	malate dehydrogenase	0.0283733	0.13073	18
KA / CTRL	HF568_14805	BamA/TamA family outer membrane protein	0.0492294	0.130948	16
KA / CTRL	HF568_17455	MBL fold metallo-hydrolase	-0.0662104	0.131008	3
KA / CTRL	HF568_03900	thiol reductant ABC exporter subunit CydD	-0.181171	0.131413	18
KA / CTRL	HF568_00035	bifunctional phosphoribosylaminoimidazolecarboxamide formyltransferase/IMP cyclohydrolase	0.0189787	0.131866	21
KA / CTRL	HF568_01495	IS110 family transposase	0.0703219	0.132687	12
KA / CTRL	HF568_06430	glutathione transferase GstA	-0.0613961	0.132774	7
KA / CTRL	HF568_14500	membrane protein insertase YidC	-0.144011	0.132793	9
KA / CTRL	HF568_13395	universal stress protein	-0.200141	0.13284	8
KA / CTRL	HF568_03670	nucleoside deaminase	0.00138028	0.133823	4
KA / CTRL	HF568_13140	efflux RND transporter permease subunit	-0.0692823	0.134164	19
KA / CTRL	HF568_09850	ATP phosphoribosyltransferase	0.0844277	0.134438	15
KA / CTRL	HF568_09395	ribosome recycling factor	0.108353	0.134648	23
KA / CTRL	HF568_10815	proline--tRNA ligase	0.0669829	0.135019	31
KA / CTRL	HF568_11685	ABC transporter permease	0.247065	0.135293	4
KA / CTRL	HF568_09390	isoprenyl transferase	-0.149859	0.135697	11
KA / CTRL	HF568_01795	holo-ACP synthase	-0.116689	0.136651	3
KA / CTRL	HF568_07270	1-deoxy-D-xylulose-5-phosphate synthase	0.0272277	0.136828	7
KA / CTRL	HF568_06950	DEAD/DEAH box helicase family protein	-0.0993258	0.137062	2
KA / CTRL	HF568_12215	alpha/beta fold hydrolase	-0.120369	0.137064	10
KA / CTRL	HF568_01445	HU family DNA-binding protein	0.0975439	0.137689	11
KA / CTRL	HF568_10325	J domain-containing protein	0.19183	0.137938	6
KA / CTRL	HF568_07155	hypothetical protein	-0.0186542	0.138028	5
KA / CTRL	HF568_13095	hydrogenase maturation nickel metallochaperone HypA	-0.109879	0.138154	5
KA / CTRL	HF568_17510	nickel-dependent hydrogenase large subunit	0.118054	0.138581	12
KA / CTRL	HF568_07860	ubiquinone biosynthesis regulatory protein kinase UbiB	-0.145493	0.13882	30
KA / CTRL	HF568_13805	peptide-methionine (R)-S-oxide reductase MsrB	-0.0477563	0.13886	7
KA / CTRL	HF568_01090	DUF971 domain-containing protein	0.183021	0.139339	6
KA / CTRL	HF568_13325	glucans biosynthesis glucosyltransferase MdoH	-0.0606438	0.140587	3
KA / CTRL	HF568_09885	phosphotransferase	-0.0383636	0.140627	11
KA / CTRL	HF568_12555	alpha-E domain-containing protein	0.0848328	0.141264	14
KA / CTRL	HF568_02485	SDR family oxidoreductase	-0.268907	0.14168	13
KA / CTRL	HF568_12085	5-methyltetrahydropteroyltriglutamate-- homocysteine S-methyltransferase	0.0877207	0.142152	56
KA / CTRL	HF568_00490	tRNA 2-thiocytidine biosynthesis protein TtcA	-0.0126406	0.1425	8
KA / CTRL	HF568_12290	UTP--glucose-1-phosphate uridylyltransferase GalU	-0.0145108	0.14352	24
KA / CTRL	HF568_11180	acetolactate synthase small subunit	0.128346	0.143533	14
KA / CTRL	HF568_07335	PAS domain-containing protein	0.000356183	0.143595	7
KA / CTRL	HF568_02140	cytochrome O ubiquinol oxidase	-0.0934924	0.143698	4
KA / CTRL	HF568_03080	dTDP-4-dehydrorhamnose 3,5-epimerase	-0.00730079	0.144123	9
KA / CTRL	HF568_10575	threonylcarbamoyl-AMP synthase	-0.163054	0.144974	21
KA / CTRL	HF568_10995	TlpA family protein disulfide reductase	0.108515	0.14596	6
KA / CTRL	HF568_10305	endonuclease	0.0539284	0.146871	10
KA / CTRL	HF568_02875	aminomethyl-transferring glycine dehydrogenase subunit GcvPA	0.0510625	0.147126	12
KA / CTRL	HF568_05730	1-acyl-sn-glycerol-3-phosphate acyltransferase	0.00196618	0.147175	7
KA / CTRL	HF568_08470	potassium-transporting ATPase subunit B	-0.156414	0.147433	2
KA / CTRL	HF568_04340	DUF2309 domain-containing protein	0.174186	0.148411	56
KA / CTRL	HF568_14960	segregation/condensation protein A	-0.282228	0.148688	2
KA / CTRL	HF568_15005	oxygen-dependent coproporphyrinogen oxidase	0.0717905	0.148723	12
KA / CTRL	HF568_03735	CBS domain-containing protein	-0.239667	0.149174	9
KA / CTRL	HF568_07950	lipoate--protein ligase family protein	0.000682699	0.15047	2
KA / CTRL	HF568_04860	DnaJ domain-containing protein	0.0270726	0.150556	21
KA / CTRL	HF568_10080	HypC/HybG/HupF family hydrogenase formation chaperone	0.109393	0.150594	6
KA / CTRL	HF568_10165	MarR family EPS-associated transcriptional regulator	-0.0399405	0.150921	4
KA / CTRL	HF568_18100	HpnL family protein	-1.79467	0.150925	2
KA / CTRL	HF568_10910	lipoprotein-releasing ABC transporter permease subunit	-0.051825	0.151254	8
KA / CTRL	HF568_04785	fructose-bisphosphate aldolase	-0.0854305	0.15127	29
KA / CTRL	HF568_13070	carbamoyltransferase HypF	0.108539	0.151437	18
KA / CTRL	HF568_07865	OmpA family protein	0.190466	0.151776	5
KA / CTRL	HF568_16850	PTS sugar transporter subunit IIA	-0.354123	0.152615	10
KA / CTRL	HF568_14725	3-deoxy-D-manno-octulosonic acid transferase	-0.03696	0.152686	17
KA / CTRL	HF568_17045	hypothetical protein	-0.164569	0.15311	10
KA / CTRL	HF568_17695	host attachment protein	0.178257	0.154063	14
KA / CTRL	HF568_04060	DNA topoisomerase 3	0.170986	0.154278	3
KA / CTRL	HF568_15640	inorganic diphosphatase	-0.17869	0.15487	15
KA / CTRL	HF568_14720	dual specificity protein phosphatase family protein	-0.00616641	0.154929	11
KA / CTRL	HF568_00310	hypothetical protein	-0.224989	0.15535	5
KA / CTRL	HF568_13295	type II toxin-antitoxin system PrlF family antitoxin	0.140477	0.156157	4
KA / CTRL	HF568_02460	phytoene/squalene synthase family protein	0.156618	0.156533	13
KA / CTRL	HF568_04345	hypothetical protein	0.0540111	0.156845	7
KA / CTRL	HF568_17575	NADH-quinone oxidoreductase subunit L	0.0933631	0.157188	6
KA / CTRL	HF568_12530	hypothetical protein	-0.0752579	0.157258	9
KA / CTRL	HF568_14230	Sec-independent protein translocase subunit TatA	-0.336386	0.157821	4
KA / CTRL	HF568_04265	ACP S-malonyltransferase	-0.0782436	0.158068	15
KA / CTRL	HF568_08830	superoxide dismutase	0.0110143	0.158512	18
KA / CTRL	HF568_07035	formate hydrogenlyase	-0.428177	0.158682	2
KA / CTRL	HF568_02085	ABC transporter permease	0.0767327	0.159134	8
KA / CTRL	HF568_11660	Rrf2 family transcriptional regulator	0.138318	0.159208	12
KA / CTRL	HF568_02995	TonB-dependent receptor	0.100344	0.159364	8
KA / CTRL	HF568_00675	flagellar motor protein MotB	-0.0915467	0.159641	3
KA / CTRL	HF568_14320	xanthine dehydrogenase family protein subunit M	0.0455207	0.159804	10
KA / CTRL	HF568_12045	long-chain fatty acid--CoA ligase	-0.102776	0.160057	3
KA / CTRL	HF568_15530	hypothetical protein	0.105523	0.160425	7
KA / CTRL	HF568_13885	alpha/beta fold hydrolase	-0.189811	0.160937	4
KA / CTRL	HF568_15730	efflux RND transporter permease subunit	0.170101	0.161633	4
KA / CTRL	HF568_10070	hydrogenase maturation nickel metallochaperone HypA	0.123538	0.162166	3
KA / CTRL	HF568_14095	ABC transporter ATP-binding protein	-0.0504444	0.162424	10
KA / CTRL	HF568_11080	DUF2945 domain-containing protein	0.108578	0.163173	4
KA / CTRL	HF568_14535	L-glutamate gamma-semialdehyde dehydrogenase	0.169721	0.16377	2
KA / CTRL	HF568_06415	tRNA dihydrouridine(20/20a) synthase DusA	0.0582033	0.163897	7
KA / CTRL	HF568_03170	lipid asymmetry maintenance ABC transporter permease subunit MlaE	-0.129805	0.163952	10
KA / CTRL	HF568_00255	undecaprenyldiphospho-muramoylpentapeptide beta-N-acetylglucosaminyltransferase	-0.099781	0.164354	8
KA / CTRL	HF568_15375	transketolase	0.0714212	0.164552	32
KA / CTRL	HF568_07190	DNA recombination/repair protein RecA	0.0775787	0.164952	2
KA / CTRL	HF568_00970	DUF3857 and transglutaminase domain-containing protein	-0.304279	0.16523	6
KA / CTRL	HF568_03300	ribosomal protein S18-alanine N-acetyltransferase	0.108112	0.16541	5
KA / CTRL	HF568_05290	HlyD family efflux transporter periplasmic adaptor subunit	-0.0694394	0.165427	12
KA / CTRL	HF568_18155	oxidoreductase	-0.226103	0.165461	3
KA / CTRL	HF568_09970	chloride channel protein	0.0477443	0.165648	7
KA / CTRL	HF568_10980	transcriptional initiation protein Tat	-0.123031	0.165772	15
KA / CTRL	HF568_09375	RIP metalloprotease RseP	0.0290077	0.165822	8
KA / CTRL	HF568_13030	integration host factor subunit beta	-0.00641399	0.165878	15
KA / CTRL	HF568_00095	peptidylprolyl isomerase	-0.156575	0.166216	12
KA / CTRL	HF568_05240	F0F1 ATP synthase subunit gamma	-0.0539474	0.167038	23
KA / CTRL	HF568_05245	F0F1 ATP synthase subunit beta	-0.114247	0.16733	30
KA / CTRL	HF568_01425	TolC family protein	0.164137	0.167359	7
KA / CTRL	HF568_16390	ABC transporter permease	0.282186	0.167867	2
KA / CTRL	HF568_08620	type I restriction endonuclease subunit R	0.0604766	0.168282	41
KA / CTRL	HF568_14920	16S rRNA (uracil(1498)-N(3))-methyltransferase	-0.00615523	0.168518	7
KA / CTRL	HF568_01485	VOC family protein	-0.115592	0.168856	4
KA / CTRL	HF568_00345	heterodisulfide reductase subunit B	0.0387596	0.16919	11
KA / CTRL	HF568_03215	YbjN domain-containing protein	-0.072716	0.169916	8
KA / CTRL	HF568_02070	thioredoxin TrxA	-0.116985	0.170629	8
KA / CTRL	HF568_04275	serine protease	0.0214701	0.171245	9
KA / CTRL	HF568_09075	transcriptional initiation protein Tat	0.0109544	0.171298	75
KA / CTRL	HF568_03200	4-hydroxythreonine-4-phosphate dehydrogenase PdxA	0.0711196	0.171314	15
KA / CTRL	HF568_09880	LPS-assembly protein LptD	0.00802538	0.171633	25
KA / CTRL	HF568_10340	GNAT family N-acetyltransferase	0.591532	0.171741	2
KA / CTRL	HF568_03195	RNA-binding S4 domain-containing protein	-0.0947246	0.171858	3
KA / CTRL	HF568_03695	phosphoribosylanthranilate isomerase	0.0719507	0.172123	2
KA / CTRL	HF568_15400	ribulose-phosphate 3-epimerase	-0.128845	0.172702	10
KA / CTRL	HF568_11695	YbjQ family protein	-0.203183	0.172924	4
KA / CTRL	HF568_12090	carbonic anhydrase	0.0878389	0.172942	3
KA / CTRL	HF568_16140	RdgB/HAM1 family non-canonical purine NTP pyrophosphatase	0.160234	0.172946	8
KA / CTRL	HF568_07790	glutamine-hydrolyzing GMP synthase	0.000175161	0.17393	22
KA / CTRL	HF568_07060	hypothetical protein	-0.232346	0.174122	9
KA / CTRL	HF568_17535	hydrogenase maturation protease	-0.00310771	0.17422	4
KA / CTRL	HF568_14040	alpha/beta hydrolase	0.136619	0.174404	7
KA / CTRL	HF568_10310	LEA type 2 family protein	0.163501	0.174974	2
KA / CTRL	HF568_13420	Ppx/GppA family phosphatase	0.0120345	0.175707	23
KA / CTRL	HF568_03265	threonine synthase	-0.0109714	0.176021	14
KA / CTRL	HF568_07420	conjugal transfer protein TrbE	0.105282	0.176028	12
KA / CTRL	HF568_09085	form I ribulose bisphosphate carboxylase large subunit	0.0727848	0.17608	32
KA / CTRL	HF568_17960	SAM-dependent DNA methyltransferase	-0.159134	0.176603	4
KA / CTRL	HF568_15815	patatin	0.0897128	0.176972	13
KA / CTRL	HF568_14360	glycosyl hydrolase	-0.105237	0.177687	6
KA / CTRL	HF568_05205	ParB/RepB/Spo0J family partition protein	0.00867137	0.178604	10
KA / CTRL	HF568_01040	P-II family nitrogen regulator	-0.0776707	0.178674	9
KA / CTRL	HF568_14000	transcription termination/antitermination protein NusA	-0.0232283	0.178882	32
KA / CTRL	HF568_10830	protein-export chaperone SecB	-0.213635	0.178977	7
KA / CTRL	HF568_04320	2Fe-2S iron-sulfur cluster binding domain-containing protein	0.201995	0.179234	2
KA / CTRL	HF568_15755	inositol monophosphatase	-0.0180357	0.179297	18
KA / CTRL	HF568_13410	phosphate ABC transporter ATP-binding protein PstB	-0.0961955	0.179574	13
KA / CTRL	HF568_17445	endonuclease III	-0.166995	0.179809	9
KA / CTRL	HF568_18135	Asp-tRNA(Asn)/Glu-tRNA(Gln) amidotransferase subunit GatB	0.0435735	0.17992	23
KA / CTRL	HF568_12810	lipopolysaccharide heptosyltransferase II	0.113055	0.180428	6
KA / CTRL	HF568_13440	UMP kinase	0.101776	0.180622	3
KA / CTRL	HF568_06550	cytochrome C	0.0960293	0.180677	6
KA / CTRL	HF568_04655	aminodeoxychorismate synthase component I	-0.104685	0.181008	4
KA / CTRL	HF568_08615	hypothetical protein	-0.273425	0.181022	2
KA / CTRL	HF568_00390	mannose-1-phosphate guanylyltransferase/mannose-6-phosphate isomerase	0.000399783	0.181359	15
KA / CTRL	HF568_13470	ABC transporter substrate-binding protein	-0.00379294	0.182195	5
KA / CTRL	HF568_13950	glycosyltransferase family 1 protein	-0.28424	0.182209	5
KA / CTRL	HF568_17120	HlyD family secretion protein	0.00244534	0.18323	11
KA / CTRL	HF568_15510	hypothetical protein	-0.404682	0.183271	4
KA / CTRL	HF568_17995	pirin family protein	-0.0604693	0.183423	10
KA / CTRL	HF568_10255	polyribonucleotide nucleotidyltransferase	-0.0754132	0.183514	42
KA / CTRL	HF568_08795	MotA/TolQ/ExbB proton channel family protein	0.0239443	0.184103	13
KA / CTRL	HF568_11775	YebC/PmpR family DNA-binding transcriptional regulator	-0.0208365	0.18427	9
KA / CTRL	HF568_15890	hypothetical protein	-0.0405389	0.184434	8
KA / CTRL	HF568_17380	glycosyltransferase	0.0336255	0.184545	6
KA / CTRL	HF568_02145	cytochrome o ubiquinol oxidase subunit I	0.00753629	0.18462	14
KA / CTRL	HF568_14740	5-histidylcysteine sulfoxide synthase	-0.0560014	0.185573	28
KA / CTRL	HF568_13385	chromosome segregation protein SMC	-0.0458691	0.18597	22
KA / CTRL	HF568_10885	SDR family oxidoreductase	0.243835	0.186291	8
KA / CTRL	HF568_17710	tRNA (N6-isopentenyl adenosine(37)-C2)-methylthiotransferase MiaB	0.0566268	0.186373	26
KA / CTRL	HF568_02770	helix-turn-helix domain-containing protein	0.0155133	0.186729	7
KA / CTRL	HF568_15585	hypothetical protein	0.0550947	0.186971	11
KA / CTRL	HF568_02110	carbamoyl-phosphate synthase large subunit	-0.0101134	0.187088	59
KA / CTRL	HF568_03760	protein translocase subunit SecD	-0.059684	0.187657	22
KA / CTRL	HF568_09025	GTP-binding protein	-0.0311026	0.187804	5
KA / CTRL	HF568_14925	4-hydroxy-3-methylbut-2-enyl diphosphate reductase	-0.0214202	0.18785	18
KA / CTRL	HF568_00465	CinA family protein	-0.00691145	0.188724	7
KA / CTRL	HF568_02690	nitrogen fixation protein NifX	-0.170481	0.189289	2
KA / CTRL	HF568_02365	hypothetical protein	-0.00106709	0.190257	5
KA / CTRL	HF568_13170	DNA topoisomerase IV subunit A	-0.092634	0.190928	26
KA / CTRL	HF568_14730	lysophospholipid acyltransferase family protein	-0.0330727	0.191235	11
[truncated: 18 more rows]

## Sheet: FA vs CTRL
comparison	gene names	protein names	log2 fold change	q value	# unique total peptides
FA / CTRL	HF568_11580	efflux RND transporter periplasmic adaptor subunit	2.18917	1.4287e-07	5
FA / CTRL	HF568_14330	ring-opening amidohydrolase	-1.18248	3.65385e-07	10
FA / CTRL	HF568_06610	acetate/propionate family kinase	-1.08543	1.2608e-06	12
FA / CTRL	HF568_06420	winged helix-turn-helix transcriptional regulator	-2.68507	1.57384e-06	6
FA / CTRL	HF568_09615	ubiquinol-cytochrome c reductase iron-sulfur subunit	2.10029	1.58208e-06	3
FA / CTRL	HF568_11585	TolC family protein	5.12579	2.05802e-06	3
FA / CTRL	HF568_04210	alpha/beta hydrolase	-1.76178	3.74148e-06	10
FA / CTRL	HF568_09775	efflux RND transporter permease subunit	1.93829	4.2318e-06	26
FA / CTRL	HF568_13640	adenylosuccinate synthase	-0.815738	4.90781e-06	24
FA / CTRL	HF568_07010	LysM peptidoglycan-binding domain-containing protein	1.56368	5.9227e-06	20
FA / CTRL	HF568_01905	peptide ABC transporter substrate-binding protein	1.34221	6.63849e-06	4
FA / CTRL	HF568_03430	50S ribosomal protein L24	1.18767	7.1245e-06	13
FA / CTRL	HF568_11440	phosphomannomutase	-0.343798	7.62872e-06	21
FA / CTRL	HF568_14100	biotin/lipoyl-binding protein	2.7135	8.44596e-06	16
FA / CTRL	HF568_16335	pilus assembly protein PilZ	1.15502	8.76372e-06	8
FA / CTRL	HF568_03730	O-succinylhomoserine sulfhydrylase	-1.07231	9.63118e-06	21
FA / CTRL	HF568_05745	polysaccharide deacetylase family protein	-1.62727	1.04889e-05	8
FA / CTRL	HF568_04525	efflux RND transporter permease subunit	1.55625	1.05211e-05	3
FA / CTRL	HF568_15310	xanthine dehydrogenase family protein molybdopterin-binding subunit	-1.19886	1.07918e-05	21
FA / CTRL	HF568_13755	porin	0.588483	1.08051e-05	4
FA / CTRL	HF568_16175	heavy metal translocating P-type ATPase	1.20682	1.09092e-05	6
FA / CTRL	HF568_15185	phosphoenolpyruvate--protein phosphotransferase	-0.944963	1.14275e-05	23
FA / CTRL	HF568_05550	OprD family porin	1.87209	1.26082e-05	8
FA / CTRL	HF568_18185	aspartate kinase	0.491756	1.4368e-05	14
FA / CTRL	HF568_10250	insulinase family protein	0.810139	1.48092e-05	12
FA / CTRL	HF568_17420	TolC family protein	0.92055	1.48964e-05	10
FA / CTRL	HF568_15280	TolC family protein	3.9484	1.5108e-05	11
FA / CTRL	HF568_01815	DUF2249 domain-containing protein	-0.945723	1.61945e-05	15
FA / CTRL	HF568_13120	TonB-dependent receptor	2.63333	1.63229e-05	7
FA / CTRL	HF568_02450	D-alanyl-D-alanine carboxypeptidase	0.816825	1.66309e-05	16
FA / CTRL	HF568_10545	HAD-IC family P-type ATPase	1.32215	1.68348e-05	18
FA / CTRL	HF568_03280	hypothetical protein	-1.16523	1.82912e-05	5
FA / CTRL	HF568_08355	YtxH domain-containing protein	-1.23141	2.01528e-05	11
FA / CTRL	HF568_02545	NAD-dependent succinate-semialdehyde dehydrogenase	-1.0388	2.04458e-05	11
FA / CTRL	HF568_15580	hypothetical protein	-0.913903	2.12681e-05	15
FA / CTRL	HF568_00750	ubiquinol-cytochrome c reductase iron-sulfur subunit	2.2841	2.28132e-05	7
FA / CTRL	HF568_07265	glucose-6-phosphate isomerase	-0.986136	2.34383e-05	18
FA / CTRL	HF568_04330	Crp/Fnr family transcriptional regulator	-1.31277	2.34751e-05	12
FA / CTRL	HF568_11265	glucose-1-phosphate adenylyltransferase	-1.33389	2.3651e-05	23
FA / CTRL	HF568_04530	efflux RND transporter periplasmic adaptor subunit	3.55683	2.42065e-05	13
FA / CTRL	HF568_01600	hypothetical protein	-0.573661	2.46868e-05	39
FA / CTRL	HF568_11685	ABC transporter permease	1.00439	2.50385e-05	4
FA / CTRL	HF568_14690	glycosyltransferase family 4 protein	0.480709	2.57936e-05	14
FA / CTRL	HF568_02035	amino-acid N-acetyltransferase	-0.710026	2.79925e-05	10
FA / CTRL	HF568_16995	type 1 glutamine amidotransferase	-2.20257	2.86984e-05	6
FA / CTRL	HF568_08795	MotA/TolQ/ExbB proton channel family protein	0.708998	3.00002e-05	13
FA / CTRL	HF568_06475	exodeoxyribonuclease III	-1.11385	3.08965e-05	15
FA / CTRL	HF568_04400	efflux RND transporter permease subunit	-0.270762	3.15905e-05	2
FA / CTRL	HF568_16350	DNA polymerase III subunit gamma/tau	-0.851256	3.16321e-05	20
FA / CTRL	HF568_00635	DNA polymerase III subunit beta	-0.941541	3.24164e-05	19
FA / CTRL	HF568_08955	diaminopimelate epimerase	-1.29512	3.39394e-05	7
FA / CTRL	HF568_12535	nitrogen regulation protein NR(I)	-1.35488	3.61779e-05	26
FA / CTRL	HF568_07380	efflux transporter outer membrane subunit	0.816192	3.81102e-05	22
FA / CTRL	HF568_02220	RNA polymerase sigma factor RpoS	-0.974308	3.88171e-05	16
FA / CTRL	HF568_04830	DUF2782 domain-containing protein	0.632572	3.93075e-05	5
FA / CTRL	HF568_04820	DNA polymerase I	-0.338854	4.02112e-05	45
FA / CTRL	HF568_08530	leucyl aminopeptidase	-0.981122	4.02975e-05	20
FA / CTRL	HF568_15705	bifunctional riboflavin kinase/FAD synthetase	-1.27135	4.09706e-05	22
FA / CTRL	HF568_13770	TonB-dependent receptor	1.42059	4.17761e-05	11
FA / CTRL	HF568_10795	protein-L-isoaspartate O-methyltransferase	0.6979	4.19293e-05	14
FA / CTRL	HF568_16860	RNase adapter RapZ	-0.806979	4.20276e-05	25
FA / CTRL	HF568_13415	phosphate signaling complex protein PhoU	-1.46097	4.22468e-05	21
FA / CTRL	HF568_03425	50S ribosomal protein L14	0.925412	4.31731e-05	16
FA / CTRL	HF568_11985	succinyl-diaminopimelate desuccinylase	-0.551386	4.3695e-05	19
FA / CTRL	HF568_14495	membrane protein insertion efficiency factor YidD	1.10933	4.59409e-05	4
FA / CTRL	HF568_18145	penicillin-binding protein 2	1.33799	4.62257e-05	18
FA / CTRL	HF568_01375	TatD family hydrolase	-0.956436	4.92936e-05	15
FA / CTRL	HF568_10430	helix-turn-helix transcriptional regulator	1.16718	4.94211e-05	6
FA / CTRL	HF568_11160	pyruvate kinase	-0.727302	5.05208e-05	13
FA / CTRL	HF568_06995	type I DNA topoisomerase	-0.408588	5.07911e-05	56
FA / CTRL	HF568_04650	TolC family protein	4.39425	5.13287e-05	5
FA / CTRL	HF568_09845	histidinol dehydrogenase	-1.18928	5.16476e-05	18
FA / CTRL	HF568_10425	ferritin-like domain-containing protein	0.808888	5.19454e-05	14
FA / CTRL	HF568_00710	protoporphyrinogen oxidase	-0.858003	5.32706e-05	21
FA / CTRL	HF568_14180	lipoate--protein ligase family protein	-0.635787	5.3924e-05	9
FA / CTRL	HF568_05660	glutamate-5-semialdehyde dehydrogenase	-0.853215	5.39951e-05	23
FA / CTRL	HF568_02700	MotA/TolQ/ExbB proton channel family protein	1.0386	5.41612e-05	8
FA / CTRL	HF568_02145	cytochrome o ubiquinol oxidase subunit I	1.33381	5.41726e-05	14
FA / CTRL	HF568_01330	type II toxin-antitoxin system HicB family antitoxin	0.31611	5.4586e-05	9
FA / CTRL	HF568_00085	S41 family peptidase	1.96102	5.6154e-05	25
FA / CTRL	HF568_13145	hypothetical protein	2.11157	5.754e-05	13
FA / CTRL	HF568_17700	rhodanese-like domain-containing protein	-1.24937	5.81618e-05	3
FA / CTRL	HF568_13215	GTP-binding protein	0.641723	5.97402e-05	22
FA / CTRL	HF568_17895	4-hydroxy-tetrahydrodipicolinate synthase	-0.796471	5.98851e-05	11
FA / CTRL	HF568_07355	cell division protein ZapD	-0.582439	5.98919e-05	12
FA / CTRL	HF568_13685	tRNA (guanosine(46)-N7)-methyltransferase TrmB	-0.996141	5.98919e-05	7
FA / CTRL	HF568_02105	glutamine-hydrolyzing carbamoyl-phosphate synthase small subunit	-0.910256	6.16392e-05	12
FA / CTRL	HF568_02840	AI-2E family transporter	0.655831	6.41102e-05	2
FA / CTRL	HF568_02780	3-isopropylmalate dehydratase large subunit	-0.707508	6.49172e-05	21
FA / CTRL	HF568_02040	NYN domain-containing protein	-0.703715	6.68186e-05	15
FA / CTRL	HF568_00090	DJ-1/PfpI family protein	-1.99173	6.76448e-05	8
FA / CTRL	HF568_11520	outer membrane lipoprotein chaperone LolA	1.10875	6.87287e-05	10
FA / CTRL	HF568_03375	50S ribosomal protein L3	0.826011	6.9192e-05	21
FA / CTRL	HF568_09310	dihydroorotase	-1.47926	6.96409e-05	16
FA / CTRL	HF568_11255	DUF1926 domain-containing protein	-0.865876	7.11629e-05	25
FA / CTRL	HF568_08690	ATP-dependent chaperone ClpB	-1.14543	7.38577e-05	67
FA / CTRL	HF568_03780	chorismate synthase	-0.689262	7.50957e-05	16
FA / CTRL	HF568_18120	VacJ family lipoprotein	0.585843	7.52395e-05	16
FA / CTRL	HF568_01045	outer membrane protein assembly factor BamD	0.817067	7.75022e-05	12
FA / CTRL	HF568_05315	glycosyltransferase family 1 protein	-1.24603	7.87473e-05	22
FA / CTRL	HF568_06640	aldolase	-1.43633	7.87473e-05	12
FA / CTRL	HF568_07920	transaldolase	-0.801353	8.10623e-05	25
FA / CTRL	HF568_18085	heterodisulfide reductase subunit B	-1.09665	8.17946e-05	3
FA / CTRL	HF568_07805	polynucleotide adenylyltransferase PcnB	-0.320433	8.29463e-05	22
FA / CTRL	HF568_07125	twin-arginine translocation signal domain-containing protein	2.29117	8.37445e-05	16
FA / CTRL	HF568_16275	hypothetical protein	0.513244	8.37565e-05	14
FA / CTRL	HF568_03450	50S ribosomal protein L6	1.11014	8.44493e-05	13
FA / CTRL	HF568_09380	1-deoxy-D-xylulose-5-phosphate reductoisomerase	-0.877465	8.67443e-05	18
FA / CTRL	HF568_03825	nucleoside-diphosphate kinase	0.69186	8.67959e-05	8
FA / CTRL	HF568_02535	MFS transporter	-1.21291	8.78956e-05	4
FA / CTRL	HF568_14160	glycine cleavage system protein H	-0.683477	9.01594e-05	12
FA / CTRL	HF568_08010	3-isopropylmalate dehydrogenase	-0.561582	9.05022e-05	29
FA / CTRL	HF568_02360	heterodisulfide reductase subunit B	-1.08298	9.05804e-05	11
FA / CTRL	HF568_04470	alpha-ketoacid dehydrogenase subunit beta	-0.867846	9.30651e-05	7
FA / CTRL	HF568_11780	crossover junction endodeoxyribonuclease RuvC	0.900956	9.40452e-05	8
FA / CTRL	HF568_14305	purine nucleoside permease	1.54574	9.46447e-05	11
FA / CTRL	HF568_14745	tRNA (uridine(34)/cytosine(34)/5- carboxymethylaminomethyluridine(34)-2'-O)- methyltransferase TrmL	-0.804812	9.58998e-05	7
FA / CTRL	HF568_10735	GTP-binding protein	1.43365	9.61571e-05	15
FA / CTRL	HF568_12270	HAD-IC family P-type ATPase	1.97511	9.69383e-05	9
FA / CTRL	HF568_02555	ModD protein	-1.14001	9.8841e-05	6
FA / CTRL	HF568_11260	glycoside hydrolase	-1.04626	9.95947e-05	20
FA / CTRL	HF568_01810	phosphate ABC transporter permease PstA	0.966178	0.000100134	2
FA / CTRL	HF568_14205	CbbQ/NirQ/NorQ/GpvN family protein	-1.60889	0.000101681	25
FA / CTRL	HF568_08060	amino-acid N-acetyltransferase	-1.0956	0.000102085	7
FA / CTRL	HF568_13005	ATP-dependent Clp endopeptidase proteolytic subunit ClpP	-0.66764	0.000102216	13
FA / CTRL	HF568_15025	radical SAM protein	-0.875255	0.000102729	11
FA / CTRL	HF568_06675	heavy metal-binding domain-containing protein	-1.30955	0.000104834	13
FA / CTRL	HF568_08055	BolA family transcriptional regulator	0.769231	0.000105558	6
FA / CTRL	HF568_14260	YggS family pyridoxal phosphate-dependent enzyme	-0.715666	0.000105881	11
FA / CTRL	HF568_14415	DUF2232 domain-containing protein	1.27892	0.000107355	5
FA / CTRL	HF568_11065	DNA-3-methyladenine glycosylase 2 family protein	-1.27212	0.000107795	6
FA / CTRL	HF568_01135	4a-hydroxytetrahydrobiopterin dehydratase	-1.23248	0.00010817	4
FA / CTRL	HF568_01370	MBL fold metallo-hydrolase	-0.935146	0.000109433	9
FA / CTRL	HF568_08820	DnaA regulatory inactivator Hda	-1.11801	0.000109743	10
FA / CTRL	HF568_15765	serine O-acetyltransferase	-1.493	0.000110677	12
FA / CTRL	HF568_16935	GNAT family N-acetyltransferase	1.64898	0.00011156	3
FA / CTRL	HF568_01765	2-isopropylmalate synthase	-0.76465	0.000111856	4
FA / CTRL	HF568_03295	GTP-binding protein	0.50019	0.00011239	11
FA / CTRL	HF568_02915	hypothetical protein	-0.671398	0.000112669	3
FA / CTRL	HF568_15305	(2Fe-2S)-binding protein	-1.36087	0.000113002	3
FA / CTRL	HF568_01290	aldo/keto reductase	-0.93129	0.000113319	26
FA / CTRL	HF568_00160	aminopeptidase N	-0.509024	0.000113379	40
FA / CTRL	HF568_02395	hypothetical protein	0.673384	0.000114528	9
FA / CTRL	HF568_09910	phenylphosphate carboxylase subunit delta	-0.749605	0.000117105	11
FA / CTRL	HF568_11185	biosynthetic-type acetolactate synthase large subunit	-0.680749	0.000117186	31
FA / CTRL	HF568_00110	heavy metal-binding protein	2.45991	0.000118808	7
FA / CTRL	HF568_04710	diaminopimelate epimerase	-1.16552	0.00011939	5
FA / CTRL	HF568_13140	efflux RND transporter permease subunit	0.768508	0.000119899	19
FA / CTRL	HF568_14270	YggT family protein	0.989088	0.000122186	2
FA / CTRL	HF568_11060	glycosyltransferase family 2 protein	-1.08141	0.000123515	7
FA / CTRL	HF568_15950	phospholipase	2.33678	0.000123689	10
FA / CTRL	HF568_10260	30S ribosomal protein S15	1.14834	0.000125453	8
FA / CTRL	HF568_13525	50S ribosomal protein L10	1.14884	0.000126327	20
FA / CTRL	HF568_14155	disulfide reductase	-0.554659	0.000129239	19
FA / CTRL	HF568_05595	LLM class flavin-dependent oxidoreductase	-0.333136	0.000129824	20
FA / CTRL	HF568_17940	YicC family protein	-0.626287	0.000132074	24
FA / CTRL	HF568_02740	thioredoxin family protein	0.604192	0.000136979	6
FA / CTRL	HF568_11175	ketol-acid reductoisomerase	-0.920507	0.000137596	29
FA / CTRL	HF568_09040	hypothetical protein	1.46416	0.000137603	8
FA / CTRL	HF568_07130	M61 family metallopeptidase	-0.551189	0.000138972	12
FA / CTRL	HF568_17390	3'-5' exonuclease	-1.01245	0.000140077	14
FA / CTRL	HF568_15210	capsular biosynthesis protein	0.481877	0.00014072	8
FA / CTRL	HF568_10915	ABC transporter ATP-binding protein	0.758549	0.000145534	11
FA / CTRL	HF568_12300	sigma-54-dependent Fis family transcriptional regulator	-1.7437	0.000146392	25
FA / CTRL	HF568_08905	hypothetical protein	1.3675	0.000146709	2
FA / CTRL	HF568_08415	nucleotidyl transferase AbiEii/AbiGii toxin family protein	-0.572256	0.000146757	36
FA / CTRL	HF568_02805	OmpA family protein	0.78248	0.000149596	5
FA / CTRL	HF568_09860	Grx4 family monothiol glutaredoxin	0.697826	0.00015045	8
FA / CTRL	HF568_03435	50S ribosomal protein L5	0.529739	0.000152653	17
FA / CTRL	HF568_07070	phosphohistidine phosphatase SixA	-1.03376	0.000153139	8
FA / CTRL	HF568_02785	3-isopropylmalate dehydratase small subunit	-0.763769	0.000156971	13
FA / CTRL	HF568_07970	phosphoenolpyruvate synthase	-0.829445	0.000157539	31
FA / CTRL	HF568_00055	FprA family A-type flavoprotein	0.520707	0.000158038	11
FA / CTRL	HF568_13810	peptide-methionine (S)-S-oxide reductase MsrA	-0.919941	0.000158275	9
FA / CTRL	HF568_06645	pyruvate kinase	-1.32893	0.000161601	18
FA / CTRL	HF568_13635	ATP phosphoribosyltransferase regulatory subunit	-0.573788	0.000166045	18
FA / CTRL	HF568_00325	rhodanese-like domain-containing protein	-0.755754	0.000166709	6
FA / CTRL	HF568_17465	acetoin utilization protein AcuC	-0.899384	0.000173448	13
FA / CTRL	HF568_13370	NAD-dependent DNA ligase LigA	-0.70783	0.00017391	39
FA / CTRL	HF568_03830	tRNA (adenosine(37)-N6)-dimethylallyltransferase MiaA	-0.755431	0.00017534	12
FA / CTRL	HF568_12975	peptidylprolyl isomerase	0.701014	0.000177026	18
FA / CTRL	HF568_06605	2-oxo acid dehydrogenase subunit E2	-1.30216	0.000184593	14
FA / CTRL	HF568_06450	50S ribosomal protein L3 N(5)-glutamine methyltransferase	-0.47899	0.00018653	5
FA / CTRL	HF568_09785	threonine ammonia-lyase, biosynthetic	-0.689772	0.000187896	11
FA / CTRL	HF568_12470	citrate synthase	-0.559967	0.000188785	15
FA / CTRL	HF568_06660	HAD-IC family P-type ATPase	3.15705	0.000190537	6
FA / CTRL	HF568_04170	rRNA pseudouridine synthase	-1.02805	0.000193599	5
FA / CTRL	HF568_13960	UDP-2,3-diacylglucosamine diphosphatase	-0.78366	0.000195054	10
FA / CTRL	HF568_11480	molybdopterin-guanine dinucleotide biosynthesis protein B	-1.15028	0.000195069	6
FA / CTRL	HF568_16490	3-phosphoshikimate 1-carboxyvinyltransferase	0.349905	0.000196579	16
FA / CTRL	HF568_11315	metalloprotease PmbA	-0.325903	0.000197215	24
FA / CTRL	HF568_10625	methylthioribulose 1-phosphate dehydratase	-0.588716	0.000197423	6
FA / CTRL	HF568_15980	rhodanese-like domain-containing protein	-0.885182	0.000198937	11
FA / CTRL	HF568_04175	ferritin	-2.12194	0.000198952	7
FA / CTRL	HF568_10305	endonuclease	-0.643877	0.000200986	10
FA / CTRL	HF568_04875	DNA polymerase/3'-5' exonuclease PolX	-1.21904	0.000201193	34
FA / CTRL	HF568_00445	DNA/RNA nuclease SfsA	-1.48298	0.000201653	11
FA / CTRL	HF568_09795	FAD-binding oxidoreductase	-2.00243	0.00020309	7
FA / CTRL	HF568_02820	2-isopropylmalate synthase	-0.395603	0.000203515	12
FA / CTRL	HF568_10445	acetyl-CoA carboxylase biotin carboxylase subunit	-0.550411	0.000205012	23
FA / CTRL	HF568_00740	c-type cytochrome	2.57606	0.00020819	5
FA / CTRL	HF568_11285	6-phosphogluconolactonase	-1.2339	0.000212297	11
FA / CTRL	HF568_17415	HlyD family type I secretion periplasmic adaptor subunit	0.846929	0.000212538	13
FA / CTRL	HF568_01915	ABC transporter permease	1.46845	0.000218077	8
FA / CTRL	HF568_09370	outer membrane protein assembly factor BamA	0.5955	0.000218132	35
FA / CTRL	HF568_10740	polysaccharide deacetylase family protein	0.567651	0.000218132	8
FA / CTRL	HF568_10885	SDR family oxidoreductase	-0.252152	0.000220805	8
FA / CTRL	HF568_03420	30S ribosomal protein S17	0.806398	0.000222319	10
FA / CTRL	HF568_07965	2,3-bisphosphoglycerate-independent phosphoglycerate mutase	-1.17147	0.000224338	22
FA / CTRL	HF568_07135	YmdB family metallophosphoesterase	-1.1022	0.000226971	9
FA / CTRL	HF568_00560	adenosylmethionine decarboxylase	0.680528	0.000228501	4
FA / CTRL	HF568_16945	glutathione synthase	-0.930265	0.000229037	15
FA / CTRL	HF568_02895	YajQ family cyclic di-GMP-binding protein	0.897587	0.000229348	14
FA / CTRL	HF568_03395	30S ribosomal protein S19	1.4827	0.000232685	10
FA / CTRL	HF568_14365	glucose 1-dehydrogenase	-0.810023	0.000235028	13
FA / CTRL	HF568_15895	pyruvate dehydrogenase (acetyl-transferring) E1 component subunit alpha	-2.04017	0.000241794	9
FA / CTRL	HF568_08295	translation initiation factor IF-3	0.664038	0.00024325	7
FA / CTRL	HF568_14410	30S ribosomal protein S18	1.30939	0.000245636	10
FA / CTRL	HF568_17445	endonuclease III	-0.976497	0.000247892	9
FA / CTRL	HF568_03495	30S ribosomal protein S13	1.4265	0.000248691	14
FA / CTRL	HF568_10010	HAMP domain-containing histidine kinase	-1.12352	0.000252167	4
FA / CTRL	HF568_04300	FdhF/YdeP family oxidoreductase	-0.811396	0.000254687	41
FA / CTRL	HF568_10710	agmatine deiminase family protein	-1.25926	0.000259941	11
FA / CTRL	HF568_00495	Hsp33 family molecular chaperone HslO	1.24622	0.000261867	11
FA / CTRL	HF568_08030	LysR family transcriptional regulator	-0.665382	0.000262263	14
FA / CTRL	HF568_17500	gamma-glutamyl-gamma-aminobutyrate hydrolase family protein	-0.625971	0.000262362	6
FA / CTRL	HF568_10715	rRNA pseudouridine synthase	-0.551068	0.000264229	12
FA / CTRL	HF568_02410	response regulator	1.18689	0.000269013	16
FA / CTRL	HF568_11635	anthranilate synthase component I	-0.690439	0.000271877	21
FA / CTRL	HF568_15380	type I glyceraldehyde-3-phosphate dehydrogenase	-0.694357	0.000272427	26
FA / CTRL	HF568_16330	DNA polymerase III subunit delta	-0.512528	0.000273973	13
FA / CTRL	HF568_05555	LysR family transcriptional regulator	-1.11789	0.000277631	14
FA / CTRL	HF568_11250	ROK family protein	-0.781536	0.000283169	11
FA / CTRL	HF568_04885	2-hydroxyacid dehydrogenase	-0.591409	0.000284618	14
FA / CTRL	HF568_06480	ferrochelatase	-1.004	0.00028509	13
FA / CTRL	HF568_10985	ABC transporter substrate-binding protein	3.03708	0.000286906	22
FA / CTRL	HF568_14505	alpha-D-glucose phosphate-specific phosphoglucomutase	-1.48135	0.000288214	19
FA / CTRL	HF568_15315	xanthine dehydrogenase family protein subunit M	-1.00216	0.000288256	7
FA / CTRL	HF568_08870	chloride channel protein	1.47329	0.000292392	11
FA / CTRL	HF568_11190	DNA mismatch repair protein MutS	-0.794436	0.000293716	23
FA / CTRL	HF568_07025	16S rRNA (cytosine(967)-C(5))-methyltransferase RsmB	-0.981774	0.000296068	9
FA / CTRL	HF568_01465	DJ-1/PfpI family protein	-1.59807	0.000299636	2
FA / CTRL	HF568_13375	HAD family hydrolase	-0.771207	0.000301532	9
FA / CTRL	HF568_02235	DUF4124 domain-containing protein	0.909966	0.000304863	6
FA / CTRL	HF568_02985	exodeoxyribonuclease V subunit alpha	-0.751467	0.000308152	17
FA / CTRL	HF568_00680	J domain-containing protein	-0.689362	0.00030981	8
FA / CTRL	HF568_09365	OmpH family outer membrane protein	1.00772	0.000310471	6
FA / CTRL	HF568_00050	hypothetical protein	1.23064	0.000311641	7
FA / CTRL	HF568_01580	3-deoxy-7-phosphoheptulonate synthase	-1.25683	0.000315641	19
FA / CTRL	HF568_06965	tRNA (adenosine(37)-N6)-threonylcarbamoyltransferase complex transferase subunit TsaD	-1.12752	0.000327926	7
FA / CTRL	HF568_05420	C40 family peptidase	-0.963599	0.000332075	6
FA / CTRL	HF568_06070	TrbG/VirB9 family P-type conjugative transfer protein	1.49711	0.000333545	10
FA / CTRL	HF568_15260	heavy metal translocating P-type ATPase	2.77306	0.000335292	24
FA / CTRL	HF568_07870	transcription-repair coupling factor	0.721151	0.000336411	12
FA / CTRL	HF568_14040	alpha/beta hydrolase	-1.07608	0.000336701	7
FA / CTRL	HF568_13935	c-type cytochrome	2.9284	0.000343397	7
FA / CTRL	HF568_13510	DNA-directed RNA polymerase subunit beta'	0.438969	0.000344653	96
FA / CTRL	HF568_16805	carboxylating nicotinate-nucleotide diphosphorylase	-0.639052	0.000350602	8
FA / CTRL	HF568_02725	epoxyqueuosine reductase QueH	-0.565117	0.000351138	2
FA / CTRL	HF568_06680	heavy metal-binding domain-containing protein	-1.12563	0.000351919	16
FA / CTRL	HF568_13530	50S ribosomal protein L1	1.01233	0.000352196	18
FA / CTRL	HF568_12995	endopeptidase La	0.254563	0.000359235	45
FA / CTRL	HF568_09270	fumarylacetoacetate hydrolase family protein	-1.17143	0.000360925	11
FA / CTRL	HF568_12290	UTP--glucose-1-phosphate uridylyltransferase GalU	-0.412643	0.000363611	24
FA / CTRL	HF568_09570	hypothetical protein	0.965822	0.000365248	5
FA / CTRL	HF568_14385	23S rRNA (uracil(1939)-C(5))-methyltransferase RlmD	-0.775105	0.000366757	19
FA / CTRL	HF568_12390	voltage-gated potassium channel protein	-1.45489	0.000368146	4
FA / CTRL	HF568_18175	heavy metal translocating P-type ATPase	1.77886	0.000370433	4
FA / CTRL	HF568_04890	isomerizing glutamine--fructose-6-phosphate transaminase	-0.358903	0.000370502	18
FA / CTRL	HF568_13075	HypC/HybG/HupF family hydrogenase formation chaperone	1.01721	0.000371319	7
FA / CTRL	HF568_16280	50S ribosomal protein L19	0.911993	0.000380728	8
FA / CTRL	HF568_09920	hypothetical protein	-0.738226	0.000381373	3
FA / CTRL	HF568_13910	phosphate regulon transcriptional regulatory protein PhoB	-0.632212	0.000381889	17
FA / CTRL	HF568_07595	response regulator	-1.35711	0.000382346	14
FA / CTRL	HF568_06505	2-isopropylmalate synthase	-0.370943	0.000382428	30
FA / CTRL	HF568_05225	F0F1 ATP synthase subunit B	0.569245	0.000384392	15
FA / CTRL	HF568_17900	outer membrane protein assembly factor BamC	0.329346	0.000385312	26
FA / CTRL	HF568_11795	tol-pal system-associated acyl-CoA thioesterase	-0.621728	0.000391101	7
FA / CTRL	HF568_17600	NADH-quinone oxidoreductase subunit G	0.453655	0.000393182	33
FA / CTRL	HF568_09535	PDZ domain-containing protein	0.668795	0.00039344	12
FA / CTRL	HF568_07215	Ni/Fe hydrogenase subunit alpha	-0.998363	0.000395035	15
FA / CTRL	HF568_08865	chloride channel protein	2.78184	0.000404245	16
FA / CTRL	HF568_12380	septal ring lytic transglycosylase RlpA family protein	1.76693	0.000407107	2
FA / CTRL	HF568_10720	NUDIX hydrolase	-1.04616	0.000407622	5
FA / CTRL	HF568_12465	OprD family porin	1.43487	0.000409509	5
FA / CTRL	HF568_00630	ribonucleotide-diphosphate reductase subunit beta	-0.634666	0.00041414	9
FA / CTRL	HF568_07225	Ni/Fe hydrogenase subunit gamma	-0.945222	0.000418577	5
FA / CTRL	HF568_08305	50S ribosomal protein L20	2.77945	0.000418712	10
FA / CTRL	HF568_03500	30S ribosomal protein S11	1.28331	0.000422013	12
FA / CTRL	HF568_08005	aspartate-semialdehyde dehydrogenase	-0.43568	0.000426209	20
FA / CTRL	HF568_11415	GMC family oxidoreductase	-0.851551	0.000427336	9
FA / CTRL	HF568_03405	30S ribosomal protein S3	1.32576	0.00043237	24
FA / CTRL	HF568_08850	dihydrolipoyl dehydrogenase	-0.707241	0.00043823	15
FA / CTRL	HF568_09345	Gfo/Idh/MocA family oxidoreductase	0.413319	0.000443223	13
FA / CTRL	HF568_01095	elongation factor P	0.696595	0.000445334	15
FA / CTRL	HF568_17460	VWA domain-containing protein	-0.406049	0.000449313	14
FA / CTRL	HF568_16035	MBL fold metallo-hydrolase	-1.01857	0.000449604	12
FA / CTRL	HF568_04725	translational GTPase TypA	0.35957	0.000452877	40
FA / CTRL	HF568_13130	TolC family protein	1.81377	0.000456647	8
FA / CTRL	HF568_10380	carboxymuconolactone decarboxylase family protein	0.786813	0.00046036	5
FA / CTRL	HF568_04610	CoB--CoM heterodisulfide reductase iron-sulfur subunit A family protein	-0.678593	0.000462686	26
FA / CTRL	HF568_02130	protoheme IX farnesyltransferase	-0.891864	0.000463919	7
FA / CTRL	HF568_09880	LPS-assembly protein LptD	0.500582	0.000467559	25
FA / CTRL	HF568_14500	membrane protein insertase YidC	0.688042	0.000472963	9
FA / CTRL	HF568_12205	threonine ammonia-lyase, biosynthetic	-0.561915	0.000476067	13
FA / CTRL	HF568_06655	glycosyltransferase family 1 protein	-1.00504	0.000476592	6
FA / CTRL	HF568_12545	peptidase	-1.01249	0.000480196	9
FA / CTRL	HF568_14485	50S ribosomal protein L34	1.9309	0.000483791	2
FA / CTRL	HF568_07850	sel1 repeat family protein	1.40484	0.000485364	8
FA / CTRL	HF568_06470	glutathione S-transferase	-0.619084	0.000486422	9
FA / CTRL	HF568_13930	cation transporter	1.01089	0.000489273	3
FA / CTRL	HF568_14390	L,D-transpeptidase	-0.515876	0.00049152	8
FA / CTRL	HF568_06465	23S rRNA (adenine(2030)-N(6))-methyltransferase RlmJ	-0.936151	0.000496124	10
FA / CTRL	HF568_05525	FAD-dependent oxidoreductase	-0.375217	0.000497061	33
FA / CTRL	HF568_00255	undecaprenyldiphospho-muramoylpentapeptide beta-N-acetylglucosaminyltransferase	-0.654811	0.000497187	8
FA / CTRL	HF568_11200	polysaccharide deacetylase family protein	-0.561685	0.000498496	8
FA / CTRL	HF568_13825	ribosome silencing factor	1.011	0.000510599	11
FA / CTRL	HF568_01260	sigma-54-dependent Fis family transcriptional regulator	-0.712987	0.000523921	10
FA / CTRL	HF568_14950	glycosyltransferase	-0.749342	0.000524109	18
FA / CTRL	HF568_10290	carotenoid 1,2-hydratase	3.06011	0.000525415	8
FA / CTRL	HF568_01310	transcriptional regulator	0.509423	0.000527566	6
FA / CTRL	HF568_11980	septal ring lytic transglycosylase RlpA family protein	1.09957	0.000533989	10
FA / CTRL	HF568_18195	ornithine carbamoyltransferase	-0.546783	0.000538245	15
FA / CTRL	HF568_11085	DUF1971 domain-containing protein	-1.60931	0.000543937	15
FA / CTRL	HF568_14590	outer membrane protein assembly factor BamE	0.377131	0.000545394	12
FA / CTRL	HF568_08315	phenylalanine--tRNA ligase subunit beta	0.53956	0.000547381	29
FA / CTRL	HF568_09985	hypothetical protein	0.764294	0.000549706	8
FA / CTRL	HF568_08100	copper ion binding protein	1.62894	0.000553683	7
FA / CTRL	HF568_18105	ferritin-like domain-containing protein	0.260815	0.000555648	11
FA / CTRL	HF568_10755	LysR family transcriptional regulator	0.787971	0.000556153	13
FA / CTRL	HF568_11035	efflux transporter outer membrane subunit	0.842372	0.000561662	8
FA / CTRL	HF568_14585	ferric iron uptake transcriptional regulator	-1.0285	0.000564922	9
FA / CTRL	HF568_13700	hypothetical protein	0.568786	0.000565251	8
FA / CTRL	HF568_01340	FAD-dependent oxidoreductase	-1.76199	0.00056974	2
FA / CTRL	HF568_02465	squalene--hopene cyclase	1.0808	0.000570274	12
FA / CTRL	HF568_07590	HAMP domain-containing protein	-0.634519	0.000574824	14
FA / CTRL	HF568_18160	dienelactone hydrolase family protein	-0.696523	0.000581194	7
FA / CTRL	HF568_09060	carboxysome peptide B	1.15491	0.000581336	8
FA / CTRL	HF568_14150	heterodisulfide reductase subunit C	-0.456968	0.000582801	19
FA / CTRL	HF568_08300	50S ribosomal protein L35	3.09197	0.000585143	3
FA / CTRL	HF568_03475	preprotein translocase subunit SecY	1.01058	0.000589891	12
FA / CTRL	HF568_09875	SurA domain protein	0.81338	0.000591483	21
FA / CTRL	HF568_18135	Asp-tRNA(Asn)/Glu-tRNA(Gln) amidotransferase subunit GatB	0.265202	0.000592571	23
FA / CTRL	HF568_03510	DNA-directed RNA polymerase subunit alpha	0.326877	0.000592988	34
FA / CTRL	HF568_17580	NADH-quinone oxidoreductase subunit NuoK	0.720954	0.000594438	2
FA / CTRL	HF568_09245	AAA family ATPase	-1.32715	0.000598089	25
FA / CTRL	HF568_10725	RNA pyrophosphohydrolase	0.274865	0.000599403	9
FA / CTRL	HF568_18200	argininosuccinate synthase	-0.843669	0.000599863	22
FA / CTRL	HF568_11290	cysteine synthase CysM	-0.926326	0.000605241	16
FA / CTRL	HF568_03455	50S ribosomal protein L18	1.34807	0.000607097	6
FA / CTRL	HF568_03170	lipid asymmetry maintenance ABC transporter permease subunit MlaE	0.919532	0.000623845	10
FA / CTRL	HF568_13875	dethiobiotin synthase	-0.662067	0.000628887	5
FA / CTRL	HF568_00480	UDP-glucose/GDP-mannose dehydrogenase family protein	-0.489557	0.000629347	30
FA / CTRL	HF568_17965	quinoprotein amine dehydrogenase, beta chain-like protein	0.358597	0.00063071	16
FA / CTRL	HF568_11760	aspartate--tRNA ligase	0.405324	0.000631014	28
FA / CTRL	HF568_15735	efflux RND transporter periplasmic adaptor subunit	0.981045	0.000634091	11
FA / CTRL	HF568_15790	Fe-S protein assembly co-chaperone HscB	-0.879932	0.000636941	16
FA / CTRL	HF568_14430	alanine racemase	-0.459965	0.000644165	10
FA / CTRL	HF568_02855	peroxiredoxin	-0.376814	0.000646187	21
FA / CTRL	HF568_02375	1-acyl-sn-glycerol-3-phosphate acyltransferase	0.932426	0.000650432	7
FA / CTRL	HF568_12040	stringent starvation protein A	-0.841928	0.000655295	14
FA / CTRL	HF568_13430	30S ribosomal protein S2	1.01374	0.000655295	19
FA / CTRL	HF568_06525	NAD(P)/FAD-dependent oxidoreductase	-0.742965	0.000659691	8
FA / CTRL	HF568_04205	co-chaperone GroES	0.888194	0.000659845	19
FA / CTRL	HF568_10770	ribulose-bisphosphate carboxylase	-0.924679	0.000667081	19
FA / CTRL	HF568_01125	excinuclease ABC subunit UvrB	-0.467686	0.000668531	34
FA / CTRL	HF568_02925	complex I NDUFA9 subunit family protein	-0.644959	0.000671737	19
FA / CTRL	HF568_13470	ABC transporter substrate-binding protein	-0.734991	0.000672056	5
FA / CTRL	HF568_06535	sigma-54-dependent Fis family transcriptional regulator	-1.54702	0.000672469	33
FA / CTRL	HF568_09820	NAD kinase	-0.527197	0.000676786	11
FA / CTRL	HF568_10325	J domain-containing protein	-0.571881	0.000676981	6
FA / CTRL	HF568_17640	porphobilinogen synthase	0.408814	0.000677431	18
FA / CTRL	HF568_11360	glucose-6-phosphate dehydrogenase	-0.851337	0.000681777	12
FA / CTRL	HF568_07860	ubiquinone biosynthesis regulatory protein kinase UbiB	0.406066	0.000681778	30
FA / CTRL	HF568_02470	coproporphyrinogen III oxidase	-0.667475	0.000683589	4
FA / CTRL	HF568_11825	7-carboxy-7-deazaguanine synthase QueE	-0.393259	0.000684711	11
FA / CTRL	HF568_16125	30S ribosomal protein S21	1.65941	0.000685991	10
FA / CTRL	HF568_04615	heterodisulfide reductase subunit B	-0.951253	0.00068909	10
FA / CTRL	HF568_10245	hydroxyacylglutathione hydrolase	-0.462062	0.000693075	5
FA / CTRL	HF568_13515	DNA-directed RNA polymerase subunit beta	0.38143	0.000703114	103
FA / CTRL	HF568_08015	molybdenum cofactor guanylyltransferase	-0.746014	0.000703931	8
FA / CTRL	HF568_15670	carbon-nitrogen hydrolase family protein	-0.955195	0.000704674	12
FA / CTRL	HF568_15015	hemerythrin domain-containing protein	-1.95011	0.000709436	5
FA / CTRL	HF568_12990	HU family DNA-binding protein	0.582215	0.000710815	14
FA / CTRL	HF568_09625	cytochrome c1	2.67052	0.000713658	9
FA / CTRL	HF568_17515	(Fe-S)-binding protein	-1.01248	0.00072066	25
FA / CTRL	HF568_11995	succinyldiaminopimelate transaminase	-0.874221	0.000722459	9
FA / CTRL	HF568_15870	CysB family HTH-type transcriptional regulator	-0.4275	0.00073055	13
FA / CTRL	HF568_05725	glycosyltransferase family 2 protein	0.458166	0.000730916	10
FA / CTRL	HF568_11910	mercury(II) reductase	-0.658961	0.000733495	11
FA / CTRL	HF568_12875	VOC family protein	1.13744	0.000735799	4
FA / CTRL	HF568_01920	ABC transporter ATP-binding protein	0.481627	0.000738506	8
FA / CTRL	HF568_05720	sodium:proton antiporter	1.13939	0.000738621	6
FA / CTRL	HF568_03660	PilN domain-containing protein	2.38758	0.000743747	3
FA / CTRL	HF568_14605	SsrA-binding protein SmpB	1.7662	0.000770694	9
FA / CTRL	HF568_10585	hypothetical protein	-0.842766	0.000787803	6
FA / CTRL	HF568_08475	potassium-transporting ATPase subunit KdpC	0.948529	0.000788274	4
FA / CTRL	HF568_10880	diiron oxygenase	0.412118	0.00078896	15
FA / CTRL	HF568_14165	sulfur reduction protein DsrE	-1.25194	0.000803466	7
FA / CTRL	HF568_15885	nickel-dependent hydrogenase large subunit	0.339379	0.000804077	34
FA / CTRL	HF568_03680	tRNA pseudouridine(13) synthase TruD	-0.519847	0.000811508	14
FA / CTRL	HF568_05265	hypothetical protein	0.562042	0.000814015	3
FA / CTRL	HF568_00195	triose-phosphate isomerase	-0.63081	0.000814692	13
FA / CTRL	HF568_17175	class I SAM-dependent rRNA methyltransferase	-0.951738	0.000819549	23
FA / CTRL	HF568_10460	Fis family transcriptional regulator	-1.20519	0.000823634	5
FA / CTRL	HF568_11425	phosphomethylpyrimidine synthase ThiC	-0.390566	0.000828638	25
FA / CTRL	HF568_10160	chain-length determining protein	1.08455	0.000839408	8
FA / CTRL	HF568_10050	hypothetical protein	-0.84813	0.00083951	2
FA / CTRL	HF568_12800	FAD-binding protein	-0.326014	0.00084372	19
FA / CTRL	HF568_15235	NrdH-redoxin	1.32363	0.000845313	6
FA / CTRL	HF568_14200	VWA domain-containing protein	-0.51265	0.00084916	30
FA / CTRL	HF568_11730	50S ribosomal protein L32	0.950407	0.000850294	5
FA / CTRL	HF568_08455	aspartate carbamoyltransferase catalytic subunit	-0.611915	0.000850936	23
FA / CTRL	HF568_08340	class I SAM-dependent methyltransferase	-0.2501	0.000859411	7
FA / CTRL	HF568_13330	PDZ domain-containing protein	0.973641	0.000859745	6
FA / CTRL	HF568_07915	enoyl-ACP reductase	0.302754	0.000868632	22
FA / CTRL	HF568_16115	endonuclease MutS2	-0.389198	0.000875672	27
FA / CTRL	HF568_15880	hydrogenase	0.447977	0.000886219	16
FA / CTRL	HF568_08835	phosphoribosylformylglycinamidine cyclo-ligase	-0.582043	0.000891675	11
FA / CTRL	HF568_07050	response regulator transcription factor	-0.738774	0.000894205	17
FA / CTRL	HF568_16815	TetR/AcrR family transcriptional regulator	0.273403	0.000898628	15
FA / CTRL	HF568_13940	cytochrome C	1.97786	0.000904776	6
FA / CTRL	HF568_08360	peroxiredoxin	-0.582188	0.000910592	8
FA / CTRL	HF568_08840	phosphoribosylglycinamide formyltransferase	-0.445983	0.000921668	11
FA / CTRL	HF568_06625	1-phosphofructokinase family hexose kinase	-1.03047	0.000938084	11
FA / CTRL	HF568_11735	phosphate acyltransferase PlsX	0.445865	0.000940207	16
FA / CTRL	HF568_10605	peptidoglycan editing factor PgeF	-0.732285	0.00095669	7
FA / CTRL	HF568_08620	type I restriction endonuclease subunit R	0.316418	0.000964836	41
FA / CTRL	HF568_01570	50S ribosomal protein L28	1.27694	0.000965479	9
FA / CTRL	HF568_01590	M3 family oligoendopeptidase	-0.43582	0.000969629	28
FA / CTRL	HF568_17555	TGS domain-containing protein	0.316796	0.000969842	16
FA / CTRL	HF568_02135	cytochrome O ubiquinol oxidase	0.918798	0.000970307	3
FA / CTRL	HF568_10630	amino acid-binding protein	0.105084	0.000977123	7
FA / CTRL	HF568_17185	endopeptidase La	-1.0897	0.000985495	18
FA / CTRL	HF568_02255	formamidopyrimidine-DNA glycosylase	-0.658096	0.000990624	17
FA / CTRL	HF568_13240	tetratricopeptide repeat protein	0.241171	0.00099474	26
FA / CTRL	HF568_00485	D-glycero-beta-D-manno-heptose-7-phosphate kinase	0.227951	0.00100216	19
FA / CTRL	HF568_08520	LPS export ABC transporter permease LptG	1.11445	0.00100819	5
FA / CTRL	HF568_09285	PhoH family protein	-1.24391	0.00101841	28
FA / CTRL	HF568_11305	metal ABC transporter ATP-binding protein	-1.30708	0.00101916	13
FA / CTRL	HF568_03765	protein translocase subunit SecF	0.843815	0.00101956	10
FA / CTRL	HF568_17330	NAD-dependent epimerase/dehydratase family protein	-0.527036	0.00103646	19
FA / CTRL	HF568_13750	P-II family nitrogen regulator	-0.297807	0.00104476	10
FA / CTRL	HF568_08040	ATP-binding protein	0.330416	0.00104736	11
FA / CTRL	HF568_13245	outer membrane lipoprotein LolB	0.758312	0.00105407	9
FA / CTRL	HF568_17650	hydroxymethylbilane synthase	-0.464556	0.00106722	18
FA / CTRL	HF568_02380	D-glycero-beta-D-manno-heptose 1,7-bisphosphate 7-phosphatase	0.707998	0.00108352	14
FA / CTRL	HF568_09605	deoxynucleoside kinase	0.805674	0.00108494	7
FA / CTRL	HF568_12845	type I DNA topoisomerase	-2.3305	0.00108749	2
FA / CTRL	HF568_07245	DUF190 domain-containing protein	0.542644	0.00108827	7
FA / CTRL	HF568_03390	50S ribosomal protein L2	1.79213	0.00109609	23
FA / CTRL	HF568_03485	translation initiation factor IF-1	1.20108	0.00109797	6
FA / CTRL	HF568_14970	site-2 protease family protein	0.590087	0.00109927	4
FA / CTRL	HF568_07435	HAD-IC family P-type ATPase	0.430451	0.00110501	4
FA / CTRL	HF568_10540	potassium-transporting ATPase subunit KdpA	0.701574	0.00110697	11
FA / CTRL	HF568_04455	Motility protein FimV	0.891193	0.00111018	6
FA / CTRL	HF568_11000	rhodanese-like domain-containing protein	-1.15797	0.00111154	5
FA / CTRL	HF568_11155	hypothetical protein	-0.459985	0.0011117	3
FA / CTRL	HF568_17575	NADH-quinone oxidoreductase subunit L	0.842804	0.00113101	6
FA / CTRL	HF568_14235	bifunctional phosphoribosyl-AMP cyclohydrolase/phosphoribosyl-ATP diphosphatase HisIE	-0.363371	0.00113554	12
FA / CTRL	HF568_13625	FtsH protease activity modulator HflK	0.593208	0.0011384	18
FA / CTRL	HF568_15575	hypothetical protein	-0.847053	0.00114837	2
FA / CTRL	HF568_17505	N-carbamoylputrescine amidase	-0.594395	0.00115725	18
FA / CTRL	HF568_15645	3-deoxy-manno-octulosonate cytidylyltransferase	-1.07155	0.00116528	7
FA / CTRL	HF568_17810	TatD family hydrolase	-0.729923	0.0011698	4
FA / CTRL	HF568_12355	hypothetical protein	1.35933	0.00117724	13
FA / CTRL	HF568_08050	YciI family protein	-1.1997	0.00118333	4
FA / CTRL	HF568_14345	AtzE family amidohydrolase	-0.374221	0.00118428	13
FA / CTRL	HF568_02735	1,6-anhydro-N-acetylmuramyl-L-alanine amidase AmpD	-0.556185	0.00118722	7
FA / CTRL	HF568_11270	1,4-alpha-glucan branching protein GlgB	-0.522934	0.00118727	27
FA / CTRL	HF568_05540	hypothetical protein	-1.54746	0.00118874	2
FA / CTRL	HF568_10890	hypothetical protein	0.217552	0.00119564	10
FA / CTRL	HF568_05430	hypothetical protein	-0.544163	0.00120392	3
FA / CTRL	HF568_03370	30S ribosomal protein S10	0.899422	0.00120394	13
FA / CTRL	HF568_11975	sulfotransferase	0.309591	0.0012155	9
FA / CTRL	HF568_10645	dTDP-glucose 4,6-dehydratase	0.24566	0.00121743	21
FA / CTRL	HF568_13270	outer membrane beta-barrel protein	2.57586	0.00123056	3
FA / CTRL	HF568_04745	ribosomal RNA large subunit methyltransferase E	0.676353	0.00123248	10
FA / CTRL	HF568_15270	formate-dependent phosphoribosylglycinamide formyltransferase	-0.358807	0.00125254	25
FA / CTRL	HF568_14400	beta-N-acetylhexosaminidase	-0.507007	0.00125327	11
FA / CTRL	HF568_08845	competence/damage-inducible protein A	-0.91682	0.00125669	6
FA / CTRL	HF568_14435	DNA repair protein RadA	-0.541502	0.00125715	24
FA / CTRL	HF568_17380	glycosyltransferase	0.33134	0.00126364	6
FA / CTRL	HF568_16020	HigA family addiction module antidote protein	0.553892	0.00127097	9
FA / CTRL	HF568_01940	glucose-6-phosphate dehydrogenase	-0.72598	0.00127421	8
FA / CTRL	HF568_10055	thioredoxin fold domain-containing protein	2.49288	0.00127673	3
FA / CTRL	HF568_10975	hypothetical protein	1.03742	0.00127984	5
FA / CTRL	HF568_14310	xanthine dehydrogenase family protein	-0.39946	0.0012813	4
FA / CTRL	HF568_12590	lactoylglutathione lyase	-0.623475	0.00129734	5
FA / CTRL	HF568_09805	prevent-host-death protein	0.598612	0.00129747	6
FA / CTRL	HF568_11475	molybdopterin molybdotransferase MoeA	-0.485782	0.00129862	10
FA / CTRL	HF568_00550	histidine phosphatase family protein	-1.7456	0.00132068	12
FA / CTRL	HF568_06555	c-type cytochrome	1.48268	0.00132593	13
FA / CTRL	HF568_08610	restriction endonuclease subunit S	-0.778319	0.00132888	5
FA / CTRL	HF568_00340	4Fe-4S dicluster domain-containing protein	-0.4667	0.00133187	16
FA / CTRL	HF568_04485	plasma-membrane proton-efflux P-type ATPase	-0.742153	0.0013327	26
FA / CTRL	HF568_03125	response regulator	-1.35184	0.00133415	9
FA / CTRL	HF568_06500	helix-turn-helix transcriptional regulator	0.675926	0.00134423	8
FA / CTRL	HF568_05900	ribonucleoside-diphosphate reductase subunit alpha	0.604597	0.00134726	41
FA / CTRL	HF568_15490	TonB-dependent receptor	-0.274236	0.0013491	10
FA / CTRL	HF568_13155	response regulator transcription factor	-0.794183	0.00135163	12
FA / CTRL	HF568_13040	(d)CMP kinase	1.12889	0.00136119	14
FA / CTRL	HF568_14720	dual specificity protein phosphatase family protein	-0.350108	0.00136377	11
FA / CTRL	HF568_12795	D-glycero-beta-D-manno-heptose 1-phosphate adenylyltransferase	-0.982572	0.00137915	14
FA / CTRL	HF568_03465	50S ribosomal protein L30	1.33283	0.00138384	3
FA / CTRL	HF568_10520	HAD family hydrolase	-0.412153	0.00138591	11
FA / CTRL	HF568_14565	50S ribosomal protein L21	1.48107	0.00139043	9
FA / CTRL	HF568_13915	DEAD/DEAH box helicase	1.15096	0.00139532	24
FA / CTRL	HF568_11050	hypothetical protein	0.555021	0.00139615	4
FA / CTRL	HF568_04390	alpha/beta fold hydrolase	-1.04208	0.00139679	7
FA / CTRL	HF568_01480	cupin domain-containing protein	-0.366621	0.001401	8
FA / CTRL	HF568_08505	iron donor protein CyaY	-1.41788	0.00141149	2
FA / CTRL	HF568_04385	sigma 54-interacting transcriptional regulator	-0.408046	0.0014168	17
FA / CTRL	HF568_15190	hypothetical protein	0.469269	0.00141724	14
FA / CTRL	HF568_03505	30S ribosomal protein S4	2.07275	0.00141854	22
FA / CTRL	HF568_04695	PQQ-binding-like beta-propeller repeat protein	-1.73133	0.00141902	26
FA / CTRL	HF568_16155	ATP-dependent protease	-0.946449	0.00141984	13
FA / CTRL	HF568_14075	peptide ABC transporter substrate-binding protein	1.48663	0.00142917	4
FA / CTRL	HF568_15665	hypothetical protein	0.709971	0.00142922	12
FA / CTRL	HF568_08025	TDT family transporter	-2.73279	0.00142965	3
FA / CTRL	HF568_17120	HlyD family secretion protein	0.606693	0.00142998	11
FA / CTRL	HF568_04855	UvrD-helicase domain-containing protein	-0.342648	0.0014307	28
FA / CTRL	HF568_02795	pyridoxamine 5'-phosphate oxidase	-0.289526	0.00143336	12
FA / CTRL	HF568_03410	50S ribosomal protein L16	2.32328	0.00143866	10
FA / CTRL	HF568_08785	lysophospholipid acyltransferase family protein	1.89959	0.00143973	15
FA / CTRL	HF568_10040	PQQ-binding-like beta-propeller repeat protein	-2.38711	0.00144611	14
FA / CTRL	HF568_06430	glutathione transferase GstA	-0.415858	0.00146731	7
FA / CTRL	HF568_13630	protease modulator HflC	0.384514	0.00147979	21
FA / CTRL	HF568_10660	glucan biosynthesis protein D	0.783758	0.00148005	23
FA / CTRL	HF568_04690	sigma-54-dependent Fis family transcriptional regulator	-1.05204	0.00149963	3
FA / CTRL	HF568_13815	thioredoxin fold domain-containing protein	0.819845	0.00151351	11
FA / CTRL	HF568_13505	30S ribosomal protein S12	2.04003	0.00151405	11
FA / CTRL	HF568_07770	S24 family peptidase	-0.635812	0.0015142	4
FA / CTRL	HF568_14120	protochlorophyllide oxidoreductase	1.2933	0.00151642	4
FA / CTRL	HF568_16300	signal recognition particle protein	0.416153	0.00152347	33
FA / CTRL	HF568_14995	phosphoribosylamine--glycine ligase	-0.331272	0.00153419	7
FA / CTRL	HF568_00300	division/cell wall cluster transcriptional repressor MraZ	0.250977	0.0015369	12
FA / CTRL	HF568_00720	AmmeMemoRadiSam system protein B	1.4131	0.0015383	5
FA / CTRL	HF568_10330	LuxR family transcriptional regulator	-0.960016	0.00154135	8
FA / CTRL	HF568_03355	polysulfide reductase NrfD	0.626626	0.00154831	3
FA / CTRL	HF568_02530	mechanosensitive ion channel family protein	0.449951	0.00155665	5
FA / CTRL	HF568_07240	hypothetical protein	0.668972	0.00155683	2
FA / CTRL	HF568_07885	endonuclease	-1.9904	0.00155714	4
FA / CTRL	HF568_14005	ribosome maturation factor RimP	0.429286	0.00155868	11
FA / CTRL	HF568_13160	two-component sensor histidine kinase	-0.59361	0.00156832	11
FA / CTRL	HF568_03305	tRNA (adenosine(37)-N6)-threonylcarbamoyltransferase complex dimerization subunit type 1 TsaB	-1.43789	0.00158051	5
FA / CTRL	HF568_09395	ribosome recycling factor	0.313296	0.00159739	23
FA / CTRL	HF568_14750	ComF family protein	1.0337	0.00160706	8
FA / CTRL	HF568_02425	L,D-transpeptidase family protein	0.379675	0.00160834	15
FA / CTRL	HF568_00365	sigma 54-interacting transcriptional regulator	-0.784892	0.0016114	24
FA / CTRL	HF568_09185	globin	0.437448	0.00161151	9
FA / CTRL	HF568_12450	zinc-finger domain-containing protein	0.792896	0.00161181	3
FA / CTRL	HF568_14840	PilZ domain-containing protein	-0.547714	0.00161337	7
FA / CTRL	HF568_09350	acyl-ACP--UDP-N-acetylglucosamine O-acyltransferase	0.374572	0.00162166	8
FA / CTRL	HF568_05325	hypothetical protein	1.50764	0.00162281	2
FA / CTRL	HF568_04595	transcription termination/antitermination protein NusG	0.792822	0.00162463	18
FA / CTRL	HF568_14360	glycosyl hydrolase	-0.477949	0.0016285	6
FA / CTRL	HF568_01925	ABC transporter ATP-binding protein	0.979098	0.00163974	9
FA / CTRL	HF568_06080	type IV secretion system protein	1.93277	0.00164568	8
FA / CTRL	HF568_01610	glycogen synthase GlgA	-0.488951	0.00164608	15
FA / CTRL	HF568_01770	DUF4845 domain-containing protein	2.87337	0.00165371	3
FA / CTRL	HF568_03415	50S ribosomal protein L29	0.954671	0.00165816	4
FA / CTRL	HF568_07160	penicillin-binding protein 2	0.639679	0.00165887	17
FA / CTRL	HF568_08790	biopolymer transporter ExbD	0.736059	0.00166047	8
FA / CTRL	HF568_16460	3-phosphoserine/phosphohydroxythreonine transaminase	0.487698	0.00166858	16
FA / CTRL	HF568_16790	YjbQ family protein	-0.724312	0.00166891	6
FA / CTRL	HF568_04265	ACP S-malonyltransferase	0.158267	0.00167206	15
FA / CTRL	HF568_02260	M15 family metallopeptidase	-0.376475	0.00168806	10
FA / CTRL	HF568_14325	ureidoglycolate hydrolase	0.746352	0.00168855	6
FA / CTRL	HF568_00015	ATP-binding cassette domain-containing protein	-0.559279	0.00168906	25
FA / CTRL	HF568_02170	nitrogen fixation protein NifW	-0.369234	0.00169102	6
FA / CTRL	HF568_05885	type II and III secretion system protein	1.0116	0.00169651	7
FA / CTRL	HF568_14710	glycosyltransferase family 2 protein	1.07395	0.001711	5
FA / CTRL	HF568_17710	tRNA (N6-isopentenyl adenosine(37)-C2)-methylthiotransferase MiaB	-0.379127	0.00174368	26
FA / CTRL	HF568_13070	carbamoyltransferase HypF	0.783734	0.00174481	18
FA / CTRL	HF568_10085	hydrogenase formation protein HypD	-0.866673	0.001748	8
FA / CTRL	HF568_02525	carbohydrate kinase	-1.05252	0.00174967	7
FA / CTRL	HF568_09620	cytochrome bc complex cytochrome b subunit	2.32602	0.0017657	9
FA / CTRL	HF568_06635	FAD-dependent oxidoreductase	-0.783271	0.00176616	23
FA / CTRL	HF568_12370	hypothetical protein	0.975011	0.00176659	12
FA / CTRL	HF568_10095	GDP-mannose 4,6-dehydratase	0.412446	0.00176931	28
FA / CTRL	HF568_10875	alpha-D-glucose phosphate-specific phosphoglucomutase	-1.26833	0.00177806	5
FA / CTRL	HF568_00375	HAMP domain-containing protein	-0.608414	0.00178307	19
FA / CTRL	HF568_13150	peptidase M4	2.50415	0.00180059	3
FA / CTRL	HF568_14060	nucleotidyltransferase	-0.463464	0.0018061	18
FA / CTRL	HF568_17720	rRNA maturation RNase YbeY	0.454911	0.00180639	9
FA / CTRL	HF568_09840	histidinol-phosphate transaminase	-0.406616	0.00180867	17
FA / CTRL	HF568_02085	ABC transporter permease	0.672894	0.00181981	8
FA / CTRL	HF568_07630	AMP-binding protein	-0.518518	0.00182489	10
FA / CTRL	HF568_03840	tRNA (adenosine(37)-N6)-threonylcarbamoyltransferase complex ATPase subunit type 1 TsaE	-0.3726	0.00183315	8
FA / CTRL	HF568_10495	glutamate--tRNA ligase	-0.298565	0.00183315	23
FA / CTRL	HF568_17135	hypothetical protein	0.361135	0.00183752	3
FA / CTRL	HF568_04055	TRZ/ATZ family hydrolase	-0.775437	0.00183977	12
FA / CTRL	HF568_13500	30S ribosomal protein S7	1.54033	0.00184326	20
FA / CTRL	HF568_16400	30S ribosomal protein S20	1.30035	0.00185198	11
FA / CTRL	HF568_07495	MBL fold metallo-hydrolase	-0.481425	0.00185649	3
FA / CTRL	HF568_15845	FdhF/YdeP family oxidoreductase	-0.687259	0.00185756	25
FA / CTRL	HF568_03460	30S ribosomal protein S5	0.836904	0.00185761	14
FA / CTRL	HF568_16285	tRNA (guanosine(37)-N1)-methyltransferase TrmD	0.820701	0.00186153	11
FA / CTRL	HF568_13900	phosphate ABC transporter substrate-binding protein PstS	0.910827	0.00186424	14
FA / CTRL	HF568_12375	glutamine-synthetase adenylyltransferase	-0.423278	0.00187984	10
FA / CTRL	HF568_02845	PHP domain-containing protein	-0.510037	0.00188794	8
FA / CTRL	HF568_10500	PBP1A family penicillin-binding protein	0.852722	0.00190335	36
FA / CTRL	HF568_12060	hypothetical protein	0.74626	0.00191013	2
FA / CTRL	HF568_02400	roadblock/LC7 domain-containing protein	0.916823	0.00191522	4
FA / CTRL	HF568_00100	ATP-dependent Clp protease adaptor ClpS	1.35354	0.00191612	3
FA / CTRL	HF568_12810	lipopolysaccharide heptosyltransferase II	-0.275159	0.00191665	6
FA / CTRL	HF568_02445	DUF493 domain-containing protein	-0.631331	0.00192406	8
FA / CTRL	HF568_03440	type Z 30S ribosomal protein S14	2.50674	0.00192461	4
FA / CTRL	HF568_14845	EAL domain-containing protein	0.446613	0.00192998	5
FA / CTRL	HF568_15660	elongation factor Tu	-0.231272	0.00193132	24
FA / CTRL	HF568_03290	sucrose synthase	-0.698511	0.00193631	8
FA / CTRL	HF568_10555	hypothetical protein	0.682439	0.00193869	15
FA / CTRL	HF568_01800	phosphate ABC transporter substrate-binding protein PstS	0.727074	0.00195309	9
FA / CTRL	HF568_11220	glutathione-dependent disulfide-bond oxidoreductase	-0.392468	0.00195433	18
FA / CTRL	HF568_11245	glutamate racemase	-0.564003	0.00196281	5
FA / CTRL	HF568_04410	AmmeMemoRadiSam system radical SAM enzyme	1.7076	0.00197258	13
FA / CTRL	HF568_15840	hypothetical protein	-1.38988	0.00197778	2
FA / CTRL	HF568_09815	type III pantothenate kinase	0.596306	0.0019812	7
FA / CTRL	HF568_10950	glycosyltransferase family 2 protein	0.727832	0.00199312	3
FA / CTRL	HF568_07325	rhamnosyltransferase	0.862915	0.00199555	2
FA / CTRL	HF568_01265	hypothetical protein	-1.07119	0.0019961	6
FA / CTRL	HF568_00285	penicillin-binding protein 2	1.20803	0.00202456	15
FA / CTRL	HF568_10115	YdiU family protein	-0.506655	0.00204179	11
FA / CTRL	HF568_03210	16S rRNA (adenine(1518)-N(6)/adenine(1519)-N(6))- dimethyltransferase RsmA	0.218624	0.00204351	15
FA / CTRL	HF568_08390	transcription-repair coupling factor	0.214687	0.00204351	26
FA / CTRL	HF568_14370	hypothetical protein	0.542276	0.0020468	11
FA / CTRL	HF568_12560	transglutaminase family protein	-0.340964	0.00206062	27
FA / CTRL	HF568_01820	thioredoxin fold domain-containing protein	0.699513	0.00206942	5
FA / CTRL	HF568_05565	GMC family oxidoreductase	-1.66747	0.00207548	6
FA / CTRL	HF568_03760	protein translocase subunit SecD	0.779523	0.00207866	22
FA / CTRL	HF568_06105	transcriptional repressor	0.963118	0.0021098	7
FA / CTRL	HF568_16325	dTMP kinase	-0.559299	0.00213568	9
FA / CTRL	HF568_13395	universal stress protein	0.12676	0.00214603	8
FA / CTRL	HF568_13520	50S ribosomal protein L7/L12	0.687098	0.0021536	16
FA / CTRL	HF568_18125	Asp-tRNA(Asn)/Glu-tRNA(Gln) amidotransferase subunit GatC	0.652802	0.00215814	6
FA / CTRL	HF568_14420	50S ribosomal protein L9	1.16357	0.00217131	13
FA / CTRL	HF568_07340	sigma-54-dependent Fis family transcriptional regulator	1.03653	0.00217978	14
FA / CTRL	HF568_05760	gamma-glutamyltransferase	-0.798906	0.00219072	4
FA / CTRL	HF568_10235	ribonuclease HI	0.681017	0.00219692	7
FA / CTRL	HF568_17060	primosomal protein N'	0.362456	0.00220391	11
FA / CTRL	HF568_05535	pyruvate dehydrogenase (acetyl-transferring) E1 component subunit alpha	-0.35205	0.00220493	21
FA / CTRL	HF568_15740	TolC family protein	0.289033	0.0022075	8
FA / CTRL	HF568_10075	hydrogenase nickel incorporation protein HypB	-0.693316	0.00221414	12
FA / CTRL	HF568_00335	peroxiredoxin family protein	-0.468163	0.00222637	8
FA / CTRL	HF568_17595	NADH-quinone oxidoreductase subunit NuoH	1.28457	0.00222643	7
FA / CTRL	HF568_15545	hypothetical protein	-0.701615	0.00223882	2
FA / CTRL	HF568_15550	nucleotide sugar dehydrogenase	-1.11255	0.00224854	9
FA / CTRL	HF568_02635	nif-specific transcriptional activator NifA	-0.329925	0.00226162	21
FA / CTRL	HF568_03220	SPOR domain-containing protein	0.654561	0.00227816	4
FA / CTRL	HF568_12680	P-type conjugative transfer ATPase TrbB	1.30878	0.0022849	3
FA / CTRL	HF568_15815	patatin	-0.33	0.0022849	13
FA / CTRL	HF568_08325	MerR family transcriptional regulator	-0.343804	0.00228884	10
FA / CTRL	HF568_09935	assimilatory sulfite reductase (NADPH) hemoprotein subunit	1.34255	0.00230214	17
FA / CTRL	HF568_11430	ABC-F family ATPase	0.219739	0.00230513	15
FA / CTRL	HF568_00140	translesion DNA synthesis-associated protein ImuA	1.42714	0.00230905	3
FA / CTRL	HF568_16990	hypothetical protein	0.663044	0.00231644	7
FA / CTRL	HF568_10025	hypothetical protein	-1.55007	0.00233936	5
FA / CTRL	HF568_14490	ribonuclease P protein component	1.63056	0.00235221	5
FA / CTRL	HF568_12565	PrkA family serine protein kinase	-0.843992	0.00235613	45
FA / CTRL	HF568_13230	peptide chain release factor 1	0.36373	0.00235739	16
FA / CTRL	HF568_02275	leucine--tRNA ligase	0.328418	0.00236292	24
FA / CTRL	HF568_09075	transcriptional initiation protein Tat	0.285079	0.00236554	75
FA / CTRL	HF568_12225	GNAT family N-acetyltransferase	0.132808	0.00238074	8
FA / CTRL	HF568_16480	3-deoxy-7-phosphoheptulonate synthase	0.185006	0.00238412	31
FA / CTRL	HF568_04180	oxygen-independent coproporphyrinogen III oxidase-like protein	-1.04321	0.00239558	5
FA / CTRL	HF568_09930	sulfite reductase subunit alpha	1.64696	0.00241145	19
FA / CTRL	HF568_06490	anhydro-N-acetylmuramic acid kinase	-0.361917	0.00241555	7
FA / CTRL	HF568_01090	DUF971 domain-containing protein	-0.407038	0.00241793	6
FA / CTRL	HF568_15795	Fe-S protein assembly chaperone HscA	-0.739049	0.00241809	25
FA / CTRL	HF568_00555	polyamine aminopropyltransferase	-0.526486	0.00241957	11
FA / CTRL	HF568_14940	DUF202 domain-containing protein	0.494326	0.00243744	8
FA / CTRL	HF568_09050	BMC domain-containing protein	0.868862	0.00245119	13
FA / CTRL	HF568_18150	hypothetical protein	1.58193	0.00247389	5
FA / CTRL	HF568_08000	Motility protein FimV	1.26364	0.00247672	9
FA / CTRL	HF568_05675	hypothetical protein	0.677821	0.0024774	4
FA / CTRL	HF568_10550	hypothetical protein	0.404265	0.0025029	7
FA / CTRL	HF568_03365	dihydropteroate synthase	-0.244002	0.00250853	16
FA / CTRL	HF568_10020	2OG-Fe(II) oxygenase	-0.445638	0.00251276	2
FA / CTRL	HF568_04930	sigma-70 family RNA polymerase sigma factor	-1.07746	0.00251543	3
FA / CTRL	HF568_01585	class II fumarate hydratase	-0.520591	0.0025388	19
FA / CTRL	HF568_12515	polymerase	1.42027	0.00254468	8
FA / CTRL	HF568_01965	MlaE family lipid ABC transporter permease subunit	0.186378	0.00255355	5
FA / CTRL	HF568_02765	hypothetical protein	0.640569	0.00255735	6
FA / CTRL	HF568_04600	50S ribosomal protein L11	0.742036	0.00257983	13
FA / CTRL	HF568_18115	HpnM family protein	0.62432	0.00258052	15
FA / CTRL	HF568_16065	tetraacyldisaccharide 4'-kinase	-1.32722	0.00259107	2
FA / CTRL	HF568_16245	DNA repair protein RecN	-0.420444	0.0026005	20
FA / CTRL	HF568_05285	ABC transporter ATP-binding protein	-0.382399	0.00260176	17
FA / CTRL	HF568_03000	TonB-dependent receptor	0.780585	0.00261726	11
FA / CTRL	HF568_16070	M24 family metallopeptidase	-0.748141	0.00267765	16
FA / CTRL	HF568_04345	hypothetical protein	0.721386	0.00268332	7
FA / CTRL	HF568_09865	BolA/IbaG family iron-sulfur metabolism protein	1.00832	0.00268784	5
FA / CTRL	HF568_09545	aspartate kinase	0.47631	0.00269102	2
FA / CTRL	HF568_03260	ACT domain-containing protein	0.214527	0.00269109	8
FA / CTRL	HF568_04905	16S rRNA (cytosine(967)-C(5))-methyltransferase RsmB	-0.428039	0.00269662	5
FA / CTRL	HF568_10815	proline--tRNA ligase	0.110824	0.0027283	31
FA / CTRL	HF568_17845	TolC family protein	0.747963	0.0027533	22
FA / CTRL	HF568_04945	peroxiredoxin	-1.18269	0.00275909	2
FA / CTRL	HF568_05230	F0F1 ATP synthase subunit delta	1.58818	0.00276579	12
FA / CTRL	HF568_08970	tyrosine recombinase XerC	0.568432	0.00277551	11
FA / CTRL	HF568_02055	malate dehydrogenase	0.230046	0.00277571	18
FA / CTRL	HF568_13060	histidine--tRNA ligase	0.503916	0.00277977	4
FA / CTRL	HF568_01380	23S rRNA (guanosine(2251)-2'-O)-methyltransferase RlmB	-0.978044	0.00280003	5
FA / CTRL	HF568_12495	ribose-5-phosphate isomerase RpiA	-0.340495	0.00280084	15
FA / CTRL	HF568_17410	type I secretion system permease/ATPase	0.464441	0.00281029	25
FA / CTRL	HF568_09790	group III truncated hemoglobin	0.77092	0.00282297	8
FA / CTRL	HF568_00440	type I methionyl aminopeptidase	-0.440167	0.00282843	18
FA / CTRL	HF568_00535	beta-ketoacyl-ACP synthase II	-0.481101	0.00283195	3
FA / CTRL	HF568_11545	L,D-transpeptidase family protein	1.14852	0.0028378	13
FA / CTRL	HF568_08310	phenylalanine--tRNA ligase subunit alpha	0.434854	0.0028594	15
FA / CTRL	HF568_16440	DUF2968 domain-containing protein	0.990311	0.00286725	9
FA / CTRL	HF568_13015	orotate phosphoribosyltransferase	-0.746806	0.00286918	10
FA / CTRL	HF568_02365	hypothetical protein	-0.699903	0.00287326	5
FA / CTRL	HF568_15865	S-formylglutathione hydrolase	-1.07119	0.00288252	6
FA / CTRL	HF568_13135	efflux RND transporter periplasmic adaptor subunit	0.954407	0.00290941	15
FA / CTRL	HF568_06560	hypothetical protein	0.883958	0.00291111	10
FA / CTRL	HF568_10185	flippase	0.780893	0.00292569	2
FA / CTRL	HF568_03775	GTP cyclohydrolase I FolE2	-0.417259	0.00295949	15
FA / CTRL	HF568_15020	glycine cleavage system protein H	-1.12915	0.00296843	6
FA / CTRL	HF568_16295	30S ribosomal protein S16	1.5515	0.0029815	6
FA / CTRL	HF568_16145	ribonuclease PH	-0.357647	0.00298649	10
FA / CTRL	HF568_02270	NAD(P)H:quinone oxidoreductase	-0.750065	0.00298717	9
FA / CTRL	HF568_01635	FAD-dependent oxidoreductase	0.210032	0.00301959	59
FA / CTRL	HF568_02115	transcription elongation factor GreA	0.263775	0.00302986	16
FA / CTRL	HF568_12245	glutamate synthase large subunit	0.364352	0.00303285	68
FA / CTRL	HF568_04370	cytochrome d ubiquinol oxidase subunit II	1.41934	0.00303436	5
FA / CTRL	HF568_03330	acyloxyacyl hydrolase	0.979028	0.00306	5
FA / CTRL	HF568_15145	MotA/TolQ/ExbB proton channel family protein	0.5458	0.00306108	4
FA / CTRL	HF568_03640	50S ribosomal protein L13	1.0065	0.00306263	13
FA / CTRL	HF568_03445	30S ribosomal protein S8	0.626893	0.00308961	13
FA / CTRL	HF568_16855	HPr(Ser) kinase/phosphatase	-0.569726	0.00310688	10
FA / CTRL	HF568_12260	3-dehydroquinate synthase	0.169806	0.00311513	14
FA / CTRL	HF568_07155	hypothetical protein	-0.404359	0.00311906	5
FA / CTRL	HF568_03470	50S ribosomal protein L15	1.7193	0.00313903	7
FA / CTRL	HF568_01275	ParA family protein	-0.739382	0.00314131	12
FA / CTRL	HF568_15540	hydrogenase maturation protease	-0.328493	0.0031696	5
FA / CTRL	HF568_01410	DUF924 domain-containing protein	-0.537472	0.00317134	6
FA / CTRL	HF568_01640	EAL domain-containing protein	0.924105	0.00318157	8
FA / CTRL	HF568_09335	lipid-A-disaccharide synthase	0.521397	0.00318454	11
FA / CTRL	HF568_09375	RIP metalloprotease RseP	0.544643	0.00321085	8
FA / CTRL	HF568_03860	trypsin-like serine protease	0.679115	0.00324413	11
FA / CTRL	HF568_05250	F0F1 ATP synthase subunit epsilon	1.31056	0.00325309	8
FA / CTRL	HF568_01985	type II secretion system F family protein	1.15114	0.0032645	9
FA / CTRL	HF568_01730	thioredoxin	0.509541	0.00327349	3
FA / CTRL	HF568_17115	hypothetical protein	-0.645373	0.00330499	3
FA / CTRL	HF568_14640	FAD-binding protein	0.566846	0.00332952	7
FA / CTRL	HF568_09175	FAD-dependent oxidoreductase	-0.496396	0.00337733	13
FA / CTRL	HF568_06925	DUF2442 domain-containing protein	1.59192	0.0033797	4
FA / CTRL	HF568_02430	YdcF family protein	0.192517	0.00340137	7
FA / CTRL	HF568_01550	molecular chaperone DnaK	-0.460775	0.00340979	64
FA / CTRL	HF568_10270	ribosome-binding factor A	1.58032	0.00342421	4
FA / CTRL	HF568_00665	adenosylhomocysteinase	0.242658	0.00345551	31
FA / CTRL	HF568_09055	BMC domain-containing protein	0.765455	0.00345641	4
FA / CTRL	HF568_09205	LysR family transcriptional regulator	0.300382	0.0034634	9
FA / CTRL	HF568_16445	class I SAM-dependent rRNA methyltransferase	-0.971902	0.00348883	2
FA / CTRL	HF568_04380	MBL fold metallo-hydrolase	0.460583	0.00348992	8
FA / CTRL	HF568_03525	bifunctional phosphopantothenoylcysteine decarboxylase/phosphopantothenate--cysteine ligase CoaBC	-0.835254	0.00349043	9
FA / CTRL	HF568_10635	peptide deformylase	-0.418775	0.00349483	7
FA / CTRL	HF568_13805	peptide-methionine (R)-S-oxide reductase MsrB	-0.353616	0.00350293	7
FA / CTRL	HF568_10525	response regulator transcription factor	-0.232447	0.00352171	12
FA / CTRL	HF568_11810	cell envelope integrity protein TolA	0.291522	0.00352212	16
FA / CTRL	HF568_13400	pyruvate kinase	-0.464204	0.00353476	2
FA / CTRL	HF568_09585	Smr/MutS family protein	0.863873	0.00354981	4
FA / CTRL	HF568_06980	septum site-determining protein MinD	-0.383678	0.00355351	22
FA / CTRL	HF568_10470	ClpXP protease specificity-enhancing factor	0.670759	0.00356754	3
FA / CTRL	HF568_01495	IS110 family transposase	-0.572377	0.00357555	12
FA / CTRL	HF568_08540	hypothetical protein	-0.73609	0.00358824	12
FA / CTRL	HF568_13020	orotidine-5'-phosphate decarboxylase	-0.61168	0.00361777	15
FA / CTRL	HF568_04250	beta-ketoacyl-ACP synthase II	-0.72887	0.00363591	10
FA / CTRL	HF568_09210	hypothetical protein	1.54509	0.00364313	8
FA / CTRL	HF568_05670	DNA polymerase III subunit delta	-0.689881	0.00364468	9
FA / CTRL	HF568_12405	hypothetical protein	0.505293	0.00368168	6
FA / CTRL	HF568_06065	TrbI/VirB10 family protein	1.35759	0.00368209	6
FA / CTRL	HF568_09355	3-hydroxyacyl-ACP dehydratase FabZ	0.837396	0.00368577	10
FA / CTRL	HF568_09830	imidazole glycerol phosphate synthase subunit HisH	-0.682549	0.00369793	7
FA / CTRL	HF568_08350	hypothetical protein	0.499848	0.00370069	4
FA / CTRL	HF568_10790	isochorismatase family protein	-0.577609	0.00370858	3
FA / CTRL	HF568_00070	glycogen/starch/alpha-glucan phosphorylase	-0.453478	0.00372329	33
FA / CTRL	HF568_10685	GTP-binding protein	-0.442769	0.00373233	11
FA / CTRL	HF568_17815	tRNA threonylcarbamoyladenosine dehydratase	-0.752291	0.00373435	10
FA / CTRL	HF568_01450	hypothetical protein	0.448097	0.00374774	9
FA / CTRL	HF568_15510	hypothetical protein	1.34228	0.00377358	4
FA / CTRL	HF568_03885	folate-binding protein YgfZ	-0.631852	0.00377582	8
FA / CTRL	HF568_01755	UDP-2,3-diacylglucosamine diphosphatase	0.441965	0.00377824	2
FA / CTRL	HF568_06590	rusticyanin	1.47518	0.00378068	21
FA / CTRL	HF568_15195	A/G-specific adenine glycosylase	0.126885	0.00378764	4
FA / CTRL	HF568_07910	LysM peptidoglycan-binding domain-containing protein	-0.871294	0.00379658	7
FA / CTRL	HF568_12865	YceI family protein	2.55578	0.00381209	22
FA / CTRL	HF568_07645	NAD-dependent epimerase	-0.408761	0.00382244	9
FA / CTRL	HF568_17695	host attachment protein	0.360009	0.00382507	14
FA / CTRL	HF568_10610	cupin domain-containing protein	0.394277	0.00382544	4
FA / CTRL	HF568_00105	VOC family protein	-1.22022	0.00383001	8
FA / CTRL	HF568_01115	CTP synthase	-0.508322	0.00383087	21
FA / CTRL	HF568_02885	glycine cleavage system aminomethyltransferase GcvT	-0.344354	0.0038389	22
FA / CTRL	HF568_10080	HypC/HybG/HupF family hydrogenase formation chaperone	-0.721056	0.00385234	6
FA / CTRL	HF568_07830	3,4-dihydroxy-2-butanone-4-phosphate synthase	-0.649415	0.0038829	15
FA / CTRL	HF568_02490	NifU family protein	0.379708	0.00392236	5
FA / CTRL	HF568_15680	ABC transporter ATP-binding protein/permease	0.326895	0.00392672	22
FA / CTRL	HF568_04705	tRNA uridine-5-carboxymethylaminomethyl(34) synthesis GTPase MnmE	0.589857	0.00395596	10
FA / CTRL	HF568_17830	4-hydroxy-3-polyprenylbenzoate decarboxylase	-0.286563	0.00398384	24
FA / CTRL	HF568_03035	NADP-dependent isocitrate dehydrogenase	-0.399986	0.00398851	24
FA / CTRL	HF568_02050	AI-2E family transporter	0.491964	0.0040155	7
FA / CTRL	HF568_13085	hydrogenase formation protein HypD	0.861577	0.00403349	8
FA / CTRL	HF568_01685	YbjQ family protein	0.557357	0.00403866	2
FA / CTRL	HF568_04730	methyltransferase domain-containing protein	-0.280278	0.00407927	5
FA / CTRL	HF568_02460	phytoene/squalene synthase family protein	0.335853	0.00412718	13
FA / CTRL	HF568_00515	DEAD/DEAH box helicase family protein	-0.352532	0.0041432	5
FA / CTRL	HF568_13945	glycosyltransferase family 4 protein	0.789732	0.0041605	5
FA / CTRL	HF568_04795	CbbQ/NirQ/NorQ/GpvN family protein	-0.65375	0.00416073	15
FA / CTRL	HF568_01060	tetratricopeptide repeat protein	0.613454	0.004169	7
FA / CTRL	HF568_17635	TonB C-terminal domain-containing protein	0.915241	0.00418924	5
FA / CTRL	HF568_04570	cyclic pyranopterin monophosphate synthase MoaC	-0.372271	0.00419806	10
FA / CTRL	HF568_00745	YciK family oxidoreductase	1.38844	0.00419897	13
FA / CTRL	HF568_03515	50S ribosomal protein L17	1.44799	0.00420263	13
FA / CTRL	HF568_04565	rod shape-determining protein	-0.441124	0.00420919	23
FA / CTRL	HF568_07875	NAD(P)/FAD-dependent oxidoreductase	-0.367149	0.00421163	34
FA / CTRL	HF568_04800	hypothetical protein	0.860127	0.00423101	6
FA / CTRL	HF568_16410	prolipoprotein diacylglyceryl transferase	0.36874	0.00427663	4
FA / CTRL	HF568_04375	cytochrome bd-I ubiquinol oxidase subunit CydA	1.20874	0.00427669	11
FA / CTRL	HF568_10810	universal stress protein	0.574154	0.00429372	10
FA / CTRL	HF568_15215	beta-3-deoxy-D-manno-oct-2-ulosonic acid transferase	0.326162	0.00431842	5
FA / CTRL	HF568_13850	ribonuclease T	-0.363552	0.00433148	10
FA / CTRL	HF568_00660	methylenetetrahydrofolate reductase	-0.568032	0.00433334	13
FA / CTRL	HF568_14705	glycosyltransferase family 2 protein	0.426379	0.00437109	14
FA / CTRL	HF568_13260	ribose-phosphate pyrophosphokinase	-0.691034	0.00440171	25
FA / CTRL	HF568_12785	ABC transporter substrate-binding protein	-0.4373	0.00441371	25
FA / CTRL	HF568_14610	glycosyltransferase family 39 protein	0.640716	0.00441444	6
FA / CTRL	HF568_08875	MFS transporter	1.99525	0.00441547	6
FA / CTRL	HF568_15720	large conductance mechanosensitive channel protein MscL	0.647776	0.00448859	4
FA / CTRL	HF568_18165	DEAD/DEAH box helicase	0.201704	0.00452136	30
FA / CTRL	HF568_01105	phosphopyruvate hydratase	-0.380223	0.00456712	20
FA / CTRL	HF568_02720	hypothetical protein	-0.787589	0.00457107	7
FA / CTRL	HF568_05235	F0F1 ATP synthase subunit alpha	0.415342	0.00457767	34
FA / CTRL	HF568_14175	radical SAM protein	0.247116	0.00459999	16
FA / CTRL	HF568_12255	FAD-dependent thymidylate synthase	0.205848	0.0046175	18
FA / CTRL	HF568_17165	type II and III secretion system protein	0.743292	0.00464992	5
FA / CTRL	HF568_09835	imidazoleglycerol-phosphate dehydratase HisB	-0.260892	0.00465296	8
FA / CTRL	HF568_10240	methyltransferase domain-containing protein	0.723035	0.00471403	10
FA / CTRL	HF568_14145	hypothetical protein	-0.273266	0.00471911	19
FA / CTRL	HF568_00645	DUF814 domain-containing protein	0.299641	0.00471932	7
FA / CTRL	HF568_15120	M48 family metallopeptidase	0.413864	0.00474208	3
FA / CTRL	HF568_04630	type II toxin-antitoxin system Phd/YefM family antitoxin	0.207234	0.0047706	5
FA / CTRL	HF568_04900	DUF4390 domain-containing protein	0.666382	0.00477419	5
FA / CTRL	HF568_16980	septal ring lytic transglycosylase RlpA family protein	1.26639	0.00477605	10
FA / CTRL	HF568_07205	hypothetical protein	0.896303	0.0047933	10
FA / CTRL	HF568_16355	YbaB/EbfC family nucleoid-associated protein	0.311038	0.00479883	7
FA / CTRL	HF568_15750	CCA tRNA nucleotidyltransferase	-0.38701	0.00483524	3
FA / CTRL	HF568_16100	cyclic beta 1-2 glucan synthetase	2.71468	0.00485878	2
FA / CTRL	HF568_01805	phosphate ABC transporter permease subunit PstC	0.687269	0.00486931	5
FA / CTRL	HF568_06620	bifunctional enoyl-CoA hydratase/phosphate acetyltransferase	-0.499453	0.00487235	12
FA / CTRL	HF568_02045	dihydroxy-acid dehydratase	-0.688854	0.00487369	23
FA / CTRL	HF568_07110	MotA/TolQ/ExbB proton channel family protein	1.80682	0.00487376	3
FA / CTRL	HF568_02865	ATP-binding cassette domain-containing protein	0.473018	0.00488665	14
FA / CTRL	HF568_15385	phosphoglycerate kinase	-0.336368	0.00489449	29
FA / CTRL	HF568_01255	HAMP domain-containing protein	-1.27868	0.00494706	5
FA / CTRL	HF568_17805	2-octaprenyl-6-methoxyphenyl hydroxylase	0.239983	0.00495738	26
FA / CTRL	HF568_13385	chromosome segregation protein SMC	0.199986	0.00500153	22
FA / CTRL	HF568_12585	dynein regulation protein LC7	-0.807141	0.00509583	2
FA / CTRL	HF568_08535	DNA polymerase III subunit chi	-0.43897	0.00511252	4
FA / CTRL	HF568_09595	pantoate--beta-alanine ligase	-0.426142	0.00512317	15
FA / CTRL	HF568_01950	shikimate kinase	-0.594714	0.00514656	5
FA / CTRL	HF568_17475	TM2 domain-containing protein	0.325884	0.00515309	8
FA / CTRL	HF568_10910	lipoprotein-releasing ABC transporter permease subunit	0.577743	0.00516181	8
FA / CTRL	HF568_10370	darcynin	-1.33007	0.00517639	2
FA / CTRL	HF568_03820	23S rRNA (adenine(2503)-C(2))-methyltransferase RlmN	-0.485914	0.00519644	10
FA / CTRL	HF568_00705	L,D-transpeptidase	1.18403	0.00520763	5
FA / CTRL	HF568_02435	lipoyl synthase	-0.699749	0.00522104	16
FA / CTRL	HF568_17870	glutaredoxin 3	0.509424	0.00522946	5
FA / CTRL	HF568_12070	methionine biosynthesis protein MetW	0.1842	0.00527603	14
FA / CTRL	HF568_12435	hypothetical protein	0.297897	0.00532165	4
FA / CTRL	HF568_01305	hypothetical protein	0.737813	0.00532387	3
FA / CTRL	HF568_01270	ParB/RepB/Spo0J family partition protein	-0.0919076	0.00534449	14
FA / CTRL	HF568_01430	heterodisulfide reductase subunit B	-0.355424	0.00535173	9
FA / CTRL	HF568_00040	universal stress protein	0.465137	0.00536283	7
FA / CTRL	HF568_00370	hypothetical protein	0.879952	0.00537621	7
FA / CTRL	HF568_10920	DUF2062 domain-containing protein	0.566014	0.00540598	3
FA / CTRL	HF568_17800	2-octaprenyl-6-methoxyphenyl hydroxylase	-0.414706	0.00545975	13
FA / CTRL	HF568_15780	Fe-S cluster assembly scaffold IscU	0.472691	0.00546802	11
FA / CTRL	HF568_06600	alpha-ketoacid dehydrogenase subunit beta	-1.74499	0.00548215	3
FA / CTRL	HF568_14600	cardiolipin synthase B	-0.116381	0.00550026	12
FA / CTRL	HF568_13885	alpha/beta fold hydrolase	-0.793085	0.00551587	4
FA / CTRL	HF568_12460	solute-binding protein	1.77849	0.00553916	7
FA / CTRL	HF568_07140	5-formyltetrahydrofolate cyclo-ligase	0.62229	0.00554952	7
FA / CTRL	HF568_00180	bifunctional methylenetetrahydrofolate dehydrogenase/methenyltetrahydrofolate cyclohydrolase FolD	-0.677715	0.00557239	12
FA / CTRL	HF568_13100	hydrogenase nickel incorporation protein HypB	1.38677	0.00559767	9
FA / CTRL	HF568_11725	hypothetical protein	0.499598	0.00559877	7
FA / CTRL	HF568_09300	HAD family hydrolase	-0.703162	0.00560265	7
FA / CTRL	HF568_10110	ATP-dependent Clp protease ATP-binding subunit ClpA	0.404172	0.00563906	45
FA / CTRL	HF568_07350	dephospho-CoA kinase	0.440383	0.00564491	8
FA / CTRL	HF568_17540	YbhB/YbcL family Raf kinase inhibitor-like protein	0.437785	0.00566187	10
FA / CTRL	HF568_16640	TrbG/VirB9 family P-type conjugative transfer protein	-0.863149	0.00566682	3
FA / CTRL	HF568_12020	bifunctional glutamate N-acetyltransferase/amino-acid acetyltransferase ArgJ	-0.607028	0.00569506	15
FA / CTRL	HF568_00295	16S rRNA (cytosine(1402)-N(4))-methyltransferase RsmH	-0.261537	0.00571455	13
FA / CTRL	HF568_03700	tryptophan synthase subunit beta	-0.686079	0.00571465	21
FA / CTRL	HF568_05895	metalloprotease TldD	0.310042	0.00572985	29
FA / CTRL	HF568_02110	carbamoyl-phosphate synthase large subunit	0.130197	0.00574216	59
FA / CTRL	HF568_07275	geranyl transferase	-0.377273	0.00575467	14
FA / CTRL	HF568_12480	NAD(P)/FAD-dependent oxidoreductase	-0.0973383	0.0057556	6
FA / CTRL	HF568_08975	ATP-dependent protease subunit HslV	-0.279723	0.00576283	11
FA / CTRL	HF568_07800	glycosyltransferase family 2 protein	-0.409586	0.00576718	12
FA / CTRL	HF568_17820	SCP2 sterol-binding domain-containing protein	-0.504872	0.00577944	8
FA / CTRL	HF568_10475	class 1 fructose-bisphosphatase	-0.633588	0.00578969	2
FA / CTRL	HF568_09095	CDP-diacylglycerol--glycerol-3-phosphate 3-phosphatidyltransferase	-0.398979	0.00579114	8
FA / CTRL	HF568_03400	50S ribosomal protein L22	0.863727	0.00580496	8
FA / CTRL	HF568_17485	GMP synthase	-0.573786	0.00582033	16
FA / CTRL	HF568_04200	chaperonin GroEL	0.26908	0.00582574	69
FA / CTRL	HF568_13890	aminotransferase class I/II-fold pyridoxal phosphate-dependent enzyme	-0.285214	0.00583468	7
FA / CTRL	HF568_07955	hypothetical protein	-0.536501	0.00583492	5
FA / CTRL	HF568_03635	30S ribosomal protein S9	2.16193	0.00588041	9
FA / CTRL	HF568_14575	Obg family GTPase CgtA	-0.573548	0.00589528	11
FA / CTRL	HF568_16260	thioredoxin	0.0636154	0.0059124	19
FA / CTRL	HF568_03675	heavy metal-responsive transcriptional regulator	0.810129	0.00591354	10
FA / CTRL	HF568_12065	homoserine O-acetyltransferase	0.313825	0.00591865	9
FA / CTRL	HF568_01825	sulfite exporter TauE/SafE family protein	0.706424	0.00594365	3
FA / CTRL	HF568_05890	ATP-dependent metallopeptidase FtsH/Yme1/Tma family protein	0.342415	0.00597021	44
FA / CTRL	HF568_11740	beta-ketoacyl-ACP synthase 3	0.593443	0.00598824	7
FA / CTRL	HF568_06960	tetratricopeptide repeat protein	0.253221	0.00599022	8
FA / CTRL	HF568_15560	glycosyltransferase family 4 protein	-1.32153	0.00601249	13
FA / CTRL	HF568_17370	YdcH family protein	0.698998	0.00603297	6
FA / CTRL	HF568_07385	efflux RND transporter periplasmic adaptor subunit	0.525119	0.00606866	14
FA / CTRL	HF568_13620	GTPase HflX	0.176963	0.00606971	16
FA / CTRL	HF568_12525	octaprenyl diphosphate synthase	0.67181	0.00610203	19
FA / CTRL	HF568_07865	OmpA family protein	0.859926	0.00616143	5
FA / CTRL	HF568_09970	chloride channel protein	0.933371	0.0061985	7
FA / CTRL	HF568_07930	NAD(P)/FAD-dependent oxidoreductase	0.819051	0.00620996	15
FA / CTRL	HF568_12310	HAMP domain-containing histidine kinase	-0.342183	0.0062103	21
FA / CTRL	HF568_14065	oxidoreductase	-0.377928	0.00621749	10
FA / CTRL	HF568_16825	LPS export ABC transporter periplasmic protein LptC	1.22172	0.00623853	5
FA / CTRL	HF568_09995	hypothetical protein	0.929997	0.00624352	16
FA / CTRL	HF568_14050	DUF805 domain-containing protein	-0.831202	0.00625716	3
FA / CTRL	HF568_06540	hypothetical protein	0.98192	0.00626237	10
FA / CTRL	HF568_17665	glutamate-1-semialdehyde 2,1-aminomutase	-0.281924	0.00626259	10
FA / CTRL	HF568_14520	magnesium-translocating P-type ATPase	-0.428862	0.00630292	12
FA / CTRL	HF568_12080	bifunctional demethylmenaquinone methyltransferase/2-methoxy-6-polyprenyl-1,4-benzoquinol methylase UbiE	0.255005	0.00632664	21
FA / CTRL	HF568_01400	Crp/Fnr family transcriptional regulator	0.338386	0.00633142	6
FA / CTRL	HF568_08470	potassium-transporting ATPase subunit B	0.674023	0.00638856	2
FA / CTRL	HF568_11670	(2Fe-2S) ferredoxin domain-containing protein	-0.403839	0.00639113	3
FA / CTRL	HF568_15860	S-(hydroxymethyl)glutathione dehydrogenase/class III alcohol dehydrogenase	-0.626365	0.00644712	26
FA / CTRL	HF568_07640	ADP-glyceromanno-heptose 6-epimerase	0.525971	0.00649339	18
FA / CTRL	HF568_09080	ribulose bisphosphate carboxylase small subunit	0.363181	0.00650987	9
FA / CTRL	HF568_08385	phosphoserine phosphatase SerB	0.233442	0.00651321	11
FA / CTRL	HF568_16500	DNA recombination protein RmuC	-0.141687	0.00652932	24
FA / CTRL	HF568_15360	hypothetical protein	0.42569	0.00654796	9
FA / CTRL	HF568_13780	peptide chain release factor 3	0.545416	0.00655862	13
FA / CTRL	HF568_12855	MarR family transcriptional regulator	0.220672	0.00656682	10
FA / CTRL	HF568_07180	helix-turn-helix domain-containing protein	-0.691117	0.00657105	3
FA / CTRL	HF568_00565	glucose-6-phosphate isomerase	-0.593579	0.00657363	5
FA / CTRL	HF568_15085	NAD(P)H:quinone oxidoreductase	-0.993388	0.00658588	9
FA / CTRL	HF568_03160	heavy-metal-associated domain-containing protein	0.107574	0.0066044	2
FA / CTRL	HF568_13000	ATP-dependent Clp protease ATP-binding subunit ClpX	0.260988	0.00661047	37
FA / CTRL	HF568_06520	sulfurtransferase TusA family protein	-0.72056	0.00662751	5
FA / CTRL	HF568_00155	thiol:disulfide interchange protein DsbG	0.440067	0.00662851	11
FA / CTRL	HF568_18110	adenosyl-hopene transferase HpnH	0.115629	0.00665923	14
FA / CTRL	HF568_13010	trigger factor	-0.321225	0.00671131	28
FA / CTRL	HF568_08895	phosphate ABC transporter substrate-binding protein PstS	0.66675	0.00671353	2
FA / CTRL	HF568_08020	hypothetical protein	-1.13433	0.00676087	3
FA / CTRL	HF568_15905	MBL fold metallo-hydrolase	-0.549985	0.00679014	3
FA / CTRL	HF568_10490	cysteine--tRNA ligase	-0.177479	0.00683472	25
FA / CTRL	HF568_09945	sulfate adenylyltransferase subunit CysD	0.80008	0.00683589	9
FA / CTRL	HF568_06955	glycerol-3-phosphate 1-O-acyltransferase PlsY	-0.350076	0.00684759	6
FA / CTRL	HF568_00670	methionine adenosyltransferase	-0.376205	0.0068566	23
FA / CTRL	HF568_06975	cell division topological specificity factor MinE	0.254352	0.00692364	8
FA / CTRL	HF568_07450	6-phosphogluconate dehydrogenase	-0.600769	0.00695077	3
FA / CTRL	HF568_09160	ABC transporter substrate-binding protein	-0.991263	0.00698365	2
FA / CTRL	HF568_04825	TIGR00730 family Rossman fold protein	-0.019558	0.00717488	9
FA / CTRL	HF568_17570	NADH-quinone oxidoreductase subunit M	1.11581	0.00719375	3
FA / CTRL	HF568_12285	DUF3579 domain-containing protein	0.516907	0.00724347	5
FA / CTRL	HF568_02695	energy transducer TonB	0.690043	0.0073002	4
FA / CTRL	HF568_11010	quinol oxidase	0.208573	0.00735696	17
FA / CTRL	HF568_16870	SDR family NAD(P)-dependent oxidoreductase	-0.760617	0.00736287	13
FA / CTRL	HF568_05300	helix-turn-helix transcriptional regulator	0.46594	0.00737424	6
FA / CTRL	HF568_00235	FtsQ-type POTRA domain-containing protein	0.497775	0.00738833	13
FA / CTRL	HF568_12235	uroporphyrinogen decarboxylase	-0.463535	0.0073977	9
FA / CTRL	HF568_06455	exodeoxyribonuclease III	-0.198149	0.00744287	12
FA / CTRL	HF568_08995	ABC transporter permease	0.514704	0.00748806	4
FA / CTRL	HF568_17005	MBL fold metallo-hydrolase	-0.387967	0.00749343	7
FA / CTRL	HF568_14250	PilT/PilU family type 4a pilus ATPase	0.304553	0.00751953	24
FA / CTRL	HF568_08290	threonine--tRNA ligase	0.221991	0.00756853	20
FA / CTRL	HF568_01780	GTPase Era	-0.499752	0.00756894	18
FA / CTRL	HF568_14245	1-(5-phosphoribosyl)-5-((5- phosphoribosylamino)methylideneamino)imidazole-4- carboxamide isomerase	0.610849	0.00757193	5
FA / CTRL	HF568_05715	3-oxoacyl-ACP reductase FabG	0.152225	0.00764412	6
FA / CTRL	HF568_18005	ADP-ribosylglycohydrolase family protein	-0.811714	0.00765006	4
FA / CTRL	HF568_14405	30S ribosomal protein S6	0.484276	0.00767493	11
FA / CTRL	HF568_06075	TrbG/VirB9 family P-type conjugative transfer protein	0.956676	0.0076773	12
FA / CTRL	HF568_17990	DUF541 domain-containing protein	0.295782	0.00768563	6
FA / CTRL	HF568_02100	hypothetical protein	-0.442663	0.00772288	6
FA / CTRL	HF568_05255	bifunctional UDP-N-acetylglucosamine diphosphorylase/glucosamine-1-phosphate N-acetyltransferase GlmU	0.373744	0.00773576	11
FA / CTRL	HF568_11765	quinolinate synthase NadA	-0.433845	0.00780863	18
FA / CTRL	HF568_09890	nucleotidyltransferase family protein	-0.387749	0.00790356	9
FA / CTRL	HF568_15390	pyruvate kinase	0.0612326	0.00791649	28
FA / CTRL	HF568_17450	hypothetical protein	-0.239418	0.00803187	10
FA / CTRL	HF568_03350	4Fe-4S dicluster domain-containing protein	2.63269	0.00805225	8
FA / CTRL	HF568_03095	site-specific integrase	-0.355104	0.00806833	7
FA / CTRL	HF568_16015	plasmid maintenance system killer	0.0431118	0.00806953	6
FA / CTRL	HF568_01945	3-dehydroquinate synthase	0.801596	0.00807478	2
FA / CTRL	HF568_12530	hypothetical protein	0.850592	0.0080778	9
FA / CTRL	HF568_09950	sulfate adenylyltransferase	1.13473	0.00811841	12
FA / CTRL	HF568_11830	tol-pal system protein YbgF	0.607059	0.00812096	9
FA / CTRL	HF568_14375	YdbL family protein	1.56306	0.00812109	3
FA / CTRL	HF568_09940	phosphoadenylyl-sulfate reductase	1.43425	0.00813972	8
FA / CTRL	HF568_03705	tryptophan synthase subunit alpha	0.474416	0.00814348	5
FA / CTRL	HF568_02415	hypothetical protein	0.576504	0.00820747	7
FA / CTRL	HF568_15565	glycosyltransferase family 4 protein	-0.556568	0.00820807	13
FA / CTRL	HF568_15000	L-threonylcarbamoyladenylate synthase	1.04332	0.00821684	4
FA / CTRL	HF568_14615	thioredoxin fold domain-containing protein	0.616445	0.00823625	4
FA / CTRL	HF568_10620	HAD-IB family phosphatase	0.365483	0.00830052	15
FA / CTRL	HF568_16025	plasma-membrane proton-efflux P-type ATPase	0.498163	0.00838778	12
FA / CTRL	HF568_06445	LysR family transcriptional regulator	0.557912	0.00840551	20
FA / CTRL	HF568_13170	DNA topoisomerase IV subunit A	0.0680008	0.00844885	26
FA / CTRL	HF568_01295	EAL domain-containing protein	-0.283182	0.00847393	35
FA / CTRL	HF568_15700	isoleucine--tRNA ligase	0.174052	0.00852698	40
FA / CTRL	HF568_12045	long-chain fatty acid--CoA ligase	-0.407353	0.00858041	3
FA / CTRL	HF568_14090	FtsX-like permease family protein	0.508035	0.00858167	3
FA / CTRL	HF568_17685	sulfotransferase domain-containing protein	-0.459267	0.00860061	11
FA / CTRL	HF568_07175	redox-regulated ATPase YchF	0.251538	0.00863066	11
FA / CTRL	HF568_15925	MBL fold metallo-hydrolase	-0.132515	0.00863305	4
FA / CTRL	HF568_04740	YhbY family RNA-binding protein	0.491447	0.00864985	5
FA / CTRL	HF568_08430	hypothetical protein	2.47544	0.00865808	2
FA / CTRL	HF568_14380	3'-5' exonuclease	0.110687	0.00868371	12
FA / CTRL	HF568_16470	prephenate dehydratase	-0.280758	0.00870118	22
FA / CTRL	HF568_15770	Rrf2 family transcriptional regulator	0.753864	0.00871953	5
FA / CTRL	HF568_13050	outer membrane protein assembly factor BamB	0.210494	0.0087273	9
FA / CTRL	HF568_07550	NAD-dependent epimerase/dehydratase family protein	-1.09284	0.0087582	5
FA / CTRL	HF568_15130	TonB-dependent receptor	0.329484	0.00880099	10
FA / CTRL	HF568_17080	MCE family protein	0.295154	0.00881741	12
FA / CTRL	HF568_07120	TonB family protein	0.174838	0.00881913	3
FA / CTRL	HF568_08765	heavy metal translocating P-type ATPase	-0.259887	0.00890242	6
FA / CTRL	HF568_03380	50S ribosomal protein L4	1.054	0.00890629	12
FA / CTRL	HF568_06565	cytochrome C oxidase subunit II	0.568179	0.00891335	16
FA / CTRL	HF568_08425	hypothetical protein	0.800281	0.00893003	28
FA / CTRL	HF568_04355	glycolate oxidase subunit GlcE	0.288844	0.00903303	14
FA / CTRL	HF568_01015	DUF302 domain-containing protein	2.00683	0.00904637	4
FA / CTRL	HF568_07090	type II toxin-antitoxin system VapC family toxin	-0.0854202	0.00907749	5
FA / CTRL	HF568_12455	thioredoxin fold domain-containing protein	0.364234	0.00909317	5
FA / CTRL	HF568_00715	AI-2E family transporter	0.530277	0.00909397	7
FA / CTRL	HF568_08575	alcohol dehydrogenase catalytic domain-containing protein	-0.448866	0.00912615	6
FA / CTRL	HF568_07200	alanine--tRNA ligase	0.2126	0.00920837	43
FA / CTRL	HF568_03285	HAD-IIB family hydrolase	-0.129786	0.00924268	5
FA / CTRL	HF568_17850	efflux RND transporter periplasmic adaptor subunit	0.350965	0.00930697	15
FA / CTRL	HF568_02090	thiazole synthase	0.19037	0.00946651	16
FA / CTRL	HF568_16360	recombination protein RecR	-0.401369	0.00949293	10
FA / CTRL	HF568_04325	hydroxylamine reductase	0.251602	0.00950518	15
FA / CTRL	HF568_11025	TDT family transporter	-0.581839	0.00950518	7
FA / CTRL	HF568_16450	S-methyl-5-thioribose-1-phosphate isomerase	-0.408607	0.00951167	18
FA / CTRL	HF568_03520	dUTP diphosphatase	0.501629	0.00960947	8
FA / CTRL	HF568_00075	2,3-bisphosphoglycerate-independent phosphoglycerate mutase	-0.294375	0.00965988	20
FA / CTRL	HF568_13855	iron export ABC transporter permease subunit FetB	0.854358	0.00965988	4
FA / CTRL	HF568_08580	SAM-dependent methyltransferase	-0.377631	0.00966538	21
FA / CTRL	HF568_11090	YbhB/YbcL family Raf kinase inhibitor-like protein	0.420821	0.00971979	9
FA / CTRL	HF568_10640	APC family permease	0.701823	0.00973381	5
FA / CTRL	HF568_04395	FAD-dependent oxidoreductase	0.0801483	0.00978965	12
FA / CTRL	HF568_02140	cytochrome O ubiquinol oxidase	0.49152	0.00985138	4
FA / CTRL	HF568_05240	F0F1 ATP synthase subunit gamma	0.44765	0.00993887	23
FA / CTRL	HF568_17715	PhoH family protein	0.374625	0.00995569	17
FA / CTRL	HF568_16290	ribosome maturation factor RimM	0.56729	0.00998434	11
FA / CTRL	HF568_17340	squalene--hopene cyclase	0.632411	0.0100547	6
FA / CTRL	HF568_07820	bifunctional diaminohydroxyphosphoribosylaminopyrimidine deaminase/5-amino-6-(5-phosphoribosylamino)uracil reductase RibD	-0.420536	0.0100568	9
FA / CTRL	HF568_16320	endolytic transglycosylase MltG	1.52911	0.0101781	8
FA / CTRL	HF568_13055	tetratricopeptide repeat protein	0.427871	0.0102204	9
FA / CTRL	HF568_00135	repressor LexA	0.100964	0.010234	14
FA / CTRL	HF568_03385	50S ribosomal protein L23	0.258853	0.0102459	4
FA / CTRL	HF568_12085	5-methyltetrahydropteroyltriglutamate-- homocysteine S-methyltransferase	0.379999	0.0103289	56
FA / CTRL	HF568_03310	ATP-dependent DNA helicase	-0.305813	0.010374	26
FA / CTRL	HF568_13095	hydrogenase maturation nickel metallochaperone HypA	1.31241	0.0104102	5
FA / CTRL	HF568_17880	N-acetylmuramoyl-L-alanine amidase	0.269455	0.0104138	13
FA / CTRL	HF568_13870	protease HtpX	0.485803	0.0104339	7
FA / CTRL	HF568_17495	hypothetical protein	1.09376	0.0104541	3
FA / CTRL	HF568_04335	hypothetical protein	-0.357468	0.0104621	29
FA / CTRL	HF568_01475	transglutaminase family protein	-0.650251	0.0105028	9
FA / CTRL	HF568_15365	inositol monophosphatase family protein	0.285896	0.0105594	12
FA / CTRL	HF568_00735	thioredoxin-disulfide reductase	-0.612714	0.0105889	15
FA / CTRL	HF568_14255	type IV pilus twitching motility protein PilT	-0.294486	0.0106773	22
FA / CTRL	HF568_02760	histidine phosphatase family protein	-1.27594	0.0107045	3
[truncated: 943 more rows]

## Sheet: FA25 vs FA10
comparison	gene names	protein names	log2 fold change	q value	# unique total peptides
[truncated: 2,017 more rows]

[truncated: 3 more sheets: FA50 vs FA25, FA75 vs FA50, FA100 vs FA75]
