# Supplementary material for: Proteomic Insights into the Adaptation of Acidithiobacillus ferridurans to Municipal Solid Waste Incineration Residues for Enhanced Bioleaching Efficiency
Source: J Proteome Res. 2025 Apr 9;24(5):2243–55. doi: 10.1021/acs.jproteome.4c00527 (PMC12053936; doi:10.1021/acs.jproteome.4c00527)
Supplement: Supplementary file 4 — pr4c00527_si_004.xlsx [file pr4c00527_si_004.xlsx]

## Sheet: BA vs CTRL
comparison	gene names	protein names	log2 fold change	q value	# unique total peptides
BA / CTRL	HF568_13120	TonB-dependent receptor	5.70998	0.00304585	7
BA / CTRL	HF568_13935	c-type cytochrome	5.6961	0.00407377	7
BA / CTRL	HF568_13145	hypothetical protein	4.9967	0.00192211	13
BA / CTRL	HF568_13770	TonB-dependent receptor	4.74942	0.00710799	11
BA / CTRL	HF568_15950	phospholipase	4.55834	0.00185473	10
BA / CTRL	HF568_07125	twin-arginine translocation signal domain-containing protein	4.37161	0.000781012	16
BA / CTRL	HF568_10985	ABC transporter substrate-binding protein	4.15798	8.03844e-09	22
BA / CTRL	HF568_08300	50S ribosomal protein L35	4.1368	0.00148891	3
BA / CTRL	HF568_07850	sel1 repeat family protein	3.88937	0.00198003	8
BA / CTRL	HF568_12865	YceI family protein	3.84524	0.000561417	22
BA / CTRL	HF568_14100	biotin/lipoyl-binding protein	3.80759	0.000236119	16
BA / CTRL	HF568_10290	carotenoid 1,2-hydratase	3.76567	2.49557e-05	8
BA / CTRL	HF568_08305	50S ribosomal protein L20	3.69148	6.73296e-05	10
BA / CTRL	HF568_15490	TonB-dependent receptor	3.67784	0.025122	10
BA / CTRL	HF568_00740	c-type cytochrome	3.65941	0.00109896	5
BA / CTRL	HF568_13940	cytochrome C	3.64755	0.00772761	6
BA / CTRL	HF568_02995	TonB-dependent receptor	3.64002	0.0133507	8
BA / CTRL	HF568_15130	TonB-dependent receptor	3.63515	0.0211863	10
BA / CTRL	HF568_08475	potassium-transporting ATPase subunit KdpC	3.50116	0.0170561	4
BA / CTRL	HF568_01770	DUF4845 domain-containing protein	3.39913	0.000149596	3
BA / CTRL	HF568_08470	potassium-transporting ATPase subunit B	3.35829	0.0197164	2
BA / CTRL	HF568_09625	cytochrome c1	3.34391	0.00248943	9
BA / CTRL	HF568_05550	OprD family porin	3.26894	0.00425101	8
BA / CTRL	HF568_14375	YdbL family protein	3.25672	0.0011357	3
BA / CTRL	HF568_14305	purine nucleoside permease	3.21144	0.010411	11
BA / CTRL	HF568_03440	type Z 30S ribosomal protein S14	3.17635	0.000164791	4
BA / CTRL	HF568_03350	4Fe-4S dicluster domain-containing protein	3.168	0.00721302	8
BA / CTRL	HF568_10055	thioredoxin fold domain-containing protein	3.15289	0.00303053	3
BA / CTRL	HF568_10545	HAD-IC family P-type ATPase	3.13788	0.0103235	18
BA / CTRL	HF568_03635	30S ribosomal protein S9	3.0473	7.38577e-05	9
BA / CTRL	HF568_07110	MotA/TolQ/ExbB proton channel family protein	3.03284	0.00112045	3
BA / CTRL	HF568_06590	rusticyanin	2.95414	0.000446288	21
BA / CTRL	HF568_12460	solute-binding protein	2.90033	8.15392e-05	7
BA / CTRL	HF568_09615	ubiquinol-cytochrome c reductase iron-sulfur subunit	2.89985	0.00209586	3
BA / CTRL	HF568_10735	GTP-binding protein	2.89697	0.00147912	15
BA / CTRL	HF568_04700	porin	2.87206	0.00544238	14
BA / CTRL	HF568_03000	TonB-dependent receptor	2.82598	0.00136329	11
BA / CTRL	HF568_14485	50S ribosomal protein L34	2.76094	0.000239311	2
BA / CTRL	HF568_00085	S41 family peptidase	2.72403	0.000111259	25
BA / CTRL	HF568_03410	50S ribosomal protein L16	2.70907	0.000117467	10
BA / CTRL	HF568_12380	septal ring lytic transglycosylase RlpA family protein	2.67572	0.000996848	2
BA / CTRL	HF568_05885	type II and III secretion system protein	2.66747	0.000446067	7
BA / CTRL	HF568_16125	30S ribosomal protein S21	2.66108	0.00134213	10
BA / CTRL	HF568_06555	c-type cytochrome	2.6588	8.43437e-05	13
BA / CTRL	HF568_16865	twin-arginine translocation signal domain-containing protein	2.63978	0.00641586	4
BA / CTRL	HF568_01305	hypothetical protein	2.62742	9.318e-05	3
BA / CTRL	HF568_14490	ribonuclease P protein component	2.59809	1.30375e-05	5
BA / CTRL	HF568_01685	YbjQ family protein	2.59473	0.000218833	2
BA / CTRL	HF568_13900	phosphate ABC transporter substrate-binding protein PstS	2.58807	0.000945534	14
BA / CTRL	HF568_01800	phosphate ABC transporter substrate-binding protein PstS	2.58315	0.00693381	9
BA / CTRL	HF568_09995	hypothetical protein	2.58222	0.000331005	16
BA / CTRL	HF568_13130	TolC family protein	2.54135	0.000443319	8
BA / CTRL	HF568_05325	hypothetical protein	2.52372	0.000176781	2
BA / CTRL	HF568_10540	potassium-transporting ATPase subunit KdpA	2.50187	0.0090181	11
BA / CTRL	HF568_00750	ubiquinol-cytochrome c reductase iron-sulfur subunit	2.48924	0.000967851	7
BA / CTRL	HF568_14750	ComF family protein	2.43713	0.000177699	8
BA / CTRL	HF568_15000	L-threonylcarbamoyladenylate synthase	2.42186	0.00158223	4
BA / CTRL	HF568_13505	30S ribosomal protein S12	2.40856	5.81933e-07	11
BA / CTRL	HF568_14075	peptide ABC transporter substrate-binding protein	2.40635	0.0190062	4
BA / CTRL	HF568_09620	cytochrome bc complex cytochrome b subunit	2.37535	0.00291545	9
BA / CTRL	HF568_06925	DUF2442 domain-containing protein	2.36574	0.00103308	4
BA / CTRL	HF568_17165	type II and III secretion system protein	2.30787	0.00158436	5
BA / CTRL	HF568_17790	solute-binding protein	2.29093	0.000621678	10
BA / CTRL	HF568_06470	glutathione S-transferase	2.26341	2.74642e-05	9
BA / CTRL	HF568_06070	TrbG/VirB9 family P-type conjugative transfer protein	2.25251	0.00206601	10
BA / CTRL	HF568_03505	30S ribosomal protein S4	2.21551	2.23879e-06	22
BA / CTRL	HF568_16825	LPS export ABC transporter periplasmic protein LptC	2.21415	0.000620756	5
BA / CTRL	HF568_02265	polyisoprenoid-binding protein	2.18057	0.00471932	15
BA / CTRL	HF568_05685	outer membrane lipoprotein carrier protein LolA	2.17944	0.00013433	6
BA / CTRL	HF568_03470	50S ribosomal protein L15	2.16621	4.51937e-05	7
BA / CTRL	HF568_10490	cysteine--tRNA ligase	2.16	0.00414855	25
BA / CTRL	HF568_14605	SsrA-binding protein SmpB	2.15833	2.68131e-07	9
BA / CTRL	HF568_06080	type IV secretion system protein	2.14594	0.000296442	8
BA / CTRL	HF568_12650	P-type conjugative transfer protein TrbJ	2.13365	0.00982412	2
BA / CTRL	HF568_13270	outer membrane beta-barrel protein	2.12096	0.00217837	3
BA / CTRL	HF568_08905	hypothetical protein	2.09964	0.00132033	2
BA / CTRL	HF568_11520	outer membrane lipoprotein chaperone LolA	2.08015	9.78162e-05	10
BA / CTRL	HF568_08055	BolA family transcriptional regulator	2.07198	0.00312713	6
BA / CTRL	HF568_13500	30S ribosomal protein S7	2.06091	3.98722e-05	20
BA / CTRL	HF568_01570	50S ribosomal protein L28	2.05238	0.000726345	9
BA / CTRL	HF568_12525	octaprenyl diphosphate synthase	2.05056	0.00345417	19
BA / CTRL	HF568_16335	pilus assembly protein PilZ	2.0481	0.00221756	8
BA / CTRL	HF568_18140	hypothetical protein	2.0378	0.00135806	17
BA / CTRL	HF568_08785	lysophospholipid acyltransferase family protein	2.03134	2.09587e-07	15
BA / CTRL	HF568_11830	tol-pal system protein YbgF	2.01796	0.000427678	9
BA / CTRL	HF568_07205	hypothetical protein	2.01708	5.65799e-05	10
BA / CTRL	HF568_13150	peptidase M4	2.00897	0.00047411	3
BA / CTRL	HF568_04050	lytic murein transglycosylase	1.99703	0.00110697	5
BA / CTRL	HF568_16830	lipopolysaccharide transport periplasmic protein LptA	1.99064	0.000278517	8
BA / CTRL	HF568_13450	zinc-dependent alcohol dehydrogenase family protein	1.9723	0.000618523	8
BA / CTRL	HF568_08895	phosphate ABC transporter substrate-binding protein PstS	1.96467	0.00368583	2
BA / CTRL	HF568_03660	PilN domain-containing protein	1.94858	3.82954e-05	3
BA / CTRL	HF568_16875	c-type cytochrome	1.94635	0.000714098	15
BA / CTRL	HF568_11545	L,D-transpeptidase family protein	1.94319	0.000571891	13
BA / CTRL	HF568_06540	hypothetical protein	1.94139	0.00136284	10
BA / CTRL	HF568_14565	50S ribosomal protein L21	1.93218	2.10753e-05	9
BA / CTRL	HF568_18205	pyrimidine/purine nucleoside phosphorylase	1.93015	0.00250573	2
BA / CTRL	HF568_03390	50S ribosomal protein L2	1.91524	0.000243713	23
BA / CTRL	HF568_02235	DUF4124 domain-containing protein	1.91495	0.00196867	6
BA / CTRL	HF568_07010	LysM peptidoglycan-binding domain-containing protein	1.90471	8.74356e-06	20
BA / CTRL	HF568_13135	efflux RND transporter periplasmic adaptor subunit	1.88685	2.09587e-07	15
BA / CTRL	HF568_15890	hypothetical protein	1.88147	0.000881095	8
BA / CTRL	HF568_02765	hypothetical protein	1.87526	0.000421888	6
BA / CTRL	HF568_16440	DUF2968 domain-containing protein	1.85357	2.90514e-05	9
BA / CTRL	HF568_03515	50S ribosomal protein L17	1.85233	1.34889e-05	13
BA / CTRL	HF568_00350	hypothetical protein	1.84133	3.5943e-06	7
BA / CTRL	HF568_12405	hypothetical protein	1.83183	5.13685e-05	6
BA / CTRL	HF568_04045	C40 family peptidase	1.82653	0.0176172	3
BA / CTRL	HF568_10335	DUF4902 domain-containing protein	1.82489	0.0145177	4
BA / CTRL	HF568_10165	MarR family EPS-associated transcriptional regulator	1.81655	0.000320332	4
BA / CTRL	HF568_11780	crossover junction endodeoxyribonuclease RuvC	1.80337	0.000141069	8
BA / CTRL	HF568_03395	30S ribosomal protein S19	1.79708	0.000342689	10
BA / CTRL	HF568_07100	DUF3568 family protein	1.79558	0.000343591	3
BA / CTRL	HF568_15690	hypothetical protein	1.78515	0.0172721	2
BA / CTRL	HF568_03860	trypsin-like serine protease	1.78294	0.000247661	11
BA / CTRL	HF568_03455	50S ribosomal protein L18	1.78021	5.19726e-06	6
BA / CTRL	HF568_07435	HAD-IC family P-type ATPase	1.77685	0.0176889	4
BA / CTRL	HF568_03755	preprotein translocase subunit YajC	1.77367	0.00436015	2
BA / CTRL	HF568_09050	BMC domain-containing protein	1.77018	0.00308359	13
BA / CTRL	HF568_07120	TonB family protein	1.75905	0.0030139	3
BA / CTRL	HF568_00290	cell division protein FtsL	1.75659	0.0286907	3
BA / CTRL	HF568_03485	translation initiation factor IF-1	1.7504	0.00019703	6
BA / CTRL	HF568_10740	polysaccharide deacetylase family protein	1.74887	0.0012155	8
BA / CTRL	HF568_11980	septal ring lytic transglycosylase RlpA family protein	1.74432	0.000196485	10
BA / CTRL	HF568_03345	molybdopterin-dependent oxidoreductase	1.7358	0.00634104	16
BA / CTRL	HF568_09170	DUF488 family protein	1.73439	0.00161189	12
BA / CTRL	HF568_01060	tetratricopeptide repeat protein	1.71765	0.00220391	7
BA / CTRL	HF568_17370	YdcH family protein	1.71739	0.00342848	6
BA / CTRL	HF568_02550	TOBE domain-containing protein	1.71695	0.0195548	6
BA / CTRL	HF568_06560	hypothetical protein	1.7057	4.67079e-06	10
BA / CTRL	HF568_11585	TolC family protein	1.70386	6.47045e-07	3
BA / CTRL	HF568_16495	cytidylate kinase	1.67198	1.46259e-05	3
BA / CTRL	HF568_09585	Smr/MutS family protein	1.6699	0.000107957	4
BA / CTRL	HF568_16400	30S ribosomal protein S20	1.66593	0.00131237	11
BA / CTRL	HF568_06565	cytochrome C oxidase subunit II	1.66433	0.000188785	16
BA / CTRL	HF568_03495	30S ribosomal protein S13	1.65814	2.36194e-05	14
BA / CTRL	HF568_02420	hypothetical protein	1.65406	0.00271275	3
BA / CTRL	HF568_03465	50S ribosomal protein L30	1.65184	0.000482813	3
BA / CTRL	HF568_10260	30S ribosomal protein S15	1.64719	0.000304858	8
BA / CTRL	HF568_13840	hypothetical protein	1.63943	0.000336701	21
BA / CTRL	HF568_12680	P-type conjugative transfer ATPase TrbB	1.63685	0.00106906	3
BA / CTRL	HF568_04375	cytochrome bd-I ubiquinol oxidase subunit CydA	1.63244	0.00148311	11
BA / CTRL	HF568_14495	membrane protein insertion efficiency factor YidD	1.63125	0.000160178	4
BA / CTRL	HF568_15010	thioredoxin family protein	1.6312	0.00141432	6
BA / CTRL	HF568_07940	hypothetical protein	1.63024	0.00471635	4
BA / CTRL	HF568_04830	DUF2782 domain-containing protein	1.62525	0.00208078	5
BA / CTRL	HF568_09875	SurA domain protein	1.62159	6.53759e-05	21
BA / CTRL	HF568_10240	methyltransferase domain-containing protein	1.62062	0.000519572	10
BA / CTRL	HF568_09570	hypothetical protein	1.62042	1.72917e-05	5
BA / CTRL	HF568_00080	peptidoglycan DD-metalloendopeptidase family protein	1.61674	3.46736e-05	19
BA / CTRL	HF568_14440	DUF4168 domain-containing protein	1.61655	0.00391339	10
BA / CTRL	HF568_05920	DUF1778 domain-containing protein	1.6158	0.00260176	5
BA / CTRL	HF568_09055	BMC domain-containing protein	1.61514	0.00192686	4
BA / CTRL	HF568_16980	septal ring lytic transglycosylase RlpA family protein	1.61298	7.33663e-06	10
BA / CTRL	HF568_14120	protochlorophyllide oxidoreductase	1.61016	0.00985138	4
BA / CTRL	HF568_13330	PDZ domain-containing protein	1.60574	0.000111541	6
BA / CTRL	HF568_10235	ribonuclease HI	1.59761	0.000691137	7
BA / CTRL	HF568_09040	hypothetical protein	1.59672	0.00232308	8
BA / CTRL	HF568_14210	ribulose bisphosphate carboxylase small subunit	1.59173	0.00390535	9
BA / CTRL	HF568_03695	phosphoribosylanthranilate isomerase	1.58707	0.00205386	2
BA / CTRL	HF568_09060	carboxysome peptide B	1.58203	0.00364808	8
BA / CTRL	HF568_08430	hypothetical protein	1.57767	0.0017228	2
BA / CTRL	HF568_18115	HpnM family protein	1.57285	0.00129477	15
BA / CTRL	HF568_08575	alcohol dehydrogenase catalytic domain-containing protein	1.56718	0.00843167	6
BA / CTRL	HF568_10270	ribosome-binding factor A	1.56639	4.65134e-05	4
BA / CTRL	HF568_03640	50S ribosomal protein L13	1.56247	0.000141351	13
BA / CTRL	HF568_16295	30S ribosomal protein S16	1.56105	1.73684e-05	6
BA / CTRL	HF568_06060	hypothetical protein	1.55915	0.000584953	4
BA / CTRL	HF568_07140	5-formyltetrahydrofolate cyclo-ligase	1.55172	0.00143378	7
BA / CTRL	HF568_01100	septation ring formation regulator EzrA	1.54555	0.0072806	2
BA / CTRL	HF568_04900	DUF4390 domain-containing protein	1.53127	0.000704587	5
BA / CTRL	HF568_12355	hypothetical protein	1.53027	1.01433e-05	13
BA / CTRL	HF568_09355	3-hydroxyacyl-ACP dehydratase FabZ	1.52475	0.000526337	10
BA / CTRL	HF568_18145	penicillin-binding protein 2	1.51467	1.40867e-05	18
BA / CTRL	HF568_10795	protein-L-isoaspartate O-methyltransferase	1.51284	3.45459e-05	14
BA / CTRL	HF568_11035	efflux transporter outer membrane subunit	1.50963	7.6399e-05	8
BA / CTRL	HF568_08320	integration host factor subunit alpha	1.50921	0.000410766	13
BA / CTRL	HF568_10430	helix-turn-helix transcriptional regulator	1.50651	7.11475e-06	6
BA / CTRL	HF568_01985	type II secretion system F family protein	1.49845	0.000167443	9
BA / CTRL	HF568_10375	MarR family transcriptional regulator	1.49678	0.000538074	9
BA / CTRL	HF568_15280	TolC family protein	1.49585	8.43804e-08	11
BA / CTRL	HF568_11155	hypothetical protein	1.49481	0.0160266	3
BA / CTRL	HF568_10810	universal stress protein	1.49135	5.78002e-05	10
BA / CTRL	HF568_14410	30S ribosomal protein S18	1.48387	0.000269763	10
BA / CTRL	HF568_03430	50S ribosomal protein L24	1.47996	8.93525e-05	13
BA / CTRL	HF568_11230	single-stranded DNA-binding protein	1.47805	0.00211972	18
BA / CTRL	HF568_13855	iron export ABC transporter permease subunit FetB	1.47592	0.00672598	4
BA / CTRL	HF568_02090	thiazole synthase	1.47067	0.00207707	16
BA / CTRL	HF568_14615	thioredoxin fold domain-containing protein	1.45797	0.00202142	4
BA / CTRL	HF568_04770	cytochrome c1	1.45778	0.000823616	12
BA / CTRL	HF568_04765	twin-arginine translocation signal domain-containing protein	1.45179	0.00331057	3
BA / CTRL	HF568_03500	30S ribosomal protein S11	1.45113	2.47993e-06	12
BA / CTRL	HF568_02410	response regulator	1.45046	0.000415021	16
BA / CTRL	HF568_10380	carboxymuconolactone decarboxylase family protein	1.45036	0.0013559	5
BA / CTRL	HF568_03675	heavy metal-responsive transcriptional regulator	1.44792	0.000874961	10
BA / CTRL	HF568_14355	NTP transferase domain-containing protein	1.44528	0.00111221	3
BA / CTRL	HF568_14110	hypothetical protein	1.4422	0.0260292	4
BA / CTRL	HF568_17990	DUF541 domain-containing protein	1.43991	0.00346535	6
BA / CTRL	HF568_12285	DUF3579 domain-containing protein	1.43839	0.000222091	5
BA / CTRL	HF568_08665	ABC transporter substrate-binding protein	1.43795	0.000218077	9
BA / CTRL	HF568_12715	hypothetical protein	1.43699	0.000226678	3
BA / CTRL	HF568_07865	OmpA family protein	1.43404	0.00211788	5
BA / CTRL	HF568_17495	hypothetical protein	1.42875	0.00342305	3
BA / CTRL	HF568_03890	hypothetical protein	1.4268	0.00151954	3
BA / CTRL	HF568_05675	hypothetical protein	1.4256	8.43437e-05	4
BA / CTRL	HF568_15650	Trm112 family protein	1.42552	0.0021638	5
BA / CTRL	HF568_16935	GNAT family N-acetyltransferase	1.42218	0.000355018	3
BA / CTRL	HF568_10975	hypothetical protein	1.41576	5.7447e-05	5
BA / CTRL	HF568_06550	cytochrome C	1.41555	0.000234934	6
BA / CTRL	HF568_18150	hypothetical protein	1.41521	0.000230181	5
BA / CTRL	HF568_03425	50S ribosomal protein L14	1.41449	0.000130269	16
BA / CTRL	HF568_03220	SPOR domain-containing protein	1.413	7.49945e-05	4
BA / CTRL	HF568_17055	cold-shock protein	1.41062	0.00940204	13
BA / CTRL	HF568_15855	S-(hydroxymethyl)glutathione synthase	1.40521	1.13499e-06	12
BA / CTRL	HF568_12990	HU family DNA-binding protein	1.40145	0.000182349	14
BA / CTRL	HF568_01915	ABC transporter permease	1.38394	0.00258415	8
BA / CTRL	HF568_03380	50S ribosomal protein L4	1.38031	0.000659176	12
BA / CTRL	HF568_07625	type II toxin-antitoxin system VapB family antitoxin	1.37812	0.00144887	3
BA / CTRL	HF568_09865	BolA/IbaG family iron-sulfur metabolism protein	1.37769	0.00170974	5
BA / CTRL	HF568_01450	hypothetical protein	1.37531	0.00266729	9
BA / CTRL	HF568_00370	hypothetical protein	1.37356	0.000692201	7
BA / CTRL	HF568_09365	OmpH family outer membrane protein	1.37315	3.25904e-06	6
BA / CTRL	HF568_13040	(d)CMP kinase	1.37066	0.000452343	14
BA / CTRL	HF568_10510	hypothetical protein	1.3686	0.000854755	3
BA / CTRL	HF568_16015	plasmid maintenance system killer	1.3672	0.00553827	6
BA / CTRL	HF568_17595	NADH-quinone oxidoreductase subunit NuoH	1.36619	0.000719336	7
BA / CTRL	HF568_02450	D-alanyl-D-alanine carboxypeptidase	1.3659	3.87257e-05	16
BA / CTRL	HF568_06975	cell division topological specificity factor MinE	1.36108	0.0019264	8
BA / CTRL	HF568_06065	TrbI/VirB10 family protein	1.36047	0.000926628	6
BA / CTRL	HF568_01045	outer membrane protein assembly factor BamD	1.35801	0.000110981	12
BA / CTRL	HF568_14350	oxalurate catabolism protein HpxZ	1.35286	0.0285531	8
BA / CTRL	HF568_02475	cytochrome c oxidase assembly protein	1.35145	0.00671546	3
BA / CTRL	HF568_00605	hypothetical protein	1.3508	0.000234872	5
BA / CTRL	HF568_09805	prevent-host-death protein	1.33765	0.00133415	6
BA / CTRL	HF568_06990	ferredoxin family protein	1.33756	0.00536575	5
BA / CTRL	HF568_04215	protein-disulfide reductase DsbD	1.33622	0.000472563	5
BA / CTRL	HF568_16020	HigA family addiction module antidote protein	1.33308	0.00136917	9
BA / CTRL	HF568_01905	peptide ABC transporter substrate-binding protein	1.32408	0.0207946	4
BA / CTRL	HF568_16280	50S ribosomal protein L19	1.32237	5.8717e-06	8
BA / CTRL	HF568_17720	rRNA maturation RNase YbeY	1.32093	0.0024535	9
BA / CTRL	HF568_07150	cell division protein ZapA	1.31918	0.00126079	2
BA / CTRL	HF568_09000	cell division ATP-binding protein FtsE	1.31862	2.89421e-05	15
BA / CTRL	HF568_00050	hypothetical protein	1.31659	0.000705384	7
BA / CTRL	HF568_00475	4'-phosphopantetheinyl transferase	1.31466	9.04777e-05	6
BA / CTRL	HF568_05750	pyridoxamine 5'-phosphate oxidase	1.3098	0.00236032	7
BA / CTRL	HF568_15085	NAD(P)H:quinone oxidoreductase	1.30834	0.000484983	9
BA / CTRL	HF568_03180	ABC transporter substrate-binding protein	1.30237	0.000145534	11
BA / CTRL	HF568_02800	ribose 5-phosphate isomerase A	1.30187	0.000136752	3
BA / CTRL	HF568_04370	cytochrome d ubiquinol oxidase subunit II	1.30049	0.000145534	5
BA / CTRL	HF568_00560	adenosylmethionine decarboxylase	1.29747	0.0108134	4
BA / CTRL	HF568_02890	dynein regulation protein LC7	1.29414	0.0109597	4
BA / CTRL	HF568_03120	hypothetical protein	1.29331	0.0051894	10
BA / CTRL	HF568_12790	YraN family protein	1.29017	0.00323259	4
BA / CTRL	HF568_01795	holo-ACP synthase	1.28648	0.00274541	3
BA / CTRL	HF568_02395	hypothetical protein	1.28221	0.000552583	9
BA / CTRL	HF568_10185	flippase	1.27761	1.58608e-05	2
BA / CTRL	HF568_18125	Asp-tRNA(Asn)/Glu-tRNA(Gln) amidotransferase subunit GatC	1.27686	6.99825e-05	6
BA / CTRL	HF568_03415	50S ribosomal protein L29	1.2767	0.002921	4
BA / CTRL	HF568_18120	VacJ family lipoprotein	1.27373	0.000143613	16
BA / CTRL	HF568_06570	cytochrome C oxidase subunit I	1.26309	2.3013e-05	6
BA / CTRL	HF568_14225	twin-arginine translocase subunit TatB	1.25623	0.00114311	8
BA / CTRL	HF568_08520	LPS export ABC transporter permease LptG	1.25307	0.00131961	5
BA / CTRL	HF568_11805	protein TolR	1.25298	1.82448e-05	7
BA / CTRL	HF568_03450	50S ribosomal protein L6	1.25219	0.00172724	13
BA / CTRL	HF568_17315	hopanoid biosynthesis-associated protein HpnK	1.25141	7.73823e-05	8
BA / CTRL	HF568_01445	HU family DNA-binding protein	1.25139	0.0125814	11
BA / CTRL	HF568_06105	transcriptional repressor	1.24738	0.000136637	7
BA / CTRL	HF568_00095	peptidylprolyl isomerase	1.24703	0.00662136	12
BA / CTRL	HF568_08830	superoxide dismutase	1.24334	0.000706776	18
BA / CTRL	HF568_17920	RidA family protein	1.24239	0.0100954	4
BA / CTRL	HF568_14525	cytochrome b	1.2405	0.000316837	4
BA / CTRL	HF568_04605	50S ribosomal protein L1	1.23487	0.000108123	3
BA / CTRL	HF568_15910	sulfur reduction protein DsrE	1.23108	0.00440075	5
BA / CTRL	HF568_02405	ATP/GTP-binding protein	1.2308	0.00073119	12
BA / CTRL	HF568_13520	50S ribosomal protein L7/L12	1.22929	0.0065203	16
BA / CTRL	HF568_16285	tRNA (guanosine(37)-N1)-methyltransferase TrmD	1.22657	0.000152854	11
BA / CTRL	HF568_04600	50S ribosomal protein L11	1.22285	0.000198845	13
BA / CTRL	HF568_02315	NADH-quinone oxidoreductase subunit NuoG	1.21835	0.0380371	3
BA / CTRL	HF568_08425	hypothetical protein	1.21724	4.89508e-06	28
BA / CTRL	HF568_11090	YbhB/YbcL family Raf kinase inhibitor-like protein	1.21393	0.000999061	9
BA / CTRL	HF568_15720	large conductance mechanosensitive channel protein MscL	1.20791	8.33711e-05	4
BA / CTRL	HF568_13395	universal stress protein	1.20456	0.000549725	8
BA / CTRL	HF568_15915	MFS transporter	1.20021	0.00483196	3
BA / CTRL	HF568_04410	AmmeMemoRadiSam system radical SAM enzyme	1.19927	0.000280275	13
BA / CTRL	HF568_07370	septum formation protein Maf	1.19561	0.000198546	5
BA / CTRL	HF568_17965	quinoprotein amine dehydrogenase, beta chain-like protein	1.19538	8.11943e-08	16
BA / CTRL	HF568_14415	DUF2232 domain-containing protein	1.19408	0.000398387	5
BA / CTRL	HF568_02400	roadblock/LC7 domain-containing protein	1.19174	0.00226001	4
BA / CTRL	HF568_13525	50S ribosomal protein L10	1.19012	1.38844e-05	20
BA / CTRL	HF568_10310	LEA type 2 family protein	1.18769	0.00475205	2
BA / CTRL	HF568_06075	TrbG/VirB9 family P-type conjugative transfer protein	1.18709	0.000265041	12
BA / CTRL	HF568_10525	response regulator transcription factor	1.17982	0.000577495	12
BA / CTRL	HF568_00705	L,D-transpeptidase	1.17185	0.00289325	5
BA / CTRL	HF568_11310	zinc ABC transporter solute-binding protein	1.16544	0.00356211	8
BA / CTRL	HF568_04800	hypothetical protein	1.16419	0.00164402	6
BA / CTRL	HF568_06460	DUF2322 family protein	1.16354	1.29931e-05	5
BA / CTRL	HF568_02895	YajQ family cyclic di-GMP-binding protein	1.16326	0.000240125	14
BA / CTRL	HF568_05250	F0F1 ATP synthase subunit epsilon	1.1622	0.00190931	8
BA / CTRL	HF568_13455	L,D-transpeptidase	1.15821	1.91343e-05	8
BA / CTRL	HF568_17415	HlyD family type I secretion periplasmic adaptor subunit	1.15667	0.000136021	13
BA / CTRL	HF568_01925	ABC transporter ATP-binding protein	1.15599	0.00436631	9
BA / CTRL	HF568_04870	phosphoribosyl transferase	1.15164	0.000269167	16
BA / CTRL	HF568_07380	efflux transporter outer membrane subunit	1.15134	8.59885e-06	22
BA / CTRL	HF568_07925	lipoate--protein ligase family protein	1.15066	0.0179551	4
BA / CTRL	HF568_11080	DUF2945 domain-containing protein	1.14195	0.0090958	4
BA / CTRL	HF568_14180	lipoate--protein ligase family protein	1.14053	0.0184735	9
BA / CTRL	HF568_13140	efflux RND transporter permease subunit	1.1401	1.70225e-05	19
BA / CTRL	HF568_14420	50S ribosomal protein L9	1.13887	0.00012119	13
BA / CTRL	HF568_00155	thiol:disulfide interchange protein DsbG	1.13835	4.56725e-05	11
BA / CTRL	HF568_10285	ABC transporter permease	1.13795	8.80757e-05	2
BA / CTRL	HF568_04775	cytochrome bc complex cytochrome b subunit	1.13625	1.00149e-05	11
BA / CTRL	HF568_11015	ABC transporter substrate-binding protein	1.13161	0.00287493	31
BA / CTRL	HF568_05275	ABC transporter permease	1.13154	0.00169084	2
BA / CTRL	HF568_09605	deoxynucleoside kinase	1.12978	0.00259673	7
BA / CTRL	HF568_08850	dihydrolipoyl dehydrogenase	1.12932	0.0195405	15
BA / CTRL	HF568_15400	ribulose-phosphate 3-epimerase	1.12731	0.00978414	10
BA / CTRL	HF568_04740	YhbY family RNA-binding protein	1.12692	0.000261298	5
BA / CTRL	HF568_10245	hydroxyacylglutathione hydrolase	1.12663	0.00270882	5
BA / CTRL	HF568_06940	chorismate lyase	1.12637	0.00195245	10
BA / CTRL	HF568_12860	CDGSH iron-sulfur domain-containing protein	1.12449	0.00012797	2
BA / CTRL	HF568_15415	NAD(P)/FAD-dependent oxidoreductase	1.12376	0.0178426	2
BA / CTRL	HF568_12555	alpha-E domain-containing protein	1.12127	0.0334835	14
BA / CTRL	HF568_04920	AhpC/TSA family protein	1.12123	4.34038e-05	4
BA / CTRL	HF568_04505	16S rRNA (guanine(527)-N(7))-methyltransferase RsmG	1.1206	0.00145509	7
BA / CTRL	HF568_13245	outer membrane lipoprotein LolB	1.11609	0.000332815	9
BA / CTRL	HF568_09080	ribulose bisphosphate carboxylase small subunit	1.111	0.0016997	9
BA / CTRL	HF568_12855	MarR family transcriptional regulator	1.10789	0.00677051	10
BA / CTRL	HF568_14045	FkbM family methyltransferase	1.10685	0.00865625	12
BA / CTRL	HF568_14245	1-(5-phosphoribosyl)-5-((5- phosphoribosylamino)methylideneamino)imidazole-4- carboxamide isomerase	1.10093	0.00159651	5
BA / CTRL	HF568_09860	Grx4 family monothiol glutaredoxin	1.0998	0.001939	8
BA / CTRL	HF568_02565	hypothetical protein	1.09702	0.0186537	3
BA / CTRL	HF568_05770	hypothetical protein	1.09628	0.00425127	5
BA / CTRL	HF568_03845	CBS domain-containing protein	1.09627	0.000163264	11
BA / CTRL	HF568_16320	endolytic transglycosylase MltG	1.09538	0.00310116	8
BA / CTRL	HF568_02905	MoaD/ThiS family protein	1.09506	0.00631499	2
BA / CTRL	HF568_16410	prolipoprotein diacylglyceryl transferase	1.09361	0.0012534	4
BA / CTRL	HF568_00310	hypothetical protein	1.09137	0.0053821	5
BA / CTRL	HF568_14710	glycosyltransferase family 2 protein	1.08993	0.000103749	5
BA / CTRL	HF568_03370	30S ribosomal protein S10	1.08608	9.01773e-05	13
BA / CTRL	HF568_07325	rhamnosyltransferase	1.08352	0.000310495	2
BA / CTRL	HF568_13815	thioredoxin fold domain-containing protein	1.08294	0.00101956	11
BA / CTRL	HF568_04650	TolC family protein	1.08122	2.24496e-06	5
BA / CTRL	HF568_07245	DUF190 domain-containing protein	1.07799	0.000133279	7
BA / CTRL	HF568_08000	Motility protein FimV	1.0767	7.41979e-05	9
BA / CTRL	HF568_08565	alpha/beta hydrolase	1.07598	0.00274436	9
BA / CTRL	HF568_13785	sel1 repeat family protein	1.07176	0.0134442	4
BA / CTRL	HF568_05230	F0F1 ATP synthase subunit delta	1.05745	0.000151296	12
BA / CTRL	HF568_10915	ABC transporter ATP-binding protein	1.05626	3.71224e-05	11
BA / CTRL	HF568_15365	inositol monophosphatase family protein	1.05599	0.000396868	12
BA / CTRL	HF568_09045	bacterioferritin	1.05288	0.00210025	12
BA / CTRL	HF568_17570	NADH-quinone oxidoreductase subunit M	1.05242	0.000143103	3
BA / CTRL	HF568_13530	50S ribosomal protein L1	1.05097	3.21036e-05	18
BA / CTRL	HF568_09350	acyl-ACP--UDP-N-acetylglucosamine O-acyltransferase	1.0432	0.00117367	8
BA / CTRL	HF568_10805	hypothetical protein	1.04081	0.00233098	6
BA / CTRL	HF568_11660	Rrf2 family transcriptional regulator	1.04008	0.00492759	12
BA / CTRL	HF568_02150	ubiquinol oxidase subunit II	1.03614	0.000346819	10
BA / CTRL	HF568_00140	translesion DNA synthesis-associated protein ImuA	1.03612	0.00149316	3
BA / CTRL	HF568_04205	co-chaperone GroES	1.03608	0.0010164	19
BA / CTRL	HF568_13825	ribosome silencing factor	1.02898	0.000765758	11
BA / CTRL	HF568_02290	hypothetical protein	1.02783	0.00311294	4
BA / CTRL	HF568_11615	molybdenum cofactor biosynthesis protein B	1.02382	0.00288602	11
BA / CTRL	HF568_12370	hypothetical protein	1.02346	0.00210891	12
BA / CTRL	HF568_14570	50S ribosomal protein L27	1.02151	0.00183253	7
BA / CTRL	HF568_10435	type II 3-dehydroquinate dehydratase	1.01912	0.000275785	5
BA / CTRL	HF568_01375	TatD family hydrolase	1.01783	0.00958623	15
BA / CTRL	HF568_02695	energy transducer TonB	1.01688	0.00848547	4
BA / CTRL	HF568_03405	30S ribosomal protein S3	1.0168	1.56555e-06	24
BA / CTRL	HF568_15175	PTS sugar transporter subunit IIA	1.01624	0.00140603	7
BA / CTRL	HF568_10500	PBP1A family penicillin-binding protein	1.01502	2.12681e-05	36
BA / CTRL	HF568_17520	nitrate reductase	1.01319	0.00159532	5
BA / CTRL	HF568_10755	LysR family transcriptional regulator	1.01222	0.00014024	13
BA / CTRL	HF568_04575	hypothetical protein	1.01063	9.00391e-06	15
BA / CTRL	HF568_10440	acetyl-CoA carboxylase biotin carboxyl carrier protein	1.00924	0.000431807	9
BA / CTRL	HF568_07385	efflux RND transporter periplasmic adaptor subunit	1.00814	9.32462e-05	14
BA / CTRL	HF568_12210	LysR family transcriptional regulator	1.00754	0.00123341	13
BA / CTRL	HF568_17845	TolC family protein	1.00397	0.00036168	22
BA / CTRL	HF568_02270	NAD(P)H:quinone oxidoreductase	1.00215	4.18491e-06	9
BA / CTRL	HF568_05265	hypothetical protein	1.00001	0.00238774	3
BA / CTRL	HF568_11175	ketol-acid reductoisomerase	-1.00012	0.00011758	29
BA / CTRL	HF568_08020	hypothetical protein	-1.00398	0.00902094	3
BA / CTRL	HF568_07585	divalent metal cation transporter	-1.00839	0.00128905	2
BA / CTRL	HF568_15705	bifunctional riboflavin kinase/FAD synthetase	-1.01317	0.000291066	22
BA / CTRL	HF568_02470	coproporphyrinogen III oxidase	-1.01395	0.00016789	4
BA / CTRL	HF568_15765	serine O-acetyltransferase	-1.01429	7.11338e-05	12
BA / CTRL	HF568_14575	Obg family GTPase CgtA	-1.01459	0.000221545	11
BA / CTRL	HF568_17905	adenylosuccinate lyase	-1.01488	5.72421e-06	25
BA / CTRL	HF568_02525	carbohydrate kinase	-1.01541	0.00288035	7
BA / CTRL	HF568_09785	threonine ammonia-lyase, biosynthetic	-1.01603	1.59861e-05	11
BA / CTRL	HF568_02015	phosphoketolase	-1.01891	0.0131393	6
BA / CTRL	HF568_04710	diaminopimelate epimerase	-1.02058	0.000223116	5
BA / CTRL	HF568_01360	histidine kinase	-1.02271	0.0017767	10
BA / CTRL	HF568_16945	glutathione synthase	-1.02579	0.000115836	15
BA / CTRL	HF568_10875	alpha-D-glucose phosphate-specific phosphoglucomutase	-1.03132	0.00191527	5
BA / CTRL	HF568_16065	tetraacyldisaccharide 4'-kinase	-1.03202	0.00629294	2
BA / CTRL	HF568_01290	aldo/keto reductase	-1.03233	1.95217e-05	26
BA / CTRL	HF568_02640	ADP-ribosyl-	-1.04552	0.00433191	5
BA / CTRL	HF568_09070	carboxysome shell carbonic anhydrase	-1.04673	0.000692147	28
BA / CTRL	HF568_10905	lysine--tRNA ligase	-1.04705	4.42758e-05	45
BA / CTRL	HF568_01105	phosphopyruvate hydratase	-1.0482	0.000386885	20
BA / CTRL	HF568_00640	adenylyl-sulfate kinase	-1.04933	7.88842e-05	16
BA / CTRL	HF568_07820	bifunctional diaminohydroxyphosphoribosylaminopyrimidine deaminase/5-amino-6-(5-phosphoribosylamino)uracil reductase RibD	-1.05451	0.000152866	9
BA / CTRL	HF568_17910	phosphoribosylaminoimidazolesuccinocarboxamide synthase	-1.05852	3.66552e-06	18
BA / CTRL	HF568_11185	biosynthetic-type acetolactate synthase large subunit	-1.06227	8.06112e-06	31
BA / CTRL	HF568_13260	ribose-phosphate pyrophosphokinase	-1.06457	0.000794184	25
BA / CTRL	HF568_08845	competence/damage-inducible protein A	-1.06567	0.000355598	6
BA / CTRL	HF568_05315	glycosyltransferase family 1 protein	-1.07195	0.000123209	22
BA / CTRL	HF568_01940	glucose-6-phosphate dehydrogenase	-1.0771	0.000329724	8
BA / CTRL	HF568_06465	23S rRNA (adenine(2030)-N(6))-methyltransferase RlmJ	-1.07815	2.42884e-05	10
BA / CTRL	HF568_08980	ATP-dependent protease ATPase subunit HslU	-1.08009	8.62387e-05	41
BA / CTRL	HF568_00445	DNA/RNA nuclease SfsA	-1.08226	0.000956103	11
BA / CTRL	HF568_09310	dihydroorotase	-1.08693	0.0001486	16
BA / CTRL	HF568_11025	TDT family transporter	-1.09474	0.000938537	7
BA / CTRL	HF568_10450	50S ribosomal protein L11 methyltransferase	-1.10092	0.000353049	5
BA / CTRL	HF568_11360	glucose-6-phosphate dehydrogenase	-1.10611	0.000387474	12
BA / CTRL	HF568_10475	class 1 fructose-bisphosphatase	-1.12155	0.000233916	2
BA / CTRL	HF568_12845	type I DNA topoisomerase	-1.12659	0.00774609	2
BA / CTRL	HF568_04300	FdhF/YdeP family oxidoreductase	-1.13096	5.83464e-05	41
BA / CTRL	HF568_14290	SAM-dependent methyltransferase	-1.13301	0.00568331	4
BA / CTRL	HF568_04060	DNA topoisomerase 3	-1.13361	0.0154031	3
BA / CTRL	HF568_08610	restriction endonuclease subunit S	-1.14252	0.000114703	5
BA / CTRL	HF568_07275	geranyl transferase	-1.15077	0.000122827	14
BA / CTRL	HF568_06645	pyruvate kinase	-1.15548	0.000199072	18
BA / CTRL	HF568_16405	UvrD-helicase domain-containing protein	-1.15588	0.00120252	3
BA / CTRL	HF568_10010	HAMP domain-containing histidine kinase	-1.16136	0.000167699	4
BA / CTRL	HF568_02780	3-isopropylmalate dehydratase large subunit	-1.16212	1.20631e-05	21
BA / CTRL	HF568_08410	hypothetical protein	-1.16581	9.34685e-05	11
BA / CTRL	HF568_10560	hypothetical protein	-1.16792	0.00651607	7
BA / CTRL	HF568_10330	LuxR family transcriptional regulator	-1.18227	0.000728215	8
BA / CTRL	HF568_02220	RNA polymerase sigma factor RpoS	-1.18608	5.51792e-06	16
BA / CTRL	HF568_10570	dihydroxy-acid dehydratase	-1.18688	0.014645	33
BA / CTRL	HF568_02040	NYN domain-containing protein	-1.18842	4.00253e-06	15
BA / CTRL	HF568_02745	hypothetical protein	-1.19498	0.0114843	4
BA / CTRL	HF568_17185	endopeptidase La	-1.19845	0.000499282	18
BA / CTRL	HF568_15185	phosphoenolpyruvate--protein phosphotransferase	-1.20655	1.09661e-05	23
BA / CTRL	HF568_17960	SAM-dependent DNA methyltransferase	-1.21952	0.000191542	4
BA / CTRL	HF568_16350	DNA polymerase III subunit gamma/tau	-1.2249	1.16007e-05	20
BA / CTRL	HF568_13640	adenylosuccinate synthase	-1.22872	2.97937e-06	24
BA / CTRL	HF568_03775	GTP cyclohydrolase I FolE2	-1.22886	6.68186e-05	15
BA / CTRL	HF568_12205	threonine ammonia-lyase, biosynthetic	-1.22951	2.78175e-05	13
BA / CTRL	HF568_09845	histidinol dehydrogenase	-1.23094	3.47831e-05	18
BA / CTRL	HF568_13415	phosphate signaling complex protein PhoU	-1.25381	4.78574e-05	21
BA / CTRL	HF568_06600	alpha-ketoacid dehydrogenase subunit beta	-1.25381	0.0105889	3
BA / CTRL	HF568_14960	segregation/condensation protein A	-1.25624	0.00410715	2
BA / CTRL	HF568_07630	AMP-binding protein	-1.26626	0.00014782	10
BA / CTRL	HF568_15895	pyruvate dehydrogenase (acetyl-transferring) E1 component subunit alpha	-1.26805	0.000446288	9
BA / CTRL	HF568_07955	hypothetical protein	-1.27587	4.36916e-05	5
BA / CTRL	HF568_14165	sulfur reduction protein DsrE	-1.28575	9.81846e-05	7
BA / CTRL	HF568_00365	sigma 54-interacting transcriptional regulator	-1.2928	0.000132378	24
BA / CTRL	HF568_11635	anthranilate synthase component I	-1.29807	8.76954e-06	21
BA / CTRL	HF568_12630	SOS response-associated peptidase	-1.30076	0.00513892	3
BA / CTRL	HF568_14505	alpha-D-glucose phosphate-specific phosphoglucomutase	-1.30107	0.000491538	19
BA / CTRL	HF568_13010	trigger factor	-1.31093	3.9447e-06	28
BA / CTRL	HF568_12565	PrkA family serine protein kinase	-1.31806	0.000463212	45
BA / CTRL	HF568_11085	DUF1971 domain-containing protein	-1.32463	0.00141149	15
BA / CTRL	HF568_15795	Fe-S protein assembly chaperone HscA	-1.32475	0.000371542	25
BA / CTRL	HF568_01340	FAD-dependent oxidoreductase	-1.33518	0.000621288	2
BA / CTRL	HF568_17465	acetoin utilization protein AcuC	-1.35715	2.46039e-05	13
BA / CTRL	HF568_10295	HesA/MoeB/ThiF family protein	-1.35821	0.00212985	11
BA / CTRL	HF568_02775	class I SAM-dependent methyltransferase	-1.38417	0.0020481	3
BA / CTRL	HF568_10685	GTP-binding protein	-1.39121	4.1149e-05	11
BA / CTRL	HF568_04880	molecular chaperone HtpG	-1.39313	4.43806e-05	52
BA / CTRL	HF568_01580	3-deoxy-7-phosphoheptulonate synthase	-1.39917	0.000172425	19
BA / CTRL	HF568_15410	anthranilate synthase component I	-1.43875	0.000134936	6
BA / CTRL	HF568_04210	alpha/beta hydrolase	-1.43884	0.00025229	10
BA / CTRL	HF568_02760	histidine phosphatase family protein	-1.4486	0.0187848	3
BA / CTRL	HF568_18085	heterodisulfide reductase subunit B	-1.47238	0.00035471	3
BA / CTRL	HF568_05540	hypothetical protein	-1.49412	0.000623316	2
BA / CTRL	HF568_04320	2Fe-2S iron-sulfur cluster binding domain-containing protein	-1.50322	0.00515706	2
BA / CTRL	HF568_01765	2-isopropylmalate synthase	-1.51136	2.63844e-05	4
BA / CTRL	HF568_04145	class I SAM-dependent methyltransferase	-1.5218	2.42065e-05	8
BA / CTRL	HF568_07885	endonuclease	-1.52229	0.00383991	4
BA / CTRL	HF568_15550	nucleotide sugar dehydrogenase	-1.52706	0.00105775	9
BA / CTRL	HF568_16445	class I SAM-dependent rRNA methyltransferase	-1.5411	8.06741e-05	2
BA / CTRL	HF568_05565	GMC family oxidoreductase	-1.56771	0.00145281	6
BA / CTRL	HF568_09245	AAA family ATPase	-1.59291	0.000624493	25
BA / CTRL	HF568_06535	sigma-54-dependent Fis family transcriptional regulator	-1.59361	0.000512488	33
BA / CTRL	HF568_08690	ATP-dependent chaperone ClpB	-1.595	2.21222e-05	67
BA / CTRL	HF568_09795	FAD-binding oxidoreductase	-1.60021	7.09143e-05	7
BA / CTRL	HF568_02535	MFS transporter	-1.61938	1.17674e-05	4
BA / CTRL	HF568_06205	conjugative transfer system coupling protein TraD	-1.62548	0.000696526	2
BA / CTRL	HF568_04905	16S rRNA (cytosine(967)-C(5))-methyltransferase RsmB	-1.63088	9.57239e-05	5
BA / CTRL	HF568_12300	sigma-54-dependent Fis family transcriptional regulator	-1.64281	0.000117922	25
BA / CTRL	HF568_05570	MFS transporter	-1.6496	0.00323213	2
BA / CTRL	HF568_11265	glucose-1-phosphate adenylyltransferase	-1.6508	3.25491e-05	23
BA / CTRL	HF568_07550	NAD-dependent epimerase/dehydratase family protein	-1.71456	0.00238401	5
BA / CTRL	HF568_06680	heavy metal-binding domain-containing protein	-1.77427	0.000181117	16
BA / CTRL	HF568_00090	DJ-1/PfpI family protein	-1.79618	0.000456449	8
BA / CTRL	HF568_04655	aminodeoxychorismate synthase component I	-1.82118	0.000499906	4
BA / CTRL	HF568_15560	glycosyltransferase family 4 protein	-1.84505	0.00210026	13
BA / CTRL	HF568_09285	PhoH family protein	-1.88628	9.26118e-06	28
BA / CTRL	HF568_03270	hypothetical protein	-2.09203	0.0135515	2
BA / CTRL	HF568_06675	heavy metal-binding domain-containing protein	-2.12572	0.000105881	13
BA / CTRL	HF568_00145	DNA polymerase Y family protein	-2.30812	0.000113319	2
BA / CTRL	HF568_12960	divalent metal cation transporter	-2.35444	0.00536747	2
BA / CTRL	HF568_08130	LuxR family transcriptional regulator	-2.39665	0.000989324	2
BA / CTRL	HF568_14635	four-carbon acid sugar kinase family protein	-2.68709	0.0142012	2
BA / CTRL	HF568_17750	glucan 1,4-alpha-glucosidase	-2.86509	0.0118148	3
BA / CTRL	HF568_02690	nitrogen fixation protein NifX	-3.41938	0.00283034	2
BA / CTRL	HF568_08025	TDT family transporter	-3.48886	0.00080005	3

## Sheet: KA vs CTRL
comparison	gene names	protein names	log2 fold change	q value	# unique total peptides
KA / CTRL	HF568_11585	TolC family protein	5.12014	4.56842e-06	3
KA / CTRL	HF568_08300	50S ribosomal protein L35	4.39965	0.00193379	3
KA / CTRL	HF568_08305	50S ribosomal protein L20	4.11323	0.00203211	10
KA / CTRL	HF568_00740	c-type cytochrome	3.69124	0.00669668	5
KA / CTRL	HF568_08430	hypothetical protein	3.60332	0.0209688	2
KA / CTRL	HF568_04650	TolC family protein	3.47731	1.54048e-06	5
KA / CTRL	HF568_00750	ubiquinol-cytochrome c reductase iron-sulfur subunit	3.41008	0.0012189	7
KA / CTRL	HF568_03410	50S ribosomal protein L16	3.38332	0.00286661	10
KA / CTRL	HF568_09625	cytochrome c1	3.2965	0.00249251	9
KA / CTRL	HF568_09615	ubiquinol-cytochrome c reductase iron-sulfur subunit	3.27913	0.00304555	3
KA / CTRL	HF568_10290	carotenoid 1,2-hydratase	3.13015	0.000941483	8
KA / CTRL	HF568_03440	type Z 30S ribosomal protein S14	3.02606	0.00229662	4
KA / CTRL	HF568_15280	TolC family protein	3.02143	5.9227e-06	11
KA / CTRL	HF568_07125	twin-arginine translocation signal domain-containing protein	3.02047	0.000235188	16
KA / CTRL	HF568_14485	50S ribosomal protein L34	3.01629	0.00225688	2
KA / CTRL	HF568_13935	c-type cytochrome	3.01546	0.000109226	7
KA / CTRL	HF568_06080	type IV secretion system protein	2.96055	0.00534984	8
KA / CTRL	HF568_13150	peptidase M4	2.92536	0.00494783	3
KA / CTRL	HF568_03350	4Fe-4S dicluster domain-containing protein	2.92531	0.00158052	8
KA / CTRL	HF568_15950	phospholipase	2.92373	0.000276425	10
KA / CTRL	HF568_04530	efflux RND transporter periplasmic adaptor subunit	2.88697	0.000153749	13
KA / CTRL	HF568_06070	TrbG/VirB9 family P-type conjugative transfer protein	2.78005	0.0095569	10
KA / CTRL	HF568_14490	ribonuclease P protein component	2.77741	0.0152869	5
KA / CTRL	HF568_16125	30S ribosomal protein S21	2.71875	0.00232204	10
KA / CTRL	HF568_15000	L-threonylcarbamoyladenylate synthase	2.71018	0.00988573	4
KA / CTRL	HF568_13940	cytochrome C	2.68205	0.000806543	6
KA / CTRL	HF568_14100	biotin/lipoyl-binding protein	2.66912	0.000624027	16
KA / CTRL	HF568_13120	TonB-dependent receptor	2.61986	0.000256587	7
KA / CTRL	HF568_03390	50S ribosomal protein L2	2.60358	0.00209727	23
KA / CTRL	HF568_10055	thioredoxin fold domain-containing protein	2.59416	0.00419013	3
KA / CTRL	HF568_16100	cyclic beta 1-2 glucan synthetase	2.58804	0.00688262	2
KA / CTRL	HF568_01100	septation ring formation regulator EzrA	2.55421	0.0122614	2
KA / CTRL	HF568_06925	DUF2442 domain-containing protein	2.55206	0.00533598	4
KA / CTRL	HF568_14605	SsrA-binding protein SmpB	2.49606	0.00176378	9
KA / CTRL	HF568_10985	ABC transporter substrate-binding protein	2.49553	0.00118132	22
KA / CTRL	HF568_10920	DUF2062 domain-containing protein	2.45709	0.0192399	3
KA / CTRL	HF568_14565	50S ribosomal protein L21	2.40564	0.00690245	9
KA / CTRL	HF568_14495	membrane protein insertion efficiency factor YidD	2.40222	0.0011899	4
KA / CTRL	HF568_03505	30S ribosomal protein S4	2.37351	0.00279923	22
KA / CTRL	HF568_08055	BolA family transcriptional regulator	2.36553	0.0212359	6
KA / CTRL	HF568_11580	efflux RND transporter periplasmic adaptor subunit	2.33292	1.14291e-05	5
KA / CTRL	HF568_06660	HAD-IC family P-type ATPase	2.32852	0.000110208	6
KA / CTRL	HF568_13270	outer membrane beta-barrel protein	2.30616	0.000617047	3
KA / CTRL	HF568_03345	molybdopterin-dependent oxidoreductase	2.25552	0.00356294	16
KA / CTRL	HF568_08865	chloride channel protein	2.18039	0.00112351	16
KA / CTRL	HF568_12355	hypothetical protein	2.1776	0.0109994	13
KA / CTRL	HF568_00110	heavy metal-binding protein	2.17125	4.40005e-05	7
KA / CTRL	HF568_12865	YceI family protein	2.15881	0.00211594	22
KA / CTRL	HF568_03660	PilN domain-containing protein	2.10906	0.00293464	3
KA / CTRL	HF568_13505	30S ribosomal protein S12	2.10622	0.00338339	11
KA / CTRL	HF568_09620	cytochrome bc complex cytochrome b subunit	2.09676	0.00424474	9
KA / CTRL	HF568_08905	hypothetical protein	2.02836	0.0046239	2
KA / CTRL	HF568_15260	heavy metal translocating P-type ATPase	2.028	0.00024147	24
KA / CTRL	HF568_08785	lysophospholipid acyltransferase family protein	2.02283	0.00152618	15
KA / CTRL	HF568_13915	DEAD/DEAH box helicase	2.00462	0.00145359	24
KA / CTRL	HF568_03405	30S ribosomal protein S3	1.97947	0.00240823	24
KA / CTRL	HF568_05325	hypothetical protein	1.97121	0.0173355	2
KA / CTRL	HF568_00140	translesion DNA synthesis-associated protein ImuA	1.95915	0.0085604	3
KA / CTRL	HF568_00085	S41 family peptidase	1.94328	0.00347472	25
KA / CTRL	HF568_01570	50S ribosomal protein L28	1.90851	0.00871182	9
KA / CTRL	HF568_14710	glycosyltransferase family 2 protein	1.88051	0.0037239	5
KA / CTRL	HF568_03470	50S ribosomal protein L15	1.87095	0.00486827	7
KA / CTRL	HF568_09930	sulfite reductase subunit alpha	1.86491	0.000932698	19
KA / CTRL	HF568_06075	TrbG/VirB9 family P-type conjugative transfer protein	1.84308	0.00690123	12
KA / CTRL	HF568_13500	30S ribosomal protein S7	1.84303	0.00411499	20
KA / CTRL	HF568_06065	TrbI/VirB10 family protein	1.84098	0.0057394	6
KA / CTRL	HF568_03495	30S ribosomal protein S13	1.83244	0.00296076	14
KA / CTRL	HF568_03465	50S ribosomal protein L30	1.83121	0.0103253	3
KA / CTRL	HF568_03455	50S ribosomal protein L18	1.81119	0.00836698	6
KA / CTRL	HF568_04900	DUF4390 domain-containing protein	1.78613	0.00951068	5
KA / CTRL	HF568_17030	site-specific integrase	1.77273	0.0038486	5
KA / CTRL	HF568_10105	ATP-dependent Clp protease adaptor ClpS	1.76211	0.00211868	3
KA / CTRL	HF568_09040	hypothetical protein	1.74839	0.0023564	8
KA / CTRL	HF568_13770	TonB-dependent receptor	1.74435	0.000220184	11
KA / CTRL	HF568_06540	hypothetical protein	1.72457	0.0106596	10
KA / CTRL	HF568_10270	ribosome-binding factor A	1.71529	0.0107541	4
KA / CTRL	HF568_05550	OprD family porin	1.71002	0.00054349	8
KA / CTRL	HF568_15235	NrdH-redoxin	1.708	0.00240321	6
KA / CTRL	HF568_16935	GNAT family N-acetyltransferase	1.66373	0.00373646	3
KA / CTRL	HF568_07205	hypothetical protein	1.65728	0.0304995	10
KA / CTRL	HF568_17635	TonB C-terminal domain-containing protein	1.65171	0.00877257	5
KA / CTRL	HF568_07010	LysM peptidoglycan-binding domain-containing protein	1.64408	0.00799217	20
KA / CTRL	HF568_12270	HAD-IC family P-type ATPase	1.63808	4.0397e-05	9
KA / CTRL	HF568_12715	hypothetical protein	1.62098	0.0241445	3
KA / CTRL	HF568_03395	30S ribosomal protein S19	1.59792	0.0125801	10
KA / CTRL	HF568_09585	Smr/MutS family protein	1.5943	0.0133736	4
KA / CTRL	HF568_12380	septal ring lytic transglycosylase RlpA family protein	1.59407	0.015149	2
KA / CTRL	HF568_10260	30S ribosomal protein S15	1.59116	0.010295	8
KA / CTRL	HF568_16335	pilus assembly protein PilZ	1.58431	0.00761872	8
KA / CTRL	HF568_09935	assimilatory sulfite reductase (NADPH) hemoprotein subunit	1.54626	0.00166535	17
KA / CTRL	HF568_09790	group III truncated hemoglobin	1.54617	0.00774265	8
KA / CTRL	HF568_02235	DUF4124 domain-containing protein	1.53418	0.0145204	6
KA / CTRL	HF568_16175	heavy metal translocating P-type ATPase	1.53203	2.51611e-05	6
KA / CTRL	HF568_04830	DUF2782 domain-containing protein	1.51871	0.0330141	5
KA / CTRL	HF568_13130	TolC family protein	1.50981	0.000696929	8
KA / CTRL	HF568_09210	hypothetical protein	1.49764	0.0118768	8
KA / CTRL	HF568_01015	DUF302 domain-containing protein	1.49737	0.000171674	4
KA / CTRL	HF568_01770	DUF4845 domain-containing protein	1.47738	0.000364332	3
KA / CTRL	HF568_07325	rhamnosyltransferase	1.47365	0.00488438	2
KA / CTRL	HF568_06555	c-type cytochrome	1.46762	0.000328103	13
KA / CTRL	HF568_00050	hypothetical protein	1.46751	0.00796628	7
KA / CTRL	HF568_12465	OprD family porin	1.46637	0.00749542	5
KA / CTRL	HF568_10240	methyltransferase domain-containing protein	1.44975	0.0028759	10
KA / CTRL	HF568_04270	3-oxoacyl-ACP synthase	1.44604	0.000266357	3
KA / CTRL	HF568_15180	HPr family phosphocarrier protein	1.44537	0.0385211	3
KA / CTRL	HF568_13330	PDZ domain-containing protein	1.44484	0.0163007	6
KA / CTRL	HF568_14750	ComF family protein	1.43995	0.00522522	8
KA / CTRL	HF568_10735	GTP-binding protein	1.43742	0.00074517	15
KA / CTRL	HF568_13145	hypothetical protein	1.43352	4.50918e-05	13
KA / CTRL	HF568_14305	purine nucleoside permease	1.42958	0.000712318	11
KA / CTRL	HF568_03515	50S ribosomal protein L17	1.42719	0.00626851	13
KA / CTRL	HF568_07850	sel1 repeat family protein	1.41916	0.0036997	8
KA / CTRL	HF568_01305	hypothetical protein	1.40534	0.00488446	3
KA / CTRL	HF568_05675	hypothetical protein	1.39868	0.0067967	4
KA / CTRL	HF568_08425	hypothetical protein	1.39705	0.00754328	28
KA / CTRL	HF568_04955	DUF692 domain-containing protein	1.39221	0.0327716	2
KA / CTRL	HF568_03430	50S ribosomal protein L24	1.39169	0.0136919	13
KA / CTRL	HF568_10425	ferritin-like domain-containing protein	1.38572	0.0122711	14
KA / CTRL	HF568_07245	DUF190 domain-containing protein	1.38169	0.0312787	7
KA / CTRL	HF568_12460	solute-binding protein	1.37819	0.000897486	7
KA / CTRL	HF568_01905	peptide ABC transporter substrate-binding protein	1.36893	0.00629227	4
KA / CTRL	HF568_10975	hypothetical protein	1.36877	0.0165755	5
KA / CTRL	HF568_03355	polysulfide reductase NrfD	1.36775	0.0270097	3
KA / CTRL	HF568_11520	outer membrane lipoprotein chaperone LolA	1.36318	0.0124544	10
KA / CTRL	HF568_02740	thioredoxin family protein	1.35487	0.00656006	6
KA / CTRL	HF568_14420	50S ribosomal protein L9	1.3339	0.01129	13
KA / CTRL	HF568_09950	sulfate adenylyltransferase	1.33028	1.37203e-05	12
KA / CTRL	HF568_14410	30S ribosomal protein S18	1.32754	0.00961192	10
KA / CTRL	HF568_03500	30S ribosomal protein S11	1.31843	0.0043677	12
KA / CTRL	HF568_12650	P-type conjugative transfer protein TrbJ	1.30822	0.0107519	2
KA / CTRL	HF568_02410	response regulator	1.29729	0.00197707	16
KA / CTRL	HF568_10550	hypothetical protein	1.27471	0.00590504	7
KA / CTRL	HF568_10335	DUF4902 domain-containing protein	1.26916	0.00468708	4
KA / CTRL	HF568_15735	efflux RND transporter periplasmic adaptor subunit	1.2669	0.000830067	11
KA / CTRL	HF568_04740	YhbY family RNA-binding protein	1.26232	0.0393459	5
KA / CTRL	HF568_03420	30S ribosomal protein S17	1.25826	0.00836434	10
KA / CTRL	HF568_10510	hypothetical protein	1.24998	0.0190367	3
KA / CTRL	HF568_16515	ferrous iron transport protein A	1.24945	0.0233273	2
KA / CTRL	HF568_08870	chloride channel protein	1.24414	0.00688479	11
KA / CTRL	HF568_09060	carboxysome peptide B	1.23155	0.0121123	8
KA / CTRL	HF568_09945	sulfate adenylyltransferase subunit CysD	1.22813	0.00447365	9
KA / CTRL	HF568_08350	hypothetical protein	1.20174	0.0148128	4
KA / CTRL	HF568_10430	helix-turn-helix transcriptional regulator	1.19797	0.00297172	6
KA / CTRL	HF568_11755	zinc ribbon domain-containing protein	1.19702	0.012317	8
KA / CTRL	HF568_18175	heavy metal translocating P-type ATPase	1.1956	0.00031743	4
KA / CTRL	HF568_03635	30S ribosomal protein S9	1.19382	0.00205505	9
KA / CTRL	HF568_17165	type II and III secretion system protein	1.18148	0.0297757	5
KA / CTRL	HF568_10740	polysaccharide deacetylase family protein	1.18142	0.0208188	8
KA / CTRL	HF568_13430	30S ribosomal protein S2	1.18012	0.0001364	19
KA / CTRL	HF568_09775	efflux RND transporter permease subunit	1.16892	8.31378e-06	26
KA / CTRL	HF568_03675	heavy metal-responsive transcriptional regulator	1.16473	0.000323103	10
KA / CTRL	HF568_12450	zinc-finger domain-containing protein	1.16412	0.0136068	3
KA / CTRL	HF568_09975	twin-arginine translocase TatA/TatE family subunit	1.15972	0.0401185	2
KA / CTRL	HF568_06060	hypothetical protein	1.15968	0.00505224	4
KA / CTRL	HF568_18145	penicillin-binding protein 2	1.15793	0.00165193	18
KA / CTRL	HF568_01685	YbjQ family protein	1.15714	0.00792066	2
KA / CTRL	HF568_03485	translation initiation factor IF-1	1.1559	0.0046746	6
KA / CTRL	HF568_16295	30S ribosomal protein S16	1.14556	0.0086288	6
KA / CTRL	HF568_09940	phosphoadenylyl-sulfate reductase	1.14418	0.000146061	8
KA / CTRL	HF568_03400	50S ribosomal protein L22	1.1421	0.00313053	8
KA / CTRL	HF568_14075	peptide ABC transporter substrate-binding protein	1.14027	3.92046e-05	4
KA / CTRL	HF568_08660	molybdate ABC transporter substrate-binding protein	1.13907	0.00772107	2
KA / CTRL	HF568_07110	MotA/TolQ/ExbB proton channel family protein	1.12929	0.00288035	3
KA / CTRL	HF568_16320	endolytic transglycosylase MltG	1.12487	0.0063364	8
KA / CTRL	HF568_03450	50S ribosomal protein L6	1.12357	0.0119315	13
KA / CTRL	HF568_07140	5-formyltetrahydrofolate cyclo-ligase	1.11766	0.00454762	7
KA / CTRL	HF568_14270	YggT family protein	1.11697	0.00832414	2
KA / CTRL	HF568_04745	ribosomal RNA large subunit methyltransferase E	1.11609	0.00373289	10
KA / CTRL	HF568_05885	type II and III secretion system protein	1.11546	0.0191243	7
KA / CTRL	HF568_01045	outer membrane protein assembly factor BamD	1.1144	0.0063503	12
KA / CTRL	HF568_13525	50S ribosomal protein L10	1.11308	0.00631844	20
KA / CTRL	HF568_16400	30S ribosomal protein S20	1.11088	0.00825124	11
KA / CTRL	HF568_09365	OmpH family outer membrane protein	1.08684	0.000943335	6
KA / CTRL	HF568_09355	3-hydroxyacyl-ACP dehydratase FabZ	1.07953	0.00810955	10
KA / CTRL	HF568_08295	translation initiation factor IF-3	1.07527	0.000784993	7
KA / CTRL	HF568_13700	hypothetical protein	1.07468	0.00586931	8
KA / CTRL	HF568_08100	copper ion binding protein	1.07441	0.000949033	7
KA / CTRL	HF568_08000	Motility protein FimV	1.07002	0.000490421	9
KA / CTRL	HF568_12875	VOC family protein	1.06882	0.0101812	4
KA / CTRL	HF568_13040	(d)CMP kinase	1.06874	0.0134389	14
KA / CTRL	HF568_12790	YraN family protein	1.06843	0.00796981	4
KA / CTRL	HF568_13060	histidine--tRNA ligase	1.06514	0.000114704	4
KA / CTRL	HF568_11035	efflux transporter outer membrane subunit	1.05938	0.00402294	8
KA / CTRL	HF568_17965	quinoprotein amine dehydrogenase, beta chain-like protein	1.0565	0.000850936	16
KA / CTRL	HF568_02265	polyisoprenoid-binding protein	1.04855	0.0165577	15
KA / CTRL	HF568_10755	LysR family transcriptional regulator	1.04545	0.00609647	13
KA / CTRL	HF568_15360	hypothetical protein	1.04429	0.00303929	9
KA / CTRL	HF568_14325	ureidoglycolate hydrolase	1.03457	0.000434563	6
KA / CTRL	HF568_14645	FAD-binding protein	1.02999	0.0184484	3
KA / CTRL	HF568_03000	TonB-dependent receptor	1.02726	0.00037706	11
KA / CTRL	HF568_04480	aspartate 1-decarboxylase	1.02716	0.017188	4
KA / CTRL	HF568_10160	chain-length determining protein	1.02556	0.000168518	8
KA / CTRL	HF568_05265	hypothetical protein	1.02534	0.00208559	3
KA / CTRL	HF568_04595	transcription termination/antitermination protein NusG	1.02416	0.00477674	18
KA / CTRL	HF568_01450	hypothetical protein	1.0238	0.0180715	9
KA / CTRL	HF568_14370	hypothetical protein	1.022	0.0251722	11
KA / CTRL	HF568_15120	M48 family metallopeptidase	1.01858	0.0391169	3
KA / CTRL	HF568_04390	alpha/beta fold hydrolase	-1.00064	0.00161209	7
KA / CTRL	HF568_00710	protoporphyrinogen oxidase	-1.00307	1.66942e-05	21
KA / CTRL	HF568_02545	NAD-dependent succinate-semialdehyde dehydrogenase	-1.00434	6.01687e-05	11
KA / CTRL	HF568_11175	ketol-acid reductoisomerase	-1.00539	5.58002e-05	29
KA / CTRL	HF568_11060	glycosyltransferase family 2 protein	-1.00677	0.000251654	7
KA / CTRL	HF568_13810	peptide-methionine (S)-S-oxide reductase MsrA	-1.01349	3.75584e-05	9
KA / CTRL	HF568_10685	GTP-binding protein	-1.01981	0.000659451	11
KA / CTRL	HF568_18205	pyrimidine/purine nucleoside phosphorylase	-1.02186	0.00490571	2
KA / CTRL	HF568_06645	pyruvate kinase	-1.02234	0.000158523	18
KA / CTRL	HF568_08365	hypoxanthine-guanine phosphoribosyltransferase	-1.0269	0.0058358	5
KA / CTRL	HF568_15185	phosphoenolpyruvate--protein phosphotransferase	-1.02809	0.0004859	23
KA / CTRL	HF568_11255	DUF1926 domain-containing protein	-1.03001	2.19055e-05	25
KA / CTRL	HF568_12545	peptidase	-1.03483	0.000835037	9
KA / CTRL	HF568_00735	thioredoxin-disulfide reductase	-1.03756	0.000236195	15
KA / CTRL	HF568_04690	sigma-54-dependent Fis family transcriptional regulator	-1.03994	0.00105465	3
KA / CTRL	HF568_13450	zinc-dependent alcohol dehydrogenase family protein	-1.04237	0.000330361	8
KA / CTRL	HF568_07215	Ni/Fe hydrogenase subunit alpha	-1.04377	0.000245803	15
KA / CTRL	HF568_06475	exodeoxyribonuclease III	-1.05238	0.00122815	15
KA / CTRL	HF568_16350	DNA polymerase III subunit gamma/tau	-1.05344	2.58968e-05	20
KA / CTRL	HF568_11165	CDP-diacylglycerol--serine O-phosphatidyltransferase	-1.0543	0.0422802	3
KA / CTRL	HF568_03015	cation-translocating P-type ATPase	-1.06032	1.53034e-05	12
KA / CTRL	HF568_04215	protein-disulfide reductase DsbD	-1.06137	0.00120392	5
KA / CTRL	HF568_10590	class I SAM-dependent methyltransferase	-1.0648	0.00423791	16
KA / CTRL	HF568_08420	DUF3560 domain-containing protein	-1.06658	0.00765557	11
KA / CTRL	HF568_15645	3-deoxy-manno-octulosonate cytidylyltransferase	-1.06801	0.00397569	7
KA / CTRL	HF568_08125	3,4-dihydroxy-2-butanone-4-phosphate synthase	-1.07129	0.0148178	5
KA / CTRL	HF568_15565	glycosyltransferase family 4 protein	-1.07251	0.000228172	13
KA / CTRL	HF568_04615	heterodisulfide reductase subunit B	-1.07279	0.000219408	10
KA / CTRL	HF568_12040	stringent starvation protein A	-1.07588	9.95423e-05	14
KA / CTRL	HF568_07590	HAMP domain-containing protein	-1.0773	9.56653e-05	14
KA / CTRL	HF568_07940	hypothetical protein	-1.07844	4.3695e-05	4
KA / CTRL	HF568_00375	HAMP domain-containing protein	-1.07862	3.69204e-05	19
KA / CTRL	HF568_10065	nickel-dependent hydrogenase large subunit	-1.07879	0.00119023	9
KA / CTRL	HF568_10570	dihydroxy-acid dehydratase	-1.08178	0.0148658	33
KA / CTRL	HF568_06620	bifunctional enoyl-CoA hydratase/phosphate acetyltransferase	-1.0855	5.72658e-05	12
KA / CTRL	HF568_02175	SagB/ThcOx family dehydrogenase	-1.08777	0.00417262	5
KA / CTRL	HF568_11270	1,4-alpha-glucan branching protein GlgB	-1.09032	1.92825e-05	27
KA / CTRL	HF568_09285	PhoH family protein	-1.09033	0.00342449	28
KA / CTRL	HF568_05575	FAD-dependent oxidoreductase	-1.09233	5.96942e-05	3
KA / CTRL	HF568_04330	Crp/Fnr family transcriptional regulator	-1.09797	5.55641e-05	12
KA / CTRL	HF568_08690	ATP-dependent chaperone ClpB	-1.1004	0.000946992	67
KA / CTRL	HF568_01550	molecular chaperone DnaK	-1.10415	5.4364e-05	64
KA / CTRL	HF568_18020	magnesium transporter CorA family protein	-1.10494	0.00556959	10
KA / CTRL	HF568_02525	carbohydrate kinase	-1.10613	0.00175413	7
KA / CTRL	HF568_15025	radical SAM protein	-1.10724	0.000316204	11
KA / CTRL	HF568_08995	ABC transporter permease	-1.10879	0.000486422	4
KA / CTRL	HF568_08845	competence/damage-inducible protein A	-1.1089	0.000238571	6
KA / CTRL	HF568_04235	adenylyltransferase	-1.10999	0.000208396	8
KA / CTRL	HF568_06635	FAD-dependent oxidoreductase	-1.12057	0.000452753	23
KA / CTRL	HF568_14140	pyridine nucleotide-disulfide oxidoreductase	-1.13223	0.000199925	4
KA / CTRL	HF568_08955	diaminopimelate epimerase	-1.13605	0.00241279	7
KA / CTRL	HF568_10710	agmatine deiminase family protein	-1.14114	0.000640869	11
KA / CTRL	HF568_12565	PrkA family serine protein kinase	-1.15068	0.000346471	45
KA / CTRL	HF568_17815	tRNA threonylcarbamoyladenosine dehydratase	-1.15544	0.000974015	10
KA / CTRL	HF568_14170	glycine cleavage system protein GcvH	-1.15605	2.37009e-05	18
KA / CTRL	HF568_08355	YtxH domain-containing protein	-1.15638	1.34863e-05	11
KA / CTRL	HF568_11265	glucose-1-phosphate adenylyltransferase	-1.16452	4.53399e-05	23
KA / CTRL	HF568_17700	rhodanese-like domain-containing protein	-1.16531	0.00165497	3
KA / CTRL	HF568_14670	DUF2202 domain-containing protein	-1.16948	0.0179026	2
KA / CTRL	HF568_07970	phosphoenolpyruvate synthase	-1.17066	2.2127e-05	31
KA / CTRL	HF568_13160	two-component sensor histidine kinase	-1.17134	0.000173356	11
KA / CTRL	HF568_07550	NAD-dependent epimerase/dehydratase family protein	-1.17669	0.00756364	5
KA / CTRL	HF568_15305	(2Fe-2S)-binding protein	-1.18359	0.000447889	3
KA / CTRL	HF568_07595	response regulator	-1.18569	0.000258831	14
KA / CTRL	HF568_12440	glutamine-synthetase adenylyltransferase	-1.18736	0.000700218	7
KA / CTRL	HF568_15705	bifunctional riboflavin kinase/FAD synthetase	-1.18778	0.000558611	22
KA / CTRL	HF568_09270	fumarylacetoacetate hydrolase family protein	-1.19147	0.000779451	11
KA / CTRL	HF568_15020	glycine cleavage system protein H	-1.19273	0.00279161	6
KA / CTRL	HF568_14290	SAM-dependent methyltransferase	-1.1989	0.00502105	4
KA / CTRL	HF568_15310	xanthine dehydrogenase family protein molybdopterin-binding subunit	-1.20122	0.000147424	21
KA / CTRL	HF568_13025	tetratricopeptide repeat protein	-1.20143	0.000794184	10
KA / CTRL	HF568_10295	HesA/MoeB/ThiF family protein	-1.20189	0.00363123	11
KA / CTRL	HF568_17185	endopeptidase La	-1.20898	0.000308643	18
KA / CTRL	HF568_10010	HAMP domain-containing histidine kinase	-1.21689	9.33743e-05	4
KA / CTRL	HF568_09640	hypothetical protein	-1.21947	0.000269763	3
KA / CTRL	HF568_15980	rhodanese-like domain-containing protein	-1.22095	0.000402151	11
KA / CTRL	HF568_02130	protoheme IX farnesyltransferase	-1.22319	0.000249375	7
KA / CTRL	HF568_13015	orotate phosphoribosyltransferase	-1.22433	2.81173e-05	10
KA / CTRL	HF568_00635	DNA polymerase III subunit beta	-1.22724	0.000425966	19
KA / CTRL	HF568_06605	2-oxo acid dehydrogenase subunit E2	-1.22784	0.000330816	14
KA / CTRL	HF568_12535	nitrogen regulation protein NR(I)	-1.22961	0.001048	26
KA / CTRL	HF568_03755	preprotein translocase subunit YajC	-1.23082	0.000119994	2
KA / CTRL	HF568_10875	alpha-D-glucose phosphate-specific phosphoglucomutase	-1.23286	0.00261601	5
KA / CTRL	HF568_14165	sulfur reduction protein DsrE	-1.23394	0.000210727	7
KA / CTRL	HF568_06965	tRNA (adenosine(37)-N6)-threonylcarbamoyltransferase complex transferase subunit TsaD	-1.23861	0.000248359	7
KA / CTRL	HF568_01380	23S rRNA (guanosine(2251)-2'-O)-methyltransferase RlmB	-1.24148	0.00152273	5
KA / CTRL	HF568_03280	hypothetical protein	-1.25434	0.000638041	5
KA / CTRL	HF568_16035	MBL fold metallo-hydrolase	-1.25531	0.000178775	12
KA / CTRL	HF568_15545	hypothetical protein	-1.26204	0.000225507	2
KA / CTRL	HF568_07965	2,3-bisphosphoglycerate-independent phosphoglycerate mutase	-1.26748	0.000108571	22
KA / CTRL	HF568_15865	S-formylglutathione hydrolase	-1.26942	0.00154108	6
KA / CTRL	HF568_02360	heterodisulfide reductase subunit B	-1.27152	3.88221e-06	11
KA / CTRL	HF568_00445	DNA/RNA nuclease SfsA	-1.27486	0.000292409	11
KA / CTRL	HF568_04875	DNA polymerase/3'-5' exonuclease PolX	-1.28044	0.000157822	34
KA / CTRL	HF568_09845	histidinol dehydrogenase	-1.28681	0.0017089	18
KA / CTRL	HF568_03290	sucrose synthase	-1.29029	5.28308e-05	8
KA / CTRL	HF568_03125	response regulator	-1.29168	0.000650434	9
KA / CTRL	HF568_16385	DsrE family protein	-1.29194	0.000215444	2
KA / CTRL	HF568_15580	hypothetical protein	-1.29756	1.27185e-05	15
KA / CTRL	HF568_05670	DNA polymerase III subunit delta	-1.30774	0.00026468	9
KA / CTRL	HF568_07885	endonuclease	-1.31233	0.00575201	4
KA / CTRL	HF568_16445	class I SAM-dependent rRNA methyltransferase	-1.31375	0.000380024	2
KA / CTRL	HF568_01465	DJ-1/PfpI family protein	-1.3189	0.00267057	2
KA / CTRL	HF568_02760	histidine phosphatase family protein	-1.32184	0.0133909	3
KA / CTRL	HF568_07920	transaldolase	-1.33727	2.72689e-05	25
KA / CTRL	HF568_14620	disulfide bond formation protein B	-1.33797	0.00405503	2
KA / CTRL	HF568_15575	hypothetical protein	-1.33817	0.0026141	2
KA / CTRL	HF568_15550	nucleotide sugar dehydrogenase	-1.34616	0.00146239	9
KA / CTRL	HF568_14505	alpha-D-glucose phosphate-specific phosphoglucomutase	-1.35379	0.000188348	19
KA / CTRL	HF568_07085	hypothetical protein	-1.35825	0.000908076	2
KA / CTRL	HF568_10040	PQQ-binding-like beta-propeller repeat protein	-1.35855	0.00551128	14
KA / CTRL	HF568_17500	gamma-glutamyl-gamma-aminobutyrate hydrolase family protein	-1.37077	2.33507e-05	6
KA / CTRL	HF568_00550	histidine phosphatase family protein	-1.37094	0.00237701	12
KA / CTRL	HF568_15030	GNAT family N-acetyltransferase	-1.38072	0.0151099	3
KA / CTRL	HF568_15670	carbon-nitrogen hydrolase family protein	-1.38551	0.000153703	12
KA / CTRL	HF568_09795	FAD-binding oxidoreductase	-1.38878	9.76343e-05	7
KA / CTRL	HF568_11025	TDT family transporter	-1.39324	0.000607919	7
KA / CTRL	HF568_01135	4a-hydroxytetrahydrobiopterin dehydratase	-1.39433	0.00201068	4
KA / CTRL	HF568_12960	divalent metal cation transporter	-1.40128	0.032089	2
KA / CTRL	HF568_01600	hypothetical protein	-1.40562	0.000315321	39
KA / CTRL	HF568_05540	hypothetical protein	-1.41477	0.00204351	2
KA / CTRL	HF568_06680	heavy metal-binding domain-containing protein	-1.41908	9.43891e-05	16
KA / CTRL	HF568_08020	hypothetical protein	-1.42046	0.00401594	3
KA / CTRL	HF568_04695	PQQ-binding-like beta-propeller repeat protein	-1.42773	0.00212731	26
KA / CTRL	HF568_06655	glycosyltransferase family 1 protein	-1.43071	0.00014837	6
KA / CTRL	HF568_09175	FAD-dependent oxidoreductase	-1.43382	4.17062e-06	13
KA / CTRL	HF568_00105	VOC family protein	-1.44684	0.000205069	8
KA / CTRL	HF568_17515	(Fe-S)-binding protein	-1.46704	0.0003084	25
KA / CTRL	HF568_14525	cytochrome b	-1.47083	2.56402e-05	4
KA / CTRL	HF568_14050	DUF805 domain-containing protein	-1.48175	0.00060656	3
KA / CTRL	HF568_02125	MFS transporter	-1.50381	8.66939e-05	6
KA / CTRL	HF568_11260	glycoside hydrolase	-1.50896	5.80407e-05	20
KA / CTRL	HF568_04210	alpha/beta hydrolase	-1.51196	1.90693e-05	10
KA / CTRL	HF568_09245	AAA family ATPase	-1.51903	0.000204548	25
KA / CTRL	HF568_11065	DNA-3-methyladenine glycosylase 2 family protein	-1.52612	0.000278213	6
KA / CTRL	HF568_12630	SOS response-associated peptidase	-1.53331	0.00607984	3
KA / CTRL	HF568_06675	heavy metal-binding domain-containing protein	-1.53336	6.50742e-05	13
KA / CTRL	HF568_18005	ADP-ribosylglycohydrolase family protein	-1.54586	0.000225969	4
KA / CTRL	HF568_06600	alpha-ketoacid dehydrogenase subunit beta	-1.55596	0.00604726	3
KA / CTRL	HF568_09310	dihydroorotase	-1.56051	0.000304794	16
KA / CTRL	HF568_12300	sigma-54-dependent Fis family transcriptional regulator	-1.56525	0.000679984	25
KA / CTRL	HF568_16065	tetraacyldisaccharide 4'-kinase	-1.58019	0.00179977	2
KA / CTRL	HF568_16995	type 1 glutamine amidotransferase	-1.58306	6.06541e-05	6
KA / CTRL	HF568_09635	c-type cytochrome biogenesis protein CcsB	-1.59511	0.000150773	5
KA / CTRL	HF568_11280	SPFH/Band 7/PHB domain protein	-1.59977	1.46151e-05	12
KA / CTRL	HF568_05565	GMC family oxidoreductase	-1.6273	0.00118514	6
KA / CTRL	HF568_14205	CbbQ/NirQ/NorQ/GpvN family protein	-1.62836	0.000101474	25
KA / CTRL	HF568_10025	hypothetical protein	-1.63282	0.00250126	5
KA / CTRL	HF568_05315	glycosyltransferase family 1 protein	-1.65008	3.04692e-05	22
KA / CTRL	HF568_06535	sigma-54-dependent Fis family transcriptional regulator	-1.66315	0.000238916	33
KA / CTRL	HF568_04485	plasma-membrane proton-efflux P-type ATPase	-1.71755	3.06976e-05	26
KA / CTRL	HF568_12475	iron-sulfur cluster insertion protein ErpA	-1.73107	0.00198184	4
KA / CTRL	HF568_06520	sulfurtransferase TusA family protein	-1.73614	7.90269e-06	5
KA / CTRL	HF568_08025	TDT family transporter	-1.74873	0.00179963	3
KA / CTRL	HF568_18085	heterodisulfide reductase subunit B	-1.76995	3.16002e-05	3
KA / CTRL	HF568_15560	glycosyltransferase family 4 protein	-1.78313	0.00247609	13
KA / CTRL	HF568_03305	tRNA (adenosine(37)-N6)-threonylcarbamoyltransferase complex dimerization subunit type 1 TsaB	-1.8062	0.000896744	5
KA / CTRL	HF568_13415	phosphate signaling complex protein PhoU	-1.81677	1.34673e-05	21
KA / CTRL	HF568_08640	shikimate dehydrogenase	-1.86871	6.17382e-05	4
KA / CTRL	HF568_10665	hypothetical protein	-1.88431	8.2472e-05	2
KA / CTRL	HF568_02535	MFS transporter	-1.90243	4.51342e-05	4
KA / CTRL	HF568_15895	pyruvate dehydrogenase (acetyl-transferring) E1 component subunit alpha	-1.92081	6.55001e-05	9
KA / CTRL	HF568_07905	hypothetical protein	-1.96063	0.000408586	4
KA / CTRL	HF568_06640	aldolase	-1.96431	0.000174358	12
KA / CTRL	HF568_06420	winged helix-turn-helix transcriptional regulator	-1.96998	4.1603e-05	6
KA / CTRL	HF568_08815	hypothetical protein	-2.02222	0.00416497	3
KA / CTRL	HF568_15015	hemerythrin domain-containing protein	-2.034	1.74024e-05	5
KA / CTRL	HF568_16005	heavy metal translocating P-type ATPase	-2.05244	0.000387355	13
KA / CTRL	HF568_04175	ferritin	-2.13155	7.41391e-05	7
KA / CTRL	HF568_14635	four-carbon acid sugar kinase family protein	-2.17253	0.0189942	2
KA / CTRL	HF568_04775	cytochrome bc complex cytochrome b subunit	-2.24781	8.96256e-07	11
KA / CTRL	HF568_14110	hypothetical protein	-2.29005	0.00913357	4
KA / CTRL	HF568_00090	DJ-1/PfpI family protein	-2.36773	5.754e-05	8
KA / CTRL	HF568_17750	glucan 1,4-alpha-glucosidase	-2.5472	0.0137338	3
KA / CTRL	HF568_12845	type I DNA topoisomerase	-2.70343	0.000529739	2
KA / CTRL	HF568_08505	iron donor protein CyaY	-2.95529	0.000135599	2

## Sheet: FA vs CTRL
comparison	gene names	protein names	log2 fold change	q value	# unique total peptides
FA / CTRL	HF568_11585	TolC family protein	5.12579	2.05802e-06	3
FA / CTRL	HF568_04650	TolC family protein	4.39425	5.13287e-05	5
FA / CTRL	HF568_15280	TolC family protein	3.9484	1.5108e-05	11
FA / CTRL	HF568_04530	efflux RND transporter periplasmic adaptor subunit	3.55683	2.42065e-05	13
FA / CTRL	HF568_06660	HAD-IC family P-type ATPase	3.15705	0.000190537	6
FA / CTRL	HF568_08300	50S ribosomal protein L35	3.09197	0.000585143	3
FA / CTRL	HF568_10290	carotenoid 1,2-hydratase	3.06011	0.000525415	8
FA / CTRL	HF568_10985	ABC transporter substrate-binding protein	3.03708	0.000286906	22
FA / CTRL	HF568_13935	c-type cytochrome	2.9284	0.000343397	7
FA / CTRL	HF568_01770	DUF4845 domain-containing protein	2.87337	0.00165371	3
FA / CTRL	HF568_08865	chloride channel protein	2.78184	0.000404245	16
FA / CTRL	HF568_08305	50S ribosomal protein L20	2.77945	0.000418712	10
FA / CTRL	HF568_15260	heavy metal translocating P-type ATPase	2.77306	0.000335292	24
FA / CTRL	HF568_16100	cyclic beta 1-2 glucan synthetase	2.71468	0.00485878	2
FA / CTRL	HF568_14100	biotin/lipoyl-binding protein	2.7135	8.44596e-06	16
FA / CTRL	HF568_09625	cytochrome c1	2.67052	0.000713658	9
FA / CTRL	HF568_13120	TonB-dependent receptor	2.63333	1.63229e-05	7
FA / CTRL	HF568_03350	4Fe-4S dicluster domain-containing protein	2.63269	0.00805225	8
FA / CTRL	HF568_00740	c-type cytochrome	2.57606	0.00020819	5
FA / CTRL	HF568_13270	outer membrane beta-barrel protein	2.57586	0.00123056	3
FA / CTRL	HF568_12865	YceI family protein	2.55578	0.00381209	22
FA / CTRL	HF568_03440	type Z 30S ribosomal protein S14	2.50674	0.00192461	4
FA / CTRL	HF568_13150	peptidase M4	2.50415	0.00180059	3
FA / CTRL	HF568_10055	thioredoxin fold domain-containing protein	2.49288	0.00127673	3
FA / CTRL	HF568_08430	hypothetical protein	2.47544	0.00865808	2
FA / CTRL	HF568_00110	heavy metal-binding protein	2.45991	0.000118808	7
FA / CTRL	HF568_03660	PilN domain-containing protein	2.38758	0.000743747	3
FA / CTRL	HF568_15950	phospholipase	2.33678	0.000123689	10
FA / CTRL	HF568_09620	cytochrome bc complex cytochrome b subunit	2.32602	0.0017657	9
FA / CTRL	HF568_03410	50S ribosomal protein L16	2.32328	0.00143866	10
FA / CTRL	HF568_07125	twin-arginine translocation signal domain-containing protein	2.29117	8.37445e-05	16
FA / CTRL	HF568_00750	ubiquinol-cytochrome c reductase iron-sulfur subunit	2.2841	2.28132e-05	7
FA / CTRL	HF568_11580	efflux RND transporter periplasmic adaptor subunit	2.18917	1.4287e-07	5
FA / CTRL	HF568_03635	30S ribosomal protein S9	2.16193	0.00588041	9
FA / CTRL	HF568_13145	hypothetical protein	2.11157	5.754e-05	13
FA / CTRL	HF568_09615	ubiquinol-cytochrome c reductase iron-sulfur subunit	2.10029	1.58208e-06	3
FA / CTRL	HF568_03345	molybdopterin-dependent oxidoreductase	2.07825	0.0139152	16
FA / CTRL	HF568_03505	30S ribosomal protein S4	2.07275	0.00141854	22
FA / CTRL	HF568_15530	hypothetical protein	2.04366	0.0209434	7
FA / CTRL	HF568_13505	30S ribosomal protein S12	2.04003	0.00151405	11
FA / CTRL	HF568_01015	DUF302 domain-containing protein	2.00683	0.00904637	4
FA / CTRL	HF568_08875	MFS transporter	1.99525	0.00441547	6
FA / CTRL	HF568_13940	cytochrome C	1.97786	0.000904776	6
FA / CTRL	HF568_12270	HAD-IC family P-type ATPase	1.97511	9.69383e-05	9
FA / CTRL	HF568_00085	S41 family peptidase	1.96102	5.6154e-05	25
FA / CTRL	HF568_09775	efflux RND transporter permease subunit	1.93829	4.2318e-06	26
FA / CTRL	HF568_06080	type IV secretion system protein	1.93277	0.00164568	8
FA / CTRL	HF568_14485	50S ribosomal protein L34	1.9309	0.000483791	2
FA / CTRL	HF568_08785	lysophospholipid acyltransferase family protein	1.89959	0.00143973	15
FA / CTRL	HF568_05550	OprD family porin	1.87209	1.26082e-05	8
FA / CTRL	HF568_13130	TolC family protein	1.81377	0.000456647	8
FA / CTRL	HF568_07110	MotA/TolQ/ExbB proton channel family protein	1.80682	0.00487376	3
FA / CTRL	HF568_03390	50S ribosomal protein L2	1.79213	0.00109609	23
FA / CTRL	HF568_18175	heavy metal translocating P-type ATPase	1.77886	0.000370433	4
FA / CTRL	HF568_12460	solute-binding protein	1.77849	0.00553916	7
FA / CTRL	HF568_12380	septal ring lytic transglycosylase RlpA family protein	1.76693	0.000407107	2
FA / CTRL	HF568_14605	SsrA-binding protein SmpB	1.7662	0.000770694	9
FA / CTRL	HF568_16515	ferrous iron transport protein A	1.73444	0.0436573	2
FA / CTRL	HF568_03470	50S ribosomal protein L15	1.7193	0.00313903	7
FA / CTRL	HF568_04410	AmmeMemoRadiSam system radical SAM enzyme	1.7076	0.00197258	13
FA / CTRL	HF568_05210	hypothetical protein	1.68817	0.0202101	2
FA / CTRL	HF568_10105	ATP-dependent Clp protease adaptor ClpS	1.67741	0.0109352	3
FA / CTRL	HF568_16125	30S ribosomal protein S21	1.65941	0.000685991	10
FA / CTRL	HF568_16935	GNAT family N-acetyltransferase	1.64898	0.00011156	3
FA / CTRL	HF568_09930	sulfite reductase subunit alpha	1.64696	0.00241145	19
FA / CTRL	HF568_14490	ribonuclease P protein component	1.63056	0.00235221	5
FA / CTRL	HF568_08100	copper ion binding protein	1.62894	0.000553683	7
FA / CTRL	HF568_06925	DUF2442 domain-containing protein	1.59192	0.0033797	4
FA / CTRL	HF568_05230	F0F1 ATP synthase subunit delta	1.58818	0.00276579	12
FA / CTRL	HF568_18150	hypothetical protein	1.58193	0.00247389	5
FA / CTRL	HF568_10270	ribosome-binding factor A	1.58032	0.00342421	4
FA / CTRL	HF568_07010	LysM peptidoglycan-binding domain-containing protein	1.56368	5.9227e-06	20
FA / CTRL	HF568_14375	YdbL family protein	1.56306	0.00812109	3
FA / CTRL	HF568_04525	efflux RND transporter permease subunit	1.55625	1.05211e-05	3
FA / CTRL	HF568_16295	30S ribosomal protein S16	1.5515	0.0029815	6
FA / CTRL	HF568_14305	purine nucleoside permease	1.54574	9.46447e-05	11
FA / CTRL	HF568_09210	hypothetical protein	1.54509	0.00364313	8
FA / CTRL	HF568_13500	30S ribosomal protein S7	1.54033	0.00184326	20
FA / CTRL	HF568_16320	endolytic transglycosylase MltG	1.52911	0.0101781	8
FA / CTRL	HF568_05325	hypothetical protein	1.50764	0.00162281	2
FA / CTRL	HF568_12715	hypothetical protein	1.50615	0.0193012	3
FA / CTRL	HF568_06070	TrbG/VirB9 family P-type conjugative transfer protein	1.49711	0.000333545	10
FA / CTRL	HF568_14075	peptide ABC transporter substrate-binding protein	1.48663	0.00142917	4
FA / CTRL	HF568_03395	30S ribosomal protein S19	1.4827	0.000232685	10
FA / CTRL	HF568_06555	c-type cytochrome	1.48268	0.00132593	13
FA / CTRL	HF568_14565	50S ribosomal protein L21	1.48107	0.00139043	9
FA / CTRL	HF568_06590	rusticyanin	1.47518	0.00378068	21
FA / CTRL	HF568_08870	chloride channel protein	1.47329	0.000292392	11
FA / CTRL	HF568_01915	ABC transporter permease	1.46845	0.000218077	8
FA / CTRL	HF568_09040	hypothetical protein	1.46416	0.000137603	8
FA / CTRL	HF568_03515	50S ribosomal protein L17	1.44799	0.00420263	13
FA / CTRL	HF568_12465	OprD family porin	1.43487	0.000409509	5
FA / CTRL	HF568_09940	phosphoadenylyl-sulfate reductase	1.43425	0.00813972	8
FA / CTRL	HF568_10735	GTP-binding protein	1.43365	9.61571e-05	15
FA / CTRL	HF568_00140	translesion DNA synthesis-associated protein ImuA	1.42714	0.00230905	3
FA / CTRL	HF568_03495	30S ribosomal protein S13	1.4265	0.000248691	14
FA / CTRL	HF568_13770	TonB-dependent receptor	1.42059	4.17761e-05	11
FA / CTRL	HF568_12515	polymerase	1.42027	0.00254468	8
FA / CTRL	HF568_04370	cytochrome d ubiquinol oxidase subunit II	1.41934	0.00303436	5
FA / CTRL	HF568_00720	AmmeMemoRadiSam system protein B	1.4131	0.0015383	5
FA / CTRL	HF568_07850	sel1 repeat family protein	1.40484	0.000485364	8
FA / CTRL	HF568_00745	YciK family oxidoreductase	1.38844	0.00419897	13
FA / CTRL	HF568_13100	hydrogenase nickel incorporation protein HypB	1.38677	0.00559767	9
FA / CTRL	HF568_08905	hypothetical protein	1.3675	0.000146709	2
FA / CTRL	HF568_12355	hypothetical protein	1.35933	0.00117724	13
FA / CTRL	HF568_06065	TrbI/VirB10 family protein	1.35759	0.00368209	6
FA / CTRL	HF568_00100	ATP-dependent Clp protease adaptor ClpS	1.35354	0.00191612	3
FA / CTRL	HF568_03455	50S ribosomal protein L18	1.34807	0.000607097	6
FA / CTRL	HF568_09935	assimilatory sulfite reductase (NADPH) hemoprotein subunit	1.34255	0.00230214	17
FA / CTRL	HF568_15510	hypothetical protein	1.34228	0.00377358	4
FA / CTRL	HF568_01905	peptide ABC transporter substrate-binding protein	1.34221	6.63849e-06	4
FA / CTRL	HF568_18145	penicillin-binding protein 2	1.33799	4.62257e-05	18
FA / CTRL	HF568_02145	cytochrome o ubiquinol oxidase subunit I	1.33381	5.41726e-05	14
FA / CTRL	HF568_03465	50S ribosomal protein L30	1.33283	0.00138384	3
FA / CTRL	HF568_03405	30S ribosomal protein S3	1.32576	0.00043237	24
FA / CTRL	HF568_15235	NrdH-redoxin	1.32363	0.000845313	6
FA / CTRL	HF568_10545	HAD-IC family P-type ATPase	1.32215	1.68348e-05	18
FA / CTRL	HF568_01100	septation ring formation regulator EzrA	1.31972	0.0158027	2
FA / CTRL	HF568_13095	hydrogenase maturation nickel metallochaperone HypA	1.31241	0.0104102	5
FA / CTRL	HF568_05250	F0F1 ATP synthase subunit epsilon	1.31056	0.00325309	8
FA / CTRL	HF568_14410	30S ribosomal protein S18	1.30939	0.000245636	10
FA / CTRL	HF568_12680	P-type conjugative transfer ATPase TrbB	1.30878	0.0022849	3
FA / CTRL	HF568_16400	30S ribosomal protein S20	1.30035	0.00185198	11
FA / CTRL	HF568_14120	protochlorophyllide oxidoreductase	1.2933	0.00151642	4
FA / CTRL	HF568_17595	NADH-quinone oxidoreductase subunit NuoH	1.28457	0.00222643	7
FA / CTRL	HF568_13065	hypothetical protein	1.28387	0.016403	6
FA / CTRL	HF568_03500	30S ribosomal protein S11	1.28331	0.000422013	12
FA / CTRL	HF568_14415	DUF2232 domain-containing protein	1.27892	0.000107355	5
FA / CTRL	HF568_01570	50S ribosomal protein L28	1.27694	0.000965479	9
FA / CTRL	HF568_16980	septal ring lytic transglycosylase RlpA family protein	1.26639	0.00477605	10
FA / CTRL	HF568_11755	zinc ribbon domain-containing protein	1.26413	0.0233753	8
FA / CTRL	HF568_08000	Motility protein FimV	1.26364	0.00247672	9
FA / CTRL	HF568_00495	Hsp33 family molecular chaperone HslO	1.24622	0.000261867	11
FA / CTRL	HF568_00050	hypothetical protein	1.23064	0.000311641	7
FA / CTRL	HF568_16825	LPS export ABC transporter periplasmic protein LptC	1.22172	0.00623853	5
FA / CTRL	HF568_05275	ABC transporter permease	1.21045	0.014787	2
FA / CTRL	HF568_04375	cytochrome bd-I ubiquinol oxidase subunit CydA	1.20874	0.00427669	11
FA / CTRL	HF568_00285	penicillin-binding protein 2	1.20803	0.00202456	15
FA / CTRL	HF568_16175	heavy metal translocating P-type ATPase	1.20682	1.09092e-05	6
FA / CTRL	HF568_03485	translation initiation factor IF-1	1.20108	0.00109797	6
FA / CTRL	HF568_03430	50S ribosomal protein L24	1.18767	7.1245e-06	13
FA / CTRL	HF568_06060	hypothetical protein	1.18762	0.0109799	4
FA / CTRL	HF568_02410	response regulator	1.18689	0.000269013	16
FA / CTRL	HF568_00705	L,D-transpeptidase	1.18403	0.00520763	5
FA / CTRL	HF568_10430	helix-turn-helix transcriptional regulator	1.16718	4.94211e-05	6
FA / CTRL	HF568_14420	50S ribosomal protein L9	1.16357	0.00217131	13
FA / CTRL	HF568_16335	pilus assembly protein PilZ	1.15502	8.76372e-06	8
FA / CTRL	HF568_09060	carboxysome peptide B	1.15491	0.000581336	8
FA / CTRL	HF568_01985	type II secretion system F family protein	1.15114	0.0032645	9
FA / CTRL	HF568_13915	DEAD/DEAH box helicase	1.15096	0.00139532	24
FA / CTRL	HF568_13525	50S ribosomal protein L10	1.14884	0.000126327	20
FA / CTRL	HF568_11545	L,D-transpeptidase family protein	1.14852	0.0028378	13
FA / CTRL	HF568_10260	30S ribosomal protein S15	1.14834	0.000125453	8
FA / CTRL	HF568_05720	sodium:proton antiporter	1.13939	0.000738621	6
FA / CTRL	HF568_12875	VOC family protein	1.13744	0.000735799	4
FA / CTRL	HF568_09950	sulfate adenylyltransferase	1.13473	0.00811841	12
FA / CTRL	HF568_13040	(d)CMP kinase	1.12889	0.00136119	14
FA / CTRL	HF568_17570	NADH-quinone oxidoreductase subunit M	1.11581	0.00719375	3
FA / CTRL	HF568_08520	LPS export ABC transporter permease LptG	1.11445	0.00100819	5
FA / CTRL	HF568_03450	50S ribosomal protein L6	1.11014	8.44493e-05	13
FA / CTRL	HF568_14495	membrane protein insertion efficiency factor YidD	1.10933	4.59409e-05	4
FA / CTRL	HF568_11520	outer membrane lipoprotein chaperone LolA	1.10875	6.87287e-05	10
FA / CTRL	HF568_10035	hypothetical protein	1.10727	0.0238181	2
FA / CTRL	HF568_11980	septal ring lytic transglycosylase RlpA family protein	1.09957	0.000533989	10
FA / CTRL	HF568_17495	hypothetical protein	1.09376	0.0104541	3
FA / CTRL	HF568_10160	chain-length determining protein	1.08455	0.000839408	8
FA / CTRL	HF568_02465	squalene--hopene cyclase	1.0808	0.000570274	12
FA / CTRL	HF568_01510	hypothetical protein	1.07417	0.0129486	4
FA / CTRL	HF568_14710	glycosyltransferase family 2 protein	1.07395	0.001711	5
FA / CTRL	HF568_10510	hypothetical protein	1.0653	0.0160147	3
FA / CTRL	HF568_03380	50S ribosomal protein L4	1.054	0.00890629	12
FA / CTRL	HF568_15000	L-threonylcarbamoyladenylate synthase	1.04332	0.00821684	4
FA / CTRL	HF568_02700	MotA/TolQ/ExbB proton channel family protein	1.0386	5.41612e-05	8
FA / CTRL	HF568_10975	hypothetical protein	1.03742	0.00127984	5
FA / CTRL	HF568_07340	sigma-54-dependent Fis family transcriptional regulator	1.03653	0.00217978	14
FA / CTRL	HF568_14750	ComF family protein	1.0337	0.00160706	8
FA / CTRL	HF568_02150	ubiquinol oxidase subunit II	1.02544	0.0130575	10
FA / CTRL	HF568_13075	HypC/HybG/HupF family hydrogenase formation chaperone	1.01721	0.000371319	7
FA / CTRL	HF568_13430	30S ribosomal protein S2	1.01374	0.000655295	19
FA / CTRL	HF568_13530	50S ribosomal protein L1	1.01233	0.000352196	18
FA / CTRL	HF568_05885	type II and III secretion system protein	1.0116	0.00169651	7
FA / CTRL	HF568_13825	ribosome silencing factor	1.011	0.000510599	11
FA / CTRL	HF568_13930	cation transporter	1.01089	0.000489273	3
FA / CTRL	HF568_03475	preprotein translocase subunit SecY	1.01058	0.000589891	12
FA / CTRL	HF568_09865	BolA/IbaG family iron-sulfur metabolism protein	1.00832	0.00268784	5
FA / CTRL	HF568_09365	OmpH family outer membrane protein	1.00772	0.000310471	6
FA / CTRL	HF568_03640	50S ribosomal protein L13	1.0065	0.00306263	13
FA / CTRL	HF568_11685	ABC transporter permease	1.00439	2.50385e-05	4
FA / CTRL	HF568_15315	xanthine dehydrogenase family protein subunit M	-1.00216	0.000288256	7
FA / CTRL	HF568_06480	ferrochelatase	-1.004	0.00028509	13
FA / CTRL	HF568_06655	glycosyltransferase family 1 protein	-1.00504	0.000476592	6
FA / CTRL	HF568_17390	3'-5' exonuclease	-1.01245	0.000140077	14
FA / CTRL	HF568_17515	(Fe-S)-binding protein	-1.01248	0.00072066	25
FA / CTRL	HF568_12545	peptidase	-1.01249	0.000480196	9
FA / CTRL	HF568_16035	MBL fold metallo-hydrolase	-1.01857	0.000449604	12
FA / CTRL	HF568_10570	dihydroxy-acid dehydratase	-1.02195	0.0215374	33
FA / CTRL	HF568_04170	rRNA pseudouridine synthase	-1.02805	0.000193599	5
FA / CTRL	HF568_14585	ferric iron uptake transcriptional regulator	-1.0285	0.000564922	9
FA / CTRL	HF568_06625	1-phosphofructokinase family hexose kinase	-1.03047	0.000938084	11
FA / CTRL	HF568_07070	phosphohistidine phosphatase SixA	-1.03376	0.000153139	8
FA / CTRL	HF568_02545	NAD-dependent succinate-semialdehyde dehydrogenase	-1.0388	2.04458e-05	11
FA / CTRL	HF568_04390	alpha/beta fold hydrolase	-1.04208	0.00139679	7
FA / CTRL	HF568_04180	oxygen-independent coproporphyrinogen III oxidase-like protein	-1.04321	0.00239558	5
FA / CTRL	HF568_10720	NUDIX hydrolase	-1.04616	0.000407622	5
FA / CTRL	HF568_11260	glycoside hydrolase	-1.04626	9.95947e-05	20
FA / CTRL	HF568_04690	sigma-54-dependent Fis family transcriptional regulator	-1.05204	0.00149963	3
FA / CTRL	HF568_02525	carbohydrate kinase	-1.05252	0.00174967	7
FA / CTRL	HF568_01265	hypothetical protein	-1.07119	0.0019961	6
FA / CTRL	HF568_15865	S-formylglutathione hydrolase	-1.07119	0.00288252	6
FA / CTRL	HF568_15645	3-deoxy-manno-octulosonate cytidylyltransferase	-1.07155	0.00116528	7
FA / CTRL	HF568_03730	O-succinylhomoserine sulfhydrylase	-1.07231	9.63118e-06	21
FA / CTRL	HF568_14040	alpha/beta hydrolase	-1.07608	0.000336701	7
FA / CTRL	HF568_04930	sigma-70 family RNA polymerase sigma factor	-1.07746	0.00251543	3
FA / CTRL	HF568_11060	glycosyltransferase family 2 protein	-1.08141	0.000123515	7
FA / CTRL	HF568_02360	heterodisulfide reductase subunit B	-1.08298	9.05804e-05	11
FA / CTRL	HF568_06610	acetate/propionate family kinase	-1.08543	1.2608e-06	12
FA / CTRL	HF568_16030	LysR family transcriptional regulator	-1.08898	0.0191234	4
FA / CTRL	HF568_17185	endopeptidase La	-1.0897	0.000985495	18
FA / CTRL	HF568_07550	NAD-dependent epimerase/dehydratase family protein	-1.09284	0.0087582	5
FA / CTRL	HF568_08060	amino-acid N-acetyltransferase	-1.0956	0.000102085	7
FA / CTRL	HF568_18085	heterodisulfide reductase subunit B	-1.09665	8.17946e-05	3
FA / CTRL	HF568_07135	YmdB family metallophosphoesterase	-1.1022	0.000226971	9
FA / CTRL	HF568_15550	nucleotide sugar dehydrogenase	-1.11255	0.00224854	9
FA / CTRL	HF568_06475	exodeoxyribonuclease III	-1.11385	3.08965e-05	15
FA / CTRL	HF568_05555	LysR family transcriptional regulator	-1.11789	0.000277631	14
FA / CTRL	HF568_08820	DnaA regulatory inactivator Hda	-1.11801	0.000109743	10
FA / CTRL	HF568_10010	HAMP domain-containing histidine kinase	-1.12352	0.000252167	4
FA / CTRL	HF568_06680	heavy metal-binding domain-containing protein	-1.12563	0.000351919	16
FA / CTRL	HF568_06965	tRNA (adenosine(37)-N6)-threonylcarbamoyltransferase complex transferase subunit TsaD	-1.12752	0.000327926	7
FA / CTRL	HF568_15020	glycine cleavage system protein H	-1.12915	0.00296843	6
FA / CTRL	HF568_08020	hypothetical protein	-1.13433	0.00676087	3
FA / CTRL	HF568_02555	ModD protein	-1.14001	9.8841e-05	6
FA / CTRL	HF568_08690	ATP-dependent chaperone ClpB	-1.14543	7.38577e-05	67
FA / CTRL	HF568_11480	molybdopterin-guanine dinucleotide biosynthesis protein B	-1.15028	0.000195069	6
FA / CTRL	HF568_11000	rhodanese-like domain-containing protein	-1.15797	0.00111154	5
FA / CTRL	HF568_03280	hypothetical protein	-1.16523	1.82912e-05	5
FA / CTRL	HF568_04710	diaminopimelate epimerase	-1.16552	0.00011939	5
FA / CTRL	HF568_09270	fumarylacetoacetate hydrolase family protein	-1.17143	0.000360925	11
FA / CTRL	HF568_07965	2,3-bisphosphoglycerate-independent phosphoglycerate mutase	-1.17147	0.000224338	22
FA / CTRL	HF568_14330	ring-opening amidohydrolase	-1.18248	3.65385e-07	10
FA / CTRL	HF568_04945	peroxiredoxin	-1.18269	0.00275909	2
FA / CTRL	HF568_09845	histidinol dehydrogenase	-1.18928	5.16476e-05	18
FA / CTRL	HF568_15310	xanthine dehydrogenase family protein molybdopterin-binding subunit	-1.19886	1.07918e-05	21
FA / CTRL	HF568_08050	YciI family protein	-1.1997	0.00118333	4
FA / CTRL	HF568_10460	Fis family transcriptional regulator	-1.20519	0.000823634	5
FA / CTRL	HF568_02535	MFS transporter	-1.21291	8.78956e-05	4
FA / CTRL	HF568_04875	DNA polymerase/3'-5' exonuclease PolX	-1.21904	0.000201193	34
FA / CTRL	HF568_00105	VOC family protein	-1.22022	0.00383001	8
FA / CTRL	HF568_08355	YtxH domain-containing protein	-1.23141	2.01528e-05	11
FA / CTRL	HF568_01135	4a-hydroxytetrahydrobiopterin dehydratase	-1.23248	0.00010817	4
FA / CTRL	HF568_11285	6-phosphogluconolactonase	-1.2339	0.000212297	11
FA / CTRL	HF568_08815	hypothetical protein	-1.23764	0.0177557	3
FA / CTRL	HF568_09285	PhoH family protein	-1.24391	0.00101841	28
FA / CTRL	HF568_05315	glycosyltransferase family 1 protein	-1.24603	7.87473e-05	22
FA / CTRL	HF568_17700	rhodanese-like domain-containing protein	-1.24937	5.81618e-05	3
FA / CTRL	HF568_14165	sulfur reduction protein DsrE	-1.25194	0.000803466	7
FA / CTRL	HF568_01580	3-deoxy-7-phosphoheptulonate synthase	-1.25683	0.000315641	19
FA / CTRL	HF568_10710	agmatine deiminase family protein	-1.25926	0.000259941	11
FA / CTRL	HF568_10875	alpha-D-glucose phosphate-specific phosphoglucomutase	-1.26833	0.00177806	5
FA / CTRL	HF568_15705	bifunctional riboflavin kinase/FAD synthetase	-1.27135	4.09706e-05	22
FA / CTRL	HF568_11065	DNA-3-methyladenine glycosylase 2 family protein	-1.27212	0.000107795	6
FA / CTRL	HF568_02760	histidine phosphatase family protein	-1.27594	0.0107045	3
FA / CTRL	HF568_01255	HAMP domain-containing protein	-1.27868	0.00494706	5
FA / CTRL	HF568_08955	diaminopimelate epimerase	-1.29512	3.39394e-05	7
FA / CTRL	HF568_06605	2-oxo acid dehydrogenase subunit E2	-1.30216	0.000184593	14
FA / CTRL	HF568_11305	metal ABC transporter ATP-binding protein	-1.30708	0.00101916	13
FA / CTRL	HF568_06675	heavy metal-binding domain-containing protein	-1.30955	0.000104834	13
FA / CTRL	HF568_04330	Crp/Fnr family transcriptional regulator	-1.31277	2.34751e-05	12
FA / CTRL	HF568_15560	glycosyltransferase family 4 protein	-1.32153	0.00601249	13
FA / CTRL	HF568_09245	AAA family ATPase	-1.32715	0.000598089	25
FA / CTRL	HF568_16065	tetraacyldisaccharide 4'-kinase	-1.32722	0.00259107	2
FA / CTRL	HF568_06645	pyruvate kinase	-1.32893	0.000161601	18
FA / CTRL	HF568_10370	darcynin	-1.33007	0.00517639	2
FA / CTRL	HF568_11265	glucose-1-phosphate adenylyltransferase	-1.33389	2.3651e-05	23
FA / CTRL	HF568_03125	response regulator	-1.35184	0.00133415	9
FA / CTRL	HF568_12535	nitrogen regulation protein NR(I)	-1.35488	3.61779e-05	26
FA / CTRL	HF568_07595	response regulator	-1.35711	0.000382346	14
FA / CTRL	HF568_15305	(2Fe-2S)-binding protein	-1.36087	0.000113002	3
FA / CTRL	HF568_15840	hypothetical protein	-1.38988	0.00197778	2
FA / CTRL	HF568_15030	GNAT family N-acetyltransferase	-1.40526	0.0132555	3
FA / CTRL	HF568_08505	iron donor protein CyaY	-1.41788	0.00141149	2
FA / CTRL	HF568_06640	aldolase	-1.43633	7.87473e-05	12
FA / CTRL	HF568_03305	tRNA (adenosine(37)-N6)-threonylcarbamoyltransferase complex dimerization subunit type 1 TsaB	-1.43789	0.00158051	5
FA / CTRL	HF568_12390	voltage-gated potassium channel protein	-1.45489	0.000368146	4
FA / CTRL	HF568_13415	phosphate signaling complex protein PhoU	-1.46097	4.22468e-05	21
FA / CTRL	HF568_09310	dihydroorotase	-1.47926	6.96409e-05	16
FA / CTRL	HF568_14505	alpha-D-glucose phosphate-specific phosphoglucomutase	-1.48135	0.000288214	19
FA / CTRL	HF568_00445	DNA/RNA nuclease SfsA	-1.48298	0.000201653	11
FA / CTRL	HF568_15765	serine O-acetyltransferase	-1.493	0.000110677	12
FA / CTRL	HF568_06535	sigma-54-dependent Fis family transcriptional regulator	-1.54702	0.000672469	33
FA / CTRL	HF568_05540	hypothetical protein	-1.54746	0.00118874	2
FA / CTRL	HF568_10025	hypothetical protein	-1.55007	0.00233936	5
FA / CTRL	HF568_01465	DJ-1/PfpI family protein	-1.59807	0.000299636	2
FA / CTRL	HF568_14205	CbbQ/NirQ/NorQ/GpvN family protein	-1.60889	0.000101681	25
FA / CTRL	HF568_11085	DUF1971 domain-containing protein	-1.60931	0.000543937	15
FA / CTRL	HF568_05745	polysaccharide deacetylase family protein	-1.62727	1.04889e-05	8
FA / CTRL	HF568_05565	GMC family oxidoreductase	-1.66747	0.00207548	6
FA / CTRL	HF568_04695	PQQ-binding-like beta-propeller repeat protein	-1.73133	0.00141902	26
FA / CTRL	HF568_12300	sigma-54-dependent Fis family transcriptional regulator	-1.7437	0.000146392	25
FA / CTRL	HF568_06600	alpha-ketoacid dehydrogenase subunit beta	-1.74499	0.00548215	3
FA / CTRL	HF568_00550	histidine phosphatase family protein	-1.7456	0.00132068	12
FA / CTRL	HF568_04210	alpha/beta hydrolase	-1.76178	3.74148e-06	10
FA / CTRL	HF568_01340	FAD-dependent oxidoreductase	-1.76199	0.00056974	2
FA / CTRL	HF568_15015	hemerythrin domain-containing protein	-1.95011	0.000709436	5
FA / CTRL	HF568_14635	four-carbon acid sugar kinase family protein	-1.9857	0.0279371	2
FA / CTRL	HF568_07885	endonuclease	-1.9904	0.00155714	4
FA / CTRL	HF568_00090	DJ-1/PfpI family protein	-1.99173	6.76448e-05	8
FA / CTRL	HF568_09795	FAD-binding oxidoreductase	-2.00243	0.00020309	7
FA / CTRL	HF568_15895	pyruvate dehydrogenase (acetyl-transferring) E1 component subunit alpha	-2.04017	0.000241794	9
FA / CTRL	HF568_04175	ferritin	-2.12194	0.000198952	7
FA / CTRL	HF568_16995	type 1 glutamine amidotransferase	-2.20257	2.86984e-05	6
FA / CTRL	HF568_12845	type I DNA topoisomerase	-2.3305	0.00108749	2
FA / CTRL	HF568_10040	PQQ-binding-like beta-propeller repeat protein	-2.38711	0.00144611	14
FA / CTRL	HF568_17750	glucan 1,4-alpha-glucosidase	-2.47696	0.0237944	3
FA / CTRL	HF568_06420	winged helix-turn-helix transcriptional regulator	-2.68507	1.57384e-06	6
FA / CTRL	HF568_08025	TDT family transporter	-2.73279	0.00142965	3

## Sheet: FA25 vs FA10
comparison	gene names	protein names	log2 fold change	q value	# unique total peptides
FA25 / FA10	HF568_04465	N-(5'-phosphoribosyl)anthranilate isomerase	1.78814	0.00287407	2
FA25 / FA10	HF568_16515	ferrous iron transport protein A	1.72422	0.00135066	2
FA25 / FA10	HF568_16100	cyclic beta 1-2 glucan synthetase	1.54735	0.0096403	2
FA25 / FA10	HF568_09025	GTP-binding protein	1.47397	0.000100673	5
FA25 / FA10	HF568_07585	divalent metal cation transporter	1.23371	0.000309925	2
FA25 / FA10	HF568_04475	MFS transporter	1.23035	0.000245636	2
FA25 / FA10	HF568_02120	undecaprenyl-diphosphate phosphatase	1.17933	0.000494625	3
FA25 / FA10	HF568_03570	hypothetical protein	1.07548	0.00317663	4
FA25 / FA10	HF568_15130	TonB-dependent receptor	1.02011	4.92675e-05	10
FA25 / FA10	HF568_10285	ABC transporter permease	1.01197	0.00176439	2
FA25 / FA10	HF568_14115	hypothetical protein	1.01182	0.000948898	2
FA25 / FA10	HF568_15880	hydrogenase	1.00772	8.66608e-06	16
FA25 / FA10	HF568_16385	DsrE family protein	1.00725	0.00053372	2
FA25 / FA10	HF568_00675	flagellar motor protein MotB	1.00518	4.55441e-05	3
FA25 / FA10	HF568_02860	ferredoxin family protein	-1.00012	6.14527e-05	6
FA25 / FA10	HF568_04175	ferritin	-1.00872	0.00387873	7
FA25 / FA10	HF568_02720	hypothetical protein	-1.01305	0.00012958	7
FA25 / FA10	HF568_11835	peptidoglycan-associated lipoprotein	-1.01905	0.00849468	4
FA25 / FA10	HF568_12280	hypothetical protein	-1.01975	1.91005e-05	4
FA25 / FA10	HF568_18020	magnesium transporter CorA family protein	-1.0222	0.00210094	10
FA25 / FA10	HF568_06685	PspA/IM30 family protein	-1.04216	3.83353e-05	19
FA25 / FA10	HF568_01550	molecular chaperone DnaK	-1.05202	0.000225516	64
FA25 / FA10	HF568_16720	metallophosphoesterase	-1.06267	0.00206116	4
FA25 / FA10	HF568_12650	P-type conjugative transfer protein TrbJ	-1.07572	0.00010165	2
FA25 / FA10	HF568_04455	Motility protein FimV	-1.07689	2.76772e-05	6
FA25 / FA10	HF568_17115	hypothetical protein	-1.08241	0.00188349	3
FA25 / FA10	HF568_10070	hydrogenase maturation nickel metallochaperone HypA	-1.08314	3.54876e-06	3
FA25 / FA10	HF568_06520	sulfurtransferase TusA family protein	-1.08327	0.000379833	5
FA25 / FA10	HF568_00745	YciK family oxidoreductase	-1.0881	0.000147812	13
FA25 / FA10	HF568_08505	iron donor protein CyaY	-1.11338	0.00275496	2
FA25 / FA10	HF568_12475	iron-sulfur cluster insertion protein ErpA	-1.14411	0.000146324	4
FA25 / FA10	HF568_13295	type II toxin-antitoxin system PrlF family antitoxin	-1.15016	0.000201692	4
FA25 / FA10	HF568_12630	SOS response-associated peptidase	-1.15757	0.000682323	3
FA25 / FA10	HF568_14575	Obg family GTPase CgtA	-1.17981	2.32812e-05	11
FA25 / FA10	HF568_02225	protein-L-isoaspartate(D-aspartate) O-methyltransferase	-1.20855	0.000685443	5
FA25 / FA10	HF568_14170	glycine cleavage system protein GcvH	-1.23439	7.96755e-05	18
FA25 / FA10	HF568_15575	hypothetical protein	-1.26619	0.0366908	2
FA25 / FA10	HF568_10935	glucose-6-phosphate dehydrogenase	-1.26735	0.00128859	2
FA25 / FA10	HF568_12860	CDGSH iron-sulfur domain-containing protein	-1.28233	1.11148e-07	2
FA25 / FA10	HF568_14510	YtxH domain-containing protein	-1.28693	0.00535795	5
FA25 / FA10	HF568_17525	hydrogenase small subunit	-1.33351	1.45037e-05	12
FA25 / FA10	HF568_04675	endonuclease	-1.3639	0.00355715	2
FA25 / FA10	HF568_09640	hypothetical protein	-1.38613	0.000836531	3
FA25 / FA10	HF568_10665	hypothetical protein	-1.40211	0.00110289	2
FA25 / FA10	HF568_12960	divalent metal cation transporter	-1.42883	0.00324958	2
FA25 / FA10	HF568_08435	hypothetical protein	-1.44968	0.00162991	3
FA25 / FA10	HF568_03755	preprotein translocase subunit YajC	-1.48391	0.000207708	2
FA25 / FA10	HF568_14140	pyridine nucleotide-disulfide oxidoreductase	-1.52826	0.00335918	4
FA25 / FA10	HF568_15805	Fe-S cluster assembly protein IscX	-1.54699	3.28641e-05	5
FA25 / FA10	HF568_04720	hypothetical protein	-1.7748	5.20497e-05	5
FA25 / FA10	HF568_09210	hypothetical protein	-1.8765	8.83497e-10	8
FA25 / FA10	HF568_08960	hypothetical protein	-2.50146	1.18441e-05	4
FA25 / FA10	HF568_07280	exodeoxyribonuclease VII small subunit	-3.17612	0.000108456	7

## Sheet: FA50 vs FA25
comparison	gene names	protein names	log2 fold change	q value	# unique total peptides
FA50 / FA25	HF568_15695	lipoprotein signal peptidase	3.35539	0.0179956	2
FA50 / FA25	HF568_04400	efflux RND transporter permease subunit	3.25163	0.00405303	2
FA50 / FA25	HF568_01770	DUF4845 domain-containing protein	2.62217	0.000277408	3
FA50 / FA25	HF568_11525	transporter	2.40941	0.000747012	8
FA50 / FA25	HF568_02765	hypothetical protein	2.23478	0.000112273	6
FA50 / FA25	HF568_14270	YggT family protein	2.22537	7.73452e-05	2
FA50 / FA25	HF568_10040	PQQ-binding-like beta-propeller repeat protein	2.19998	4.61256e-05	14
FA50 / FA25	HF568_10985	ABC transporter substrate-binding protein	2.1635	4.52374e-05	22
FA50 / FA25	HF568_17170	TolC family protein	2.11055	0.00464955	4
FA50 / FA25	HF568_12380	septal ring lytic transglycosylase RlpA family protein	2.05102	0.000729248	2
FA50 / FA25	HF568_13755	porin	1.86993	0.000191542	4
FA50 / FA25	HF568_10920	DUF2062 domain-containing protein	1.86546	0.0192228	3
FA50 / FA25	HF568_05210	hypothetical protein	1.81153	0.00511879	2
FA50 / FA25	HF568_04770	cytochrome c1	1.8101	7.17646e-05	12
FA50 / FA25	HF568_07905	hypothetical protein	1.7762	0.00180845	4
FA50 / FA25	HF568_15690	hypothetical protein	1.76679	0.00482357	2
FA50 / FA25	HF568_05675	hypothetical protein	1.73843	0.000848749	4
FA50 / FA25	HF568_07380	efflux transporter outer membrane subunit	1.73589	0.00289726	22
FA50 / FA25	HF568_04740	YhbY family RNA-binding protein	1.69898	0.0131818	5
FA50 / FA25	HF568_08905	hypothetical protein	1.69273	0.00452925	2
FA50 / FA25	HF568_04415	TolC family outer membrane protein	1.69185	0.000267285	13
FA50 / FA25	HF568_10290	carotenoid 1,2-hydratase	1.69146	0.00012642	8
FA50 / FA25	HF568_14100	biotin/lipoyl-binding protein	1.67564	5.70847e-05	16
FA50 / FA25	HF568_01425	TolC family protein	1.65102	3.36364e-06	7
FA50 / FA25	HF568_15490	TonB-dependent receptor	1.64206	0.000350425	10
FA50 / FA25	HF568_01420	efflux RND transporter periplasmic adaptor subunit	1.62026	5.856e-07	12
FA50 / FA25	HF568_09775	efflux RND transporter permease subunit	1.58401	0.0034784	26
FA50 / FA25	HF568_17635	TonB C-terminal domain-containing protein	1.56558	0.00176331	5
FA50 / FA25	HF568_13775	lytic transglycosylase domain-containing protein	1.55377	0.000357974	5
FA50 / FA25	HF568_09160	ABC transporter substrate-binding protein	1.53193	0.000812712	2
FA50 / FA25	HF568_13270	outer membrane beta-barrel protein	1.52504	0.00156362	3
FA50 / FA25	HF568_16390	ABC transporter permease	1.47616	0.00587136	2
FA50 / FA25	HF568_10045	carbohydrate porin	1.46296	7.39776e-06	5
FA50 / FA25	HF568_05885	type II and III secretion system protein	1.45717	0.000241008	7
FA50 / FA25	HF568_05550	OprD family porin	1.44131	0.000372514	8
FA50 / FA25	HF568_04155	D-alanyl-D-alanine carboxypeptidase	1.42325	0.000292365	10
FA50 / FA25	HF568_09880	LPS-assembly protein LptD	1.38631	0.000230788	25
FA50 / FA25	HF568_07250	fluoride efflux transporter CrcB	1.38538	0.00820004	2
FA50 / FA25	HF568_07035	formate hydrogenlyase	1.37611	0.0064218	2
FA50 / FA25	HF568_14490	ribonuclease P protein component	1.37028	0.00129114	5
FA50 / FA25	HF568_10510	hypothetical protein	1.36985	0.00374356	3
FA50 / FA25	HF568_03000	TonB-dependent receptor	1.36744	2.92395e-05	11
FA50 / FA25	HF568_14645	FAD-binding protein	1.36246	0.00215654	3
FA50 / FA25	HF568_11035	efflux transporter outer membrane subunit	1.35031	0.000382475	8
FA50 / FA25	HF568_18145	penicillin-binding protein 2	1.34928	0.000121392	18
FA50 / FA25	HF568_06930	hypothetical protein	1.34716	0.0163708	2
FA50 / FA25	HF568_16825	LPS export ABC transporter periplasmic protein LptC	1.31149	0.000172429	5
FA50 / FA25	HF568_03070	LysM peptidoglycan-binding domain-containing protein	1.29427	0.00116657	5
FA50 / FA25	HF568_10335	DUF4902 domain-containing protein	1.27544	0.000672397	4
FA50 / FA25	HF568_07260	glycosyltransferase family 39 protein	1.26323	4.02316e-05	8
FA50 / FA25	HF568_07010	LysM peptidoglycan-binding domain-containing protein	1.2618	0.000104794	20
FA50 / FA25	HF568_08350	hypothetical protein	1.25846	0.00399553	4
FA50 / FA25	HF568_14495	membrane protein insertion efficiency factor YidD	1.25639	0.00190662	4
FA50 / FA25	HF568_14350	oxalurate catabolism protein HpxZ	1.25221	0.00145394	8
FA50 / FA25	HF568_06550	cytochrome C	1.24758	0.00174596	6
FA50 / FA25	HF568_12465	OprD family porin	1.23893	0.00152847	5
FA50 / FA25	HF568_00050	hypothetical protein	1.23273	0.00245098	7
FA50 / FA25	HF568_06080	type IV secretion system protein	1.23123	0.000158647	8
FA50 / FA25	HF568_06925	DUF2442 domain-containing protein	1.23075	0.00127221	4
FA50 / FA25	HF568_11520	outer membrane lipoprotein chaperone LolA	1.22924	0.000198023	10
FA50 / FA25	HF568_17080	MCE family protein	1.22367	0.00371648	12
FA50 / FA25	HF568_13940	cytochrome C	1.22243	0.0015683	6
FA50 / FA25	HF568_15740	TolC family protein	1.22077	0.000156971	8
FA50 / FA25	HF568_14415	DUF2232 domain-containing protein	1.21503	0.00735987	5
FA50 / FA25	HF568_13245	outer membrane lipoprotein LolB	1.21447	0.000114045	9
FA50 / FA25	HF568_02430	YdcF family protein	1.19619	0.00504101	7
FA50 / FA25	HF568_08300	50S ribosomal protein L35	1.17123	0.0091222	3
FA50 / FA25	HF568_15735	efflux RND transporter periplasmic adaptor subunit	1.16597	0.000514808	11
FA50 / FA25	HF568_13130	TolC family protein	1.15949	2.13996e-05	8
FA50 / FA25	HF568_13425	DedA family protein	1.15724	0.00566682	4
FA50 / FA25	HF568_15130	TonB-dependent receptor	1.1402	0.00764613	10
FA50 / FA25	HF568_00085	S41 family peptidase	1.13083	2.68879e-05	25
FA50 / FA25	HF568_16515	ferrous iron transport protein A	1.13053	0.00232878	2
FA50 / FA25	HF568_16295	30S ribosomal protein S16	1.12989	0.00348654	6
FA50 / FA25	HF568_07850	sel1 repeat family protein	1.1295	1.33182e-09	8
FA50 / FA25	HF568_17510	nickel-dependent hydrogenase large subunit	1.12419	0.000108139	12
FA50 / FA25	HF568_17135	hypothetical protein	1.11903	0.0137813	3
FA50 / FA25	HF568_12060	hypothetical protein	1.11303	0.00255839	2
FA50 / FA25	HF568_15190	hypothetical protein	1.11257	0.00460443	14
FA50 / FA25	HF568_09615	ubiquinol-cytochrome c reductase iron-sulfur subunit	1.10598	0.000151021	3
FA50 / FA25	HF568_04920	AhpC/TSA family protein	1.10167	0.0011568	4
FA50 / FA25	HF568_11980	septal ring lytic transglycosylase RlpA family protein	1.09208	0.000976909	10
FA50 / FA25	HF568_03330	acyloxyacyl hydrolase	1.09114	0.000159904	5
FA50 / FA25	HF568_14820	GTP-binding protein	1.08702	0.0015131	11
FA50 / FA25	HF568_11040	multidrug transporter	1.07661	0.000111292	6
FA50 / FA25	HF568_03890	hypothetical protein	1.07526	0.0320999	3
FA50 / FA25	HF568_17595	NADH-quinone oxidoreductase subunit NuoH	1.07407	0.00418556	7
FA50 / FA25	HF568_05750	pyridoxamine 5'-phosphate oxidase	1.07122	0.00185948	7
FA50 / FA25	HF568_11320	apolipoprotein N-acyltransferase	1.06364	0.0488116	2
FA50 / FA25	HF568_10065	nickel-dependent hydrogenase large subunit	1.06173	0.000540981	9
FA50 / FA25	HF568_17120	HlyD family secretion protein	1.06072	4.92526e-05	11
FA50 / FA25	HF568_04560	rod shape-determining protein MreC	1.04859	0.00182621	9
FA50 / FA25	HF568_04700	porin	1.04712	0.00014042	14
FA50 / FA25	HF568_15120	M48 family metallopeptidase	1.04635	0.00361588	3
FA50 / FA25	HF568_12370	hypothetical protein	1.04611	0.000135148	12
FA50 / FA25	HF568_08660	molybdate ABC transporter substrate-binding protein	1.04426	0.00471927	2
FA50 / FA25	HF568_01905	peptide ABC transporter substrate-binding protein	1.0422	0.000315963	4
FA50 / FA25	HF568_14590	outer membrane protein assembly factor BamE	1.03239	0.00074292	12
FA50 / FA25	HF568_03355	polysulfide reductase NrfD	1.03225	0.016516	3
FA50 / FA25	HF568_16935	GNAT family N-acetyltransferase	1.01941	0.000423798	3
FA50 / FA25	HF568_16320	endolytic transglycosylase MltG	1.01551	0.000231154	8
FA50 / FA25	HF568_02050	AI-2E family transporter	1.01155	0.00495575	7
FA50 / FA25	HF568_00260	putative lipid II flippase FtsW	1.00758	0.0102288	2
FA50 / FA25	HF568_11165	CDP-diacylglycerol--serine O-phosphatidyltransferase	1.00566	0.00745114	3
FA50 / FA25	HF568_13915	DEAD/DEAH box helicase	1.00335	7.44489e-05	24
FA50 / FA25	HF568_01825	sulfite exporter TauE/SafE family protein	1.00012	0.00093044	3
FA50 / FA25	HF568_09310	dihydroorotase	-1.01432	0.000328316	16
FA50 / FA25	HF568_03270	hypothetical protein	-1.02864	0.000167062	2
FA50 / FA25	HF568_11755	zinc ribbon domain-containing protein	-1.02883	8.27039e-07	8
FA50 / FA25	HF568_17750	glucan 1,4-alpha-glucosidase	-1.03711	0.0139158	3
FA50 / FA25	HF568_08960	hypothetical protein	-1.04	0.000200359	4
FA50 / FA25	HF568_14225	twin-arginine translocase subunit TatB	-1.05338	0.000392616	8
FA50 / FA25	HF568_11000	rhodanese-like domain-containing protein	-1.05795	3.00651e-05	5
FA50 / FA25	HF568_09640	hypothetical protein	-1.06511	0.00539647	3
FA50 / FA25	HF568_08365	hypoxanthine-guanine phosphoribosyltransferase	-1.06535	8.24247e-05	5
FA50 / FA25	HF568_03125	response regulator	-1.06739	3.18668e-05	9
FA50 / FA25	HF568_12010	HAD hydrolase-like protein	-1.07738	1.3958e-06	9
FA50 / FA25	HF568_10520	HAD family hydrolase	-1.08798	0.000722698	11
FA50 / FA25	HF568_16445	class I SAM-dependent rRNA methyltransferase	-1.08907	0.000155058	2
FA50 / FA25	HF568_16035	MBL fold metallo-hydrolase	-1.10548	0.000162015	12
FA50 / FA25	HF568_10685	GTP-binding protein	-1.10639	0.000235091	11
FA50 / FA25	HF568_14960	segregation/condensation protein A	-1.11577	0.0131605	2
FA50 / FA25	HF568_07190	DNA recombination/repair protein RecA	-1.13234	0.00244408	2
FA50 / FA25	HF568_10460	Fis family transcriptional regulator	-1.1484	0.000369511	5
FA50 / FA25	HF568_03185	STAS domain-containing protein	-1.18786	0.000275902	4
FA50 / FA25	HF568_08845	competence/damage-inducible protein A	-1.19042	7.79563e-05	6
FA50 / FA25	HF568_01945	3-dehydroquinate synthase	-1.20025	0.000496032	2
FA50 / FA25	HF568_18085	heterodisulfide reductase subunit B	-1.20441	0.00119396	3
FA50 / FA25	HF568_14140	pyridine nucleotide-disulfide oxidoreductase	-1.22631	0.00557537	4
FA50 / FA25	HF568_02720	hypothetical protein	-1.22633	0.000294757	7
FA50 / FA25	HF568_08130	LuxR family transcriptional regulator	-1.2403	0.003907	2
FA50 / FA25	HF568_12475	iron-sulfur cluster insertion protein ErpA	-1.26585	0.000294835	4
FA50 / FA25	HF568_06600	alpha-ketoacid dehydrogenase subunit beta	-1.26681	0.000400704	3
FA50 / FA25	HF568_03195	RNA-binding S4 domain-containing protein	-1.29042	0.00058369	3
FA50 / FA25	HF568_03260	ACT domain-containing protein	-1.31739	0.000173772	8
FA50 / FA25	HF568_10485	ribonuclease E	-1.31843	0.000633442	2
FA50 / FA25	HF568_08025	TDT family transporter	-1.32371	0.000796777	3
FA50 / FA25	HF568_08505	iron donor protein CyaY	-1.34714	0.000793775	2
FA50 / FA25	HF568_16855	HPr(Ser) kinase/phosphatase	-1.35594	0.000203576	10
FA50 / FA25	HF568_04390	alpha/beta fold hydrolase	-1.41576	0.000211002	7
FA50 / FA25	HF568_15415	NAD(P)/FAD-dependent oxidoreductase	-1.55179	0.00660806	2
FA50 / FA25	HF568_03715	bifunctional folylpolyglutamate synthase/dihydrofolate synthase	-1.55373	0.000191788	4
FA50 / FA25	HF568_02455	NAD(P)-dependent glycerol-3-phosphate dehydrogenase	-1.62402	7.36715e-05	3
FA50 / FA25	HF568_14670	DUF2202 domain-containing protein	-1.68972	0.000136964	2
FA50 / FA25	HF568_12845	type I DNA topoisomerase	-1.71838	0.00153433	2
FA50 / FA25	HF568_17930	DNA-directed RNA polymerase subunit omega	-1.9062	0.00070466	6
FA50 / FA25	HF568_04905	16S rRNA (cytosine(967)-C(5))-methyltransferase RsmB	-1.95763	0.000376311	5
FA50 / FA25	HF568_02745	hypothetical protein	-2.01171	1.8296e-06	4
FA50 / FA25	HF568_14110	hypothetical protein	-2.07183	0.00226911	4
FA50 / FA25	HF568_11215	bifunctional ornithine acetyltransferase/N-acetylglutamate synthase	-2.34673	0.0334049	2
FA50 / FA25	HF568_02880	glycine cleavage system protein GcvH	-2.4273	0.000895018	2

## Sheet: FA75 vs FA50
comparison	gene names	protein names	log2 fold change	q value	# unique total peptides
FA75 / FA50	HF568_15415	NAD(P)/FAD-dependent oxidoreductase	2.11545	0.000846547	2
FA75 / FA50	HF568_02745	hypothetical protein	1.86145	2.64119e-05	4
FA75 / FA50	HF568_12845	type I DNA topoisomerase	1.85038	3.23649e-05	2
FA75 / FA50	HF568_18205	pyrimidine/purine nucleoside phosphorylase	1.81688	0.00096918	2
FA75 / FA50	HF568_03715	bifunctional folylpolyglutamate synthase/dihydrofolate synthase	1.63812	0.000441771	4
FA75 / FA50	HF568_14325	ureidoglycolate hydrolase	1.60974	0.000519208	6
FA75 / FA50	HF568_05950	hypothetical protein	1.55844	0.00452514	2
FA75 / FA50	HF568_00105	VOC family protein	1.40917	3.64211e-06	8
FA75 / FA50	HF568_04905	16S rRNA (cytosine(967)-C(5))-methyltransferase RsmB	1.38984	2.31822e-05	5
FA75 / FA50	HF568_02890	dynein regulation protein LC7	1.23458	0.00114239	4
FA75 / FA50	HF568_08505	iron donor protein CyaY	1.18319	9.35251e-05	2
FA75 / FA50	HF568_17750	glucan 1,4-alpha-glucosidase	1.15702	0.00766538	3
FA75 / FA50	HF568_16405	UvrD-helicase domain-containing protein	1.15333	0.000522257	3
FA75 / FA50	HF568_02880	glycine cleavage system protein GcvH	1.13813	0.000969418	2
FA75 / FA50	HF568_04175	ferritin	1.13316	0.00103721	7
FA75 / FA50	HF568_04455	Motility protein FimV	1.12823	0.000238127	6
FA75 / FA50	HF568_14140	pyridine nucleotide-disulfide oxidoreductase	1.1225	0.000713658	4
FA75 / FA50	HF568_17930	DNA-directed RNA polymerase subunit omega	1.08311	2.24496e-06	6
FA75 / FA50	HF568_03185	STAS domain-containing protein	1.05306	0.000222938	4
FA75 / FA50	HF568_12475	iron-sulfur cluster insertion protein ErpA	1.03833	2.67242e-05	4
FA75 / FA50	HF568_04430	hypothetical protein	1.02064	0.0263214	4
FA75 / FA50	HF568_02720	hypothetical protein	1.00428	4.64464e-05	7
FA75 / FA50	HF568_08465	Holliday junction resolvase RuvX	1.00115	0.000136908	5
FA75 / FA50	HF568_17495	hypothetical protein	-1.00564	0.00285878	3
FA75 / FA50	HF568_04475	MFS transporter	-1.00743	0.00437838	2
FA75 / FA50	HF568_06925	DUF2442 domain-containing protein	-1.00809	0.00127976	4
FA75 / FA50	HF568_15725	hypothetical protein	-1.01299	0.000985441	8
FA75 / FA50	HF568_13470	ABC transporter substrate-binding protein	-1.01354	0.013511	5
FA75 / FA50	HF568_03890	hypothetical protein	-1.01641	0.0122381	3
FA75 / FA50	HF568_13950	glycosyltransferase family 1 protein	-1.0171	0.00432333	5
FA75 / FA50	HF568_17635	TonB C-terminal domain-containing protein	-1.02182	0.00415108	5
FA75 / FA50	HF568_05550	OprD family porin	-1.02224	0.000882798	8
FA75 / FA50	HF568_14945	methylated-DNA--	-1.02312	0.0107956	4
FA75 / FA50	HF568_05210	hypothetical protein	-1.0252	0.0109648	2
FA75 / FA50	HF568_06615	MFS transporter	-1.0332	0.00184593	4
FA75 / FA50	HF568_13270	outer membrane beta-barrel protein	-1.04844	0.00419072	3
FA75 / FA50	HF568_07380	efflux transporter outer membrane subunit	-1.05554	0.0090143	22
FA75 / FA50	HF568_14410	30S ribosomal protein S18	-1.07636	0.00610049	10
FA75 / FA50	HF568_00740	c-type cytochrome	-1.07845	0.000398387	5
FA75 / FA50	HF568_08895	phosphate ABC transporter substrate-binding protein PstS	-1.07935	0.00161136	2
FA75 / FA50	HF568_12515	polymerase	-1.08195	0.000457962	8
FA75 / FA50	HF568_02905	MoaD/ThiS family protein	-1.09176	0.000813988	2
FA75 / FA50	HF568_04695	PQQ-binding-like beta-propeller repeat protein	-1.10987	1.5097e-09	26
FA75 / FA50	HF568_00050	hypothetical protein	-1.12885	0.00277795	7
FA75 / FA50	HF568_09615	ubiquinol-cytochrome c reductase iron-sulfur subunit	-1.13775	0.000202781	3
FA75 / FA50	HF568_16295	30S ribosomal protein S16	-1.15227	0.00333576	6
FA75 / FA50	HF568_12395	D-alanyl-D-alanine carboxypeptidase	-1.16102	0.000758009	12
FA75 / FA50	HF568_09625	cytochrome c1	-1.16888	6.59725e-05	9
FA75 / FA50	HF568_08905	hypothetical protein	-1.19077	0.0137058	2
FA75 / FA50	HF568_00100	ATP-dependent Clp protease adaptor ClpS	-1.22666	0.000655295	3
FA75 / FA50	HF568_13755	porin	-1.27813	0.000380015	4
FA75 / FA50	HF568_00750	ubiquinol-cytochrome c reductase iron-sulfur subunit	-1.29138	0.00061593	7
FA75 / FA50	HF568_17595	NADH-quinone oxidoreductase subunit NuoH	-1.31918	0.00239241	7
FA75 / FA50	HF568_05675	hypothetical protein	-1.39129	0.0012897	4
FA75 / FA50	HF568_02430	YdcF family protein	-1.41182	0.00342739	7
FA75 / FA50	HF568_07035	formate hydrogenlyase	-1.46625	0.000705136	2
FA75 / FA50	HF568_14270	YggT family protein	-1.47176	0.000176685	2
FA75 / FA50	HF568_07905	hypothetical protein	-1.49396	0.00298358	4
FA75 / FA50	HF568_04830	DUF2782 domain-containing protein	-1.52325	0.00219254	5
FA75 / FA50	HF568_07250	fluoride efflux transporter CrcB	-1.54	0.000122351	2
FA75 / FA50	HF568_02235	DUF4124 domain-containing protein	-1.56082	0.000211154	6
FA75 / FA50	HF568_10920	DUF2062 domain-containing protein	-1.58577	0.0235135	3
FA75 / FA50	HF568_16515	ferrous iron transport protein A	-1.62026	0.00108874	2
FA75 / FA50	HF568_04740	YhbY family RNA-binding protein	-1.6275	0.0104542	5
FA75 / FA50	HF568_17135	hypothetical protein	-1.63746	0.00579147	3
FA75 / FA50	HF568_10340	GNAT family N-acetyltransferase	-1.65787	0.00103066	2
FA75 / FA50	HF568_02765	hypothetical protein	-1.74339	7.32952e-05	6
FA75 / FA50	HF568_10510	hypothetical protein	-1.77959	0.00218853	3
FA75 / FA50	HF568_16100	cyclic beta 1-2 glucan synthetase	-1.7879	0.00135178	2
FA75 / FA50	HF568_12380	septal ring lytic transglycosylase RlpA family protein	-1.80005	0.00137825	2
FA75 / FA50	HF568_11525	transporter	-1.81202	0.00132512	8
FA75 / FA50	HF568_06930	hypothetical protein	-1.82618	0.00553672	2
FA75 / FA50	HF568_04700	porin	-1.84042	2.81357e-05	14
FA75 / FA50	HF568_10335	DUF4902 domain-containing protein	-2.14667	0.000399212	4

## Sheet: FA100 vs FA75
comparison	gene names	protein names	log2 fold change	q value	# unique total peptides
FA100 / FA75	HF568_10730	beta-lactamase family protein	1.36004	0.00222855	2
FA100 / FA75	HF568_02905	MoaD/ThiS family protein	1.24918	0.000940768	2
FA100 / FA75	HF568_07850	sel1 repeat family protein	1.03768	1.70225e-05	8
FA100 / FA75	HF568_04430	hypothetical protein	-1.00473	0.0157592	4
FA100 / FA75	HF568_04655	aminodeoxychorismate synthase component I	-1.01949	3.25776e-05	4
FA100 / FA75	HF568_00270	phospho-N-acetylmuramoyl-pentapeptide- transferase	-1.02573	0.000152522	3
FA100 / FA75	HF568_10370	darcynin	-1.05573	7.47276e-06	2
FA100 / FA75	HF568_09025	GTP-binding protein	-1.06201	0.00176663	5
FA100 / FA75	HF568_01810	phosphate ABC transporter permease PstA	-1.06594	0.000651793	2
FA100 / FA75	HF568_10340	GNAT family N-acetyltransferase	-1.16967	5.39951e-05	2
FA100 / FA75	HF568_05720	sodium:proton antiporter	-1.18757	1.55136e-05	6
FA100 / FA75	HF568_00260	putative lipid II flippase FtsW	-1.1996	9.39226e-05	2
FA100 / FA75	HF568_04475	MFS transporter	-1.21189	0.000264297	2
FA100 / FA75	HF568_06930	hypothetical protein	-1.28535	1.30641e-06	2
FA100 / FA75	HF568_16515	ferrous iron transport protein A	-1.35997	0.000676052	2
FA100 / FA75	HF568_17570	NADH-quinone oxidoreductase subunit M	-1.37932	0.000368506	3
FA100 / FA75	HF568_14960	segregation/condensation protein A	-1.64932	0.000924926	2
FA100 / FA75	HF568_12960	divalent metal cation transporter	-2.39038	3.84862e-07	2
