# Supplementary material for: Proteomic Insights into the Adaptation of Acidithiobacillus ferridurans to Municipal Solid Waste Incineration Residues for Enhanced Bioleaching Efficiency
Source: J Proteome Res. 2025 Apr 9;24(5):2243–55. doi: 10.1021/acs.jproteome.4c00527 (PMC12053936; doi:10.1021/acs.jproteome.4c00527)
Supplement: Supplementary file 5 — pr4c00527_si_005.xlsx [file pr4c00527_si_005.xlsx]

## Sheet: BA vs CTRL
#category	term ID	term description	genes mapped	genes in set	enrichment score	direction	false discovery rate	method	matching proteins in your input (IDs)	matching proteins in your input (labels)
GO Process	GO:0006520	Cellular amino acid metabolic process	139	146	1.29403	top	2.38e-08	ks	STRG0A63WPG.JABBHS010000005.1_prot_MBU2721679.1_,STRG0A63WPG.JABBHS010000011.1_prot_MBU2721731.1_,STRG0A63WPG.JABBHS010000021.1_prot_MBU2721769.1_,STRG0A63WPG.JABBHS010000034.1_prot_MBU2721854.1_,STRG0A63WPG.JABBHS010000045.1_prot_MBU2721933.1_,STRG0A63WPG.JABBHS010000045.1_prot_MBU2721940.1_,STRG0A63WPG.JABBHS010000045.1_prot_MBU2721941.1_,STRG0A63WPG.JABBHS010000052.1_prot_MBU2722012.1_,STRG0A6…	folD,gluQ,metF,HF568_01115,dapB,metG,HF568_01580,HF568_01945,HF568_01950,HF568_01995,argA,ilvD,carA,carB,HF568_02205,glnA,HF568_02275,HF568_02385,glyQ,HF568_02570,leuC,leuD,HF568_02870,HF568_02875,gcvH,gcvT,gltX,HF568_03260,HF568_03265,HF568_03630,HF568_03695,trpB,HF568_03705,HF568_03725,HF568_03730,aroC,hisS,purL,argH,HF568_04465,HF568_04480,HF568_04490,dapF,HF568_04835,HF568_04890,HF568_05260,H…
GO Process	GO:0006259	DNA metabolic process	104	254	1.26993	top	1.94e-06	ks	STRG0A63WPG.JABBHS010000004.1_prot_MBU2721662.1_,STRG0A63WPG.JABBHS010000005.1_prot_MBU2721671.1_,STRG0A63WPG.JABBHS010000005.1_prot_MBU2721673.1_,STRG0A63WPG.JABBHS010000011.1_prot_MBU2721735.1_,STRG0A63WPG.JABBHS010000012.1_prot_MBU2721743.1_,STRG0A63WPG.JABBHS010000019.1_prot_MBU2721763.1_,STRG0A63WPG.JABBHS010000020.1_prot_MBU2721764.1_,STRG0A63WPG.JABBHS010000022.1_prot_MBU2721773.1_,STRG0A6…	HF568_00090,lexA,HF568_00145,recA,HF568_00515,HF568_00630,HF568_00635,HF568_00680,recG,uvrC,uvrB,HF568_01375,HF568_01440,HF568_01495,dnaJ,HF568_01735,HF568_02255,HF568_02845,HF568_02975,recB,recD,HF568_03095,HF568_03570,mutL,HF568_04060,apaG,polA,polX,holA,HF568_05900,HF568_05905,prmB,xth,xth,HF568_06950,topA,HF568_07190,xseB,HF568_07870,HF568_07885,HF568_08065,HF568_08120,HF568_08185,HF568_08320…
GO Process	GO:0006826	Iron ion transport	9	12	4.89896	bottom	5.79e-06	afc	STRG0A63WPG.JABBHS010000045.1_prot_MBU2721932.1_,STRG0A63WPG.JABBHS010000082.1_prot_MBU2722216.1_,STRG0A63WPG.JABBHS010000082.1_prot_MBU2722217.1_,STRG0A63WPG.JABBHS010000273.1_prot_MBU2723347.1_,STRG0A63WPG.JABBHS010000399.1_prot_MBU2724121.1_,STRG0A63WPG.JABBHS010000419.1_prot_MBU2724238.1_,STRG0A63WPG.JABBHS010000443.1_prot_MBU2724425.1_,STRG0A63WPG.JABBHS010000457.1_prot_MBU2724488.1_,STRG0A6…	HF568_01535,HF568_02995,HF568_03000,HF568_09045,HF568_13120,HF568_13770,HF568_14790,HF568_15130,HF568_15490
GO Process	GO:1901678	Iron coordination entity transport	7	9	5.93434	bottom	5.79e-06	afc	STRG0A63WPG.JABBHS010000082.1_prot_MBU2722216.1_,STRG0A63WPG.JABBHS010000082.1_prot_MBU2722217.1_,STRG0A63WPG.JABBHS010000399.1_prot_MBU2724121.1_,STRG0A63WPG.JABBHS010000419.1_prot_MBU2724238.1_,STRG0A63WPG.JABBHS010000443.1_prot_MBU2724425.1_,STRG0A63WPG.JABBHS010000457.1_prot_MBU2724488.1_,STRG0A63WPG.JABBHS010000471.1_prot_MBU2724559.1_	HF568_02995,HF568_03000,HF568_13120,HF568_13770,HF568_14790,HF568_15130,HF568_15490
GO Process	GO:0000041	Transition metal ion transport	12	24	3.64758	bottom	1.39e-05	afc	STRG0A63WPG.JABBHS010000005.1_prot_MBU2721666.1_,STRG0A63WPG.JABBHS010000045.1_prot_MBU2721932.1_,STRG0A63WPG.JABBHS010000070.1_prot_MBU2722116.1_,STRG0A63WPG.JABBHS010000082.1_prot_MBU2722216.1_,STRG0A63WPG.JABBHS010000082.1_prot_MBU2722217.1_,STRG0A63WPG.JABBHS010000273.1_prot_MBU2723347.1_,STRG0A63WPG.JABBHS010000337.1_prot_MBU2723771.1_,STRG0A63WPG.JABBHS010000399.1_prot_MBU2724121.1_,STRG0A6…	HF568_00110,HF568_01535,HF568_02475,HF568_02995,HF568_03000,HF568_09045,HF568_11305,HF568_13120,HF568_13770,HF568_14790,HF568_15130,HF568_15490
GO Process	GO:1901605	Alpha-amino acid metabolic process	92	99	1.38513	top	2.24e-05	ks	STRG0A63WPG.JABBHS010000005.1_prot_MBU2721679.1_,STRG0A63WPG.JABBHS010000021.1_prot_MBU2721769.1_,STRG0A63WPG.JABBHS010000034.1_prot_MBU2721854.1_,STRG0A63WPG.JABBHS010000045.1_prot_MBU2721933.1_,STRG0A63WPG.JABBHS010000060.1_prot_MBU2722030.1_,STRG0A63WPG.JABBHS010000060.1_prot_MBU2722032.1_,STRG0A63WPG.JABBHS010000061.1_prot_MBU2722043.1_,STRG0A63WPG.JABBHS010000061.1_prot_MBU2722044.1_,STRG0A6…	folD,metF,HF568_01115,dapB,argA,ilvD,carA,carB,HF568_02205,glnA,HF568_02570,leuC,leuD,HF568_02870,HF568_02875,gcvH,gcvT,HF568_03260,HF568_03265,HF568_03630,HF568_03695,trpB,HF568_03705,HF568_03725,HF568_03730,purL,argH,HF568_04465,HF568_04480,dapF,HF568_04835,HF568_04890,HF568_05260,HF568_05660,HF568_06110,guaA,HF568_08005,leuB,argA,serB,dapF,speA,HF568_09545,HF568_09785,HF568_09795,hisH,HF568_09…
GO Process	GO:0022900	Electron transport chain	62	103	1.39408	bottom	0.00029	ks	STRG0A63WPG.JABBHS010000003.1_prot_MBU2721656.1_,STRG0A63WPG.JABBHS010000006.1_prot_MBU2721685.1_,STRG0A63WPG.JABBHS010000006.1_prot_MBU2721686.1_,STRG0A63WPG.JABBHS010000006.1_prot_MBU2721687.1_,STRG0A63WPG.JABBHS010000025.1_prot_MBU2721783.1_,STRG0A63WPG.JABBHS010000025.1_prot_MBU2721785.1_,STRG0A63WPG.JABBHS010000061.1_prot_MBU2722049.1_,STRG0A63WPG.JABBHS010000061.1_prot_MBU2722050.1_,STRG0A6…	HF568_00055,HF568_00215,HF568_00220,HF568_00225,HF568_00740,petA,HF568_02135,HF568_02140,HF568_02145,HF568_02150,wrbA,nuoG,HF568_02860,HF568_02940,HF568_03345,dsbD,HF568_04300,HF568_04345,cydB,HF568_04375,HF568_04770,HF568_04775,petA,HF568_06540,HF568_06555,HF568_06560,HF568_06565,HF568_06570,HF568_06590,HF568_06990,HF568_07035,HF568_07215,HF568_07610,HF568_09615,HF568_09620,HF568_09625,HF568_100…
GO Process	GO:0033036	Macromolecule localization	79	135	0.84995	bottom	0.00029	ks	STRG0A63WPG.JABBHS010000032.1_prot_MBU2721840.1_,STRG0A63WPG.JABBHS010000042.1_prot_MBU2721909.1_,STRG0A63WPG.JABBHS010000047.1_prot_MBU2721969.1_,STRG0A63WPG.JABBHS010000052.1_prot_MBU2722014.1_,STRG0A63WPG.JABBHS010000053.1_prot_MBU2722016.1_,STRG0A63WPG.JABBHS010000053.1_prot_MBU2722017.1_,STRG0A63WPG.JABBHS010000054.1_prot_MBU2722020.1_,STRG0A63WPG.JABBHS010000060.1_prot_MBU2722038.1_,STRG0A6…	HF568_01045,HF568_01410,HF568_01725,HF568_01955,HF568_01965,HF568_01970,HF568_01985,HF568_02080,HF568_02695,HF568_02700,HF568_03165,mlaE,mlaD,HF568_03180,HF568_03185,secY,HF568_03645,yajC,secD,secF,HF568_04695,HF568_05685,HF568_05885,HF568_06065,traD,HF568_07110,HF568_07120,HF568_07290,tadA,HF568_07420,HF568_07940,tadA,HF568_08790,HF568_08795,HF568_08815,ftsY,HF568_09365,bamA,HF568_09880,tatA,HF5…
GO Process	GO:0006281	DNA repair	48	74	1.36415	top	0.00066	ks	STRG0A63WPG.JABBHS010000004.1_prot_MBU2721662.1_,STRG0A63WPG.JABBHS010000005.1_prot_MBU2721671.1_,STRG0A63WPG.JABBHS010000005.1_prot_MBU2721673.1_,STRG0A63WPG.JABBHS010000011.1_prot_MBU2721735.1_,STRG0A63WPG.JABBHS010000023.1_prot_MBU2721775.1_,STRG0A63WPG.JABBHS010000034.1_prot_MBU2721848.1_,STRG0A63WPG.JABBHS010000034.1_prot_MBU2721856.1_,STRG0A63WPG.JABBHS010000065.1_prot_MBU2722072.1_,STRG0A6…	HF568_00090,lexA,HF568_00145,recA,recG,uvrC,uvrB,HF568_02255,HF568_02975,recB,recD,mutL,apaG,polA,polX,xth,xth,HF568_07190,HF568_07870,HF568_07885,mfd,HF568_08500,uvrC,HF568_09585,HF568_10895,HF568_11065,HF568_11190,HF568_11210,HF568_11225,HF568_11230,ruvC,ruvA,ruvB,HF568_12575,umuD,mutM,ligA,HF568_14280,radA,HF568_14945,mutY,HF568_16115,recN,uvrA,recR,recF,mutS,nth
GO Process	GO:0051641	Cellular localization	60	111	0.900318	bottom	0.00066	ks	STRG0A63WPG.JABBHS010000032.1_prot_MBU2721840.1_,STRG0A63WPG.JABBHS010000042.1_prot_MBU2721909.1_,STRG0A63WPG.JABBHS010000045.1_prot_MBU2721932.1_,STRG0A63WPG.JABBHS010000047.1_prot_MBU2721969.1_,STRG0A63WPG.JABBHS010000052.1_prot_MBU2722014.1_,STRG0A63WPG.JABBHS010000054.1_prot_MBU2722020.1_,STRG0A63WPG.JABBHS010000060.1_prot_MBU2722038.1_,STRG0A63WPG.JABBHS010000072.1_prot_MBU2722160.1_,STRG0A6…	HF568_01045,HF568_01410,HF568_01535,HF568_01725,HF568_01955,HF568_01985,HF568_02080,HF568_02695,HF568_02700,secY,HF568_03645,yajC,secD,secF,HF568_04695,HF568_05685,HF568_05885,HF568_06065,traD,HF568_07110,HF568_07120,HF568_07290,tadA,HF568_07420,tadA,HF568_08790,HF568_08795,ftsY,HF568_09365,bamA,tatA,HF568_10040,secB,HF568_10910,HF568_10915,lolA,HF568_11750,tolQ,tolR,tolB,secA,HF568_13010,bamB,lo…
GO Process	GO:0006974	Cellular response to DNA damage stimulus	54	85	1.25715	top	0.00084	ks	STRG0A63WPG.JABBHS010000004.1_prot_MBU2721662.1_,STRG0A63WPG.JABBHS010000005.1_prot_MBU2721671.1_,STRG0A63WPG.JABBHS010000005.1_prot_MBU2721672.1_,STRG0A63WPG.JABBHS010000005.1_prot_MBU2721673.1_,STRG0A63WPG.JABBHS010000011.1_prot_MBU2721735.1_,STRG0A63WPG.JABBHS010000023.1_prot_MBU2721775.1_,STRG0A63WPG.JABBHS010000034.1_prot_MBU2721848.1_,STRG0A63WPG.JABBHS010000034.1_prot_MBU2721856.1_,STRG0A6…	HF568_00090,lexA,imuA,HF568_00145,recA,recG,uvrC,uvrB,HF568_02255,HF568_02895,HF568_02975,recB,recD,HF568_03185,HF568_03235,mutL,apaG,polA,polX,xth,xth,HF568_07190,HF568_07870,HF568_07885,mfd,HF568_08500,uvrC,HF568_09585,HF568_10020,HF568_10895,HF568_11065,HF568_11190,HF568_11210,HF568_11225,HF568_11230,ruvC,ruvA,ruvB,HF568_12575,umuD,HF568_12630,mutM,ligA,HF568_14280,radA,HF568_14945,mutY,HF568_…
GO Process	GO:0008104	Protein localization	59	110	0.897469	bottom	0.00087	ks	STRG0A63WPG.JABBHS010000032.1_prot_MBU2721840.1_,STRG0A63WPG.JABBHS010000042.1_prot_MBU2721909.1_,STRG0A63WPG.JABBHS010000047.1_prot_MBU2721969.1_,STRG0A63WPG.JABBHS010000052.1_prot_MBU2722014.1_,STRG0A63WPG.JABBHS010000054.1_prot_MBU2722020.1_,STRG0A63WPG.JABBHS010000060.1_prot_MBU2722038.1_,STRG0A63WPG.JABBHS010000072.1_prot_MBU2722160.1_,STRG0A63WPG.JABBHS010000072.1_prot_MBU2722161.1_,STRG0A6…	HF568_01045,HF568_01410,HF568_01725,HF568_01955,HF568_01985,HF568_02080,HF568_02695,HF568_02700,secY,HF568_03645,yajC,secD,secF,HF568_04695,HF568_05685,HF568_05885,HF568_06065,traD,HF568_07110,HF568_07120,HF568_07290,tadA,HF568_07420,tadA,HF568_08790,HF568_08795,ftsY,HF568_09365,bamA,tatA,HF568_10040,secB,HF568_10910,HF568_10915,lolA,HF568_11750,tolQ,tolR,tolB,secA,HF568_13010,bamB,lolB,HF568_140…
GO Process	GO:0098662	Inorganic cation transmembrane transport	27	39	2.00447	bottom	0.00087	ks	STRG0A63WPG.JABBHS010000025.1_prot_MBU2721785.1_,STRG0A63WPG.JABBHS010000061.1_prot_MBU2722049.1_,STRG0A63WPG.JABBHS010000061.1_prot_MBU2722050.1_,STRG0A63WPG.JABBHS010000061.1_prot_MBU2722051.1_,STRG0A63WPG.JABBHS010000061.1_prot_MBU2722052.1_,STRG0A63WPG.JABBHS010000151.1_prot_MBU2722542.1_,STRG0A63WPG.JABBHS010000151.1_prot_MBU2722543.1_,STRG0A63WPG.JABBHS010000161.1_prot_MBU2722627.1_,STRG0A6…	petA,HF568_02135,HF568_02140,HF568_02145,HF568_02150,HF568_04775,petA,atpF,HF568_05230,HF568_05235,atpG,atpD,HF568_05250,HF568_06565,HF568_06570,HF568_07435,HF568_08470,kdpC,HF568_09615,HF568_09620,kdpA,HF568_10545,HF568_11305,atpC,HF568_16365,nhaA,HF568_16865
GO Process	GO:0019438	Aromatic compound biosynthetic process	188	232	1.00129	top	0.0009	ks	STRG0A63WPG.JABBHS010000003.1_prot_MBU2721651.1_,STRG0A63WPG.JABBHS010000003.1_prot_MBU2721652.1_,STRG0A63WPG.JABBHS010000005.1_prot_MBU2721679.1_,STRG0A63WPG.JABBHS010000009.1_prot_MBU2721719.1_,STRG0A63WPG.JABBHS010000011.1_prot_MBU2721732.1_,STRG0A63WPG.JABBHS010000011.1_prot_MBU2721734.1_,STRG0A63WPG.JABBHS010000012.1_prot_MBU2721737.1_,STRG0A63WPG.JABBHS010000012.1_prot_MBU2721738.1_,STRG0A6…	purD,purH,folD,HF568_00390,thiL,HF568_00465,HF568_00480,rfaE1,pabC,HF568_00630,HF568_00635,HF568_00980,HF568_01035,HF568_01115,HF568_01135,HF568_01525,HF568_01580,pdxJ,HF568_01945,HF568_01950,HF568_02065,HF568_02090,thiS,carA,carB,HF568_02130,rpoS,HF568_02470,folB,modD,HF568_02725,pdxH,HF568_03075,rfbC,pdxA,folP,HF568_03480,rpoA,dut,coaBC,HF568_03695,trpB,HF568_03705,HF568_03710,HF568_03715,HF568…
GO Process	GO:0045184	Establishment of protein localization	58	109	0.91061	bottom	0.0011	ks	STRG0A63WPG.JABBHS010000032.1_prot_MBU2721840.1_,STRG0A63WPG.JABBHS010000047.1_prot_MBU2721969.1_,STRG0A63WPG.JABBHS010000052.1_prot_MBU2722014.1_,STRG0A63WPG.JABBHS010000054.1_prot_MBU2722020.1_,STRG0A63WPG.JABBHS010000060.1_prot_MBU2722038.1_,STRG0A63WPG.JABBHS010000072.1_prot_MBU2722160.1_,STRG0A63WPG.JABBHS010000072.1_prot_MBU2722161.1_,STRG0A63WPG.JABBHS010000101.1_prot_MBU2722308.1_,STRG0A6…	HF568_01045,HF568_01725,HF568_01955,HF568_01985,HF568_02080,HF568_02695,HF568_02700,secY,HF568_03645,yajC,secD,secF,HF568_04695,HF568_05685,HF568_05885,HF568_06065,traD,HF568_07110,HF568_07120,HF568_07290,tadA,HF568_07420,tadA,HF568_08790,HF568_08795,ftsY,HF568_09365,bamA,tatA,HF568_10040,secB,HF568_10910,HF568_10915,lolA,HF568_11750,tolQ,tolR,tolB,secA,HF568_13010,bamB,lolB,HF568_14095,tatC,tatB…
GO Process	GO:0009064	Glutamine family amino acid metabolic process	31	34	1.593	top	0.0013	ks	STRG0A63WPG.JABBHS010000034.1_prot_MBU2721854.1_,STRG0A63WPG.JABBHS010000060.1_prot_MBU2722030.1_,STRG0A63WPG.JABBHS010000061.1_prot_MBU2722043.1_,STRG0A63WPG.JABBHS010000061.1_prot_MBU2722044.1_,STRG0A63WPG.JABBHS010000065.1_prot_MBU2722069.1_,STRG0A63WPG.JABBHS010000107.1_prot_MBU2722337.1_,STRG0A63WPG.JABBHS010000110.1_prot_MBU2722355.1_,STRG0A63WPG.JABBHS010000119.1_prot_MBU2722420.1_,STRG0A6…	HF568_01115,argA,carA,carB,glnA,HF568_03630,HF568_03725,purL,argH,HF568_04890,HF568_05260,HF568_05660,guaA,argA,speA,hisH,argJ,argJ,gltB,HF568_12860,HF568_14265,HF568_14535,HF568_14580,HF568_16530,HF568_16995,argB,HF568_17485,HF568_17915,HF568_18190,argF,HF568_18200
GO Process	GO:0071702	Organic substance transport	81	146	0.720727	bottom	0.0014	ks	STRG0A63WPG.JABBHS010000047.1_prot_MBU2721969.1_,STRG0A63WPG.JABBHS010000050.1_prot_MBU2722007.1_,STRG0A63WPG.JABBHS010000050.1_prot_MBU2722008.1_,STRG0A63WPG.JABBHS010000052.1_prot_MBU2722014.1_,STRG0A63WPG.JABBHS010000053.1_prot_MBU2722016.1_,STRG0A63WPG.JABBHS010000053.1_prot_MBU2722017.1_,STRG0A63WPG.JABBHS010000054.1_prot_MBU2722020.1_,STRG0A63WPG.JABBHS010000060.1_prot_MBU2722038.1_,STRG0A6…	HF568_01725,HF568_01920,HF568_01925,HF568_01955,HF568_01965,HF568_01970,HF568_01985,HF568_02080,HF568_02695,HF568_02700,HF568_03165,mlaE,mlaD,HF568_03180,HF568_03185,secY,HF568_03645,yajC,secD,secF,cydC,cydD,HF568_04475,HF568_05685,HF568_05885,HF568_06065,traD,HF568_07110,HF568_07120,HF568_07290,tadA,HF568_07420,HF568_07940,tadA,HF568_08790,HF568_08795,HF568_08815,ftsY,HF568_09880,tatA,HF568_1004…
GO Process	GO:0071805	Potassium ion transmembrane transport	5	6	4.78061	bottom	0.0014	afc	STRG0A63WPG.JABBHS010000216.1_prot_MBU2723042.1_,STRG0A63WPG.JABBHS010000249.1_prot_MBU2723239.1_,STRG0A63WPG.JABBHS010000249.1_prot_MBU2723240.1_,STRG0A63WPG.JABBHS010000308.1_prot_MBU2723625.1_,STRG0A63WPG.JABBHS010000308.1_prot_MBU2723626.1_	HF568_07435,HF568_08470,kdpC,kdpA,HF568_10545
GO Process	GO:0033554	Cellular response to stress	64	97	1.18766	top	0.0015	ks	STRG0A63WPG.JABBHS010000004.1_prot_MBU2721662.1_,STRG0A63WPG.JABBHS010000005.1_prot_MBU2721671.1_,STRG0A63WPG.JABBHS010000005.1_prot_MBU2721672.1_,STRG0A63WPG.JABBHS010000005.1_prot_MBU2721673.1_,STRG0A63WPG.JABBHS010000009.1_prot_MBU2721718.1_,STRG0A63WPG.JABBHS010000011.1_prot_MBU2721735.1_,STRG0A63WPG.JABBHS010000023.1_prot_MBU2721775.1_,STRG0A63WPG.JABBHS010000024.1_prot_MBU2721782.1_,STRG0A6…	HF568_00090,lexA,imuA,HF568_00145,HF568_00385,recA,recG,trxB,uvrC,uvrB,HF568_02255,HF568_02445,HF568_02895,HF568_02975,recB,recD,HF568_03185,HF568_03195,HF568_03235,mutL,apaG,polA,polX,xth,xth,HF568_07190,HF568_07870,HF568_07885,mfd,HF568_08500,HF568_08830,uvrC,HF568_09245,HF568_09585,HF568_09865,HF568_10020,HF568_10895,HF568_11065,HF568_11190,HF568_11210,HF568_11225,HF568_11230,ruvC,ruvA,ruvB,HF…
GO Process	GO:0055086	Nucleobase-containing small molecule metabolic process	133	159	0.989654	top	0.0021	ks	STRG0A63WPG.JABBHS010000003.1_prot_MBU2721651.1_,STRG0A63WPG.JABBHS010000003.1_prot_MBU2721652.1_,STRG0A63WPG.JABBHS010000004.1_prot_MBU2721659.1_,STRG0A63WPG.JABBHS010000005.1_prot_MBU2721665.1_,STRG0A63WPG.JABBHS010000005.1_prot_MBU2721679.1_,STRG0A63WPG.JABBHS010000006.1_prot_MBU2721682.1_,STRG0A63WPG.JABBHS010000009.1_prot_MBU2721712.1_,STRG0A63WPG.JABBHS010000009.1_prot_MBU2721719.1_,STRG0A6…	purD,purH,HF568_00075,HF568_00105,folD,HF568_00195,HF568_00355,HF568_00390,HF568_00465,HF568_00480,rfaE1,HF568_00550,pgi,HF568_00630,HF568_01035,eno,HF568_01115,HF568_01525,carA,carB,surE,modD,HF568_02725,HF568_02760,HF568_02875,HF568_03075,rfbC,HF568_03480,dut,coaBC,HF568_03710,HF568_03725,queA,tgt,ndk,nadB,purL,atpF,HF568_05230,HF568_05235,atpG,atpD,HF568_05250,glmU,pdhA,HF568_05905,HF568_05950…
GO Process	GO:0019637	Organophosphate metabolic process	183	228	0.904154	top	0.0022	ks	STRG0A63WPG.JABBHS010000003.1_prot_MBU2721651.1_,STRG0A63WPG.JABBHS010000003.1_prot_MBU2721652.1_,STRG0A63WPG.JABBHS010000004.1_prot_MBU2721659.1_,STRG0A63WPG.JABBHS010000005.1_prot_MBU2721665.1_,STRG0A63WPG.JABBHS010000005.1_prot_MBU2721679.1_,STRG0A63WPG.JABBHS010000006.1_prot_MBU2721682.1_,STRG0A63WPG.JABBHS010000009.1_prot_MBU2721712.1_,STRG0A63WPG.JABBHS010000011.1_prot_MBU2721732.1_,STRG0A6…	purD,purH,HF568_00075,HF568_00105,folD,HF568_00195,HF568_00355,thiL,HF568_00465,HF568_00550,pgi,HF568_00630,HF568_01035,eno,HF568_01115,HF568_01250,HF568_01370,HF568_01525,HF568_01755,HF568_01940,HF568_01990,HF568_02090,thiS,carA,carB,surE,HF568_02375,HF568_02455,modD,HF568_02760,pdxH,HF568_02800,HF568_02900,HF568_02905,pdxA,HF568_03480,dut,coaBC,HF568_03685,HF568_03690,HF568_03710,HF568_03725,HF…
GO Process	GO:0034654	Nucleobase-containing compound biosynthetic process	132	163	1.09051	top	0.0022	ks	STRG0A63WPG.JABBHS010000003.1_prot_MBU2721651.1_,STRG0A63WPG.JABBHS010000003.1_prot_MBU2721652.1_,STRG0A63WPG.JABBHS010000005.1_prot_MBU2721679.1_,STRG0A63WPG.JABBHS010000009.1_prot_MBU2721719.1_,STRG0A63WPG.JABBHS010000011.1_prot_MBU2721734.1_,STRG0A63WPG.JABBHS010000012.1_prot_MBU2721737.1_,STRG0A63WPG.JABBHS010000012.1_prot_MBU2721738.1_,STRG0A63WPG.JABBHS010000019.1_prot_MBU2721763.1_,STRG0A6…	purD,purH,folD,HF568_00390,HF568_00465,HF568_00480,rfaE1,HF568_00630,HF568_00635,HF568_00980,HF568_01035,HF568_01115,HF568_01525,HF568_02065,carA,carB,rpoS,modD,HF568_02725,HF568_03075,rfbC,HF568_03480,rpoA,dut,coaBC,HF568_03710,HF568_03725,queA,tgt,ndk,rpoE,nadB,purL,nusG,apaG,polA,polX,HF568_04930,atpF,HF568_05230,HF568_05235,atpG,atpD,HF568_05250,glmU,pdhA,holA,HF568_05905,HF568_05950,HF568_06…
GO Process	GO:0019693	Ribose phosphate metabolic process	72	85	1.45455	top	0.0023	ks	STRG0A63WPG.JABBHS010000003.1_prot_MBU2721651.1_,STRG0A63WPG.JABBHS010000003.1_prot_MBU2721652.1_,STRG0A63WPG.JABBHS010000004.1_prot_MBU2721659.1_,STRG0A63WPG.JABBHS010000005.1_prot_MBU2721665.1_,STRG0A63WPG.JABBHS010000006.1_prot_MBU2721682.1_,STRG0A63WPG.JABBHS010000017.1_prot_MBU2721750.1_,STRG0A63WPG.JABBHS010000018.1_prot_MBU2721753.1_,STRG0A63WPG.JABBHS010000034.1_prot_MBU2721852.1_,STRG0A6…	purD,purH,HF568_00075,HF568_00105,HF568_00195,HF568_00550,pgi,eno,HF568_01115,carA,carB,surE,HF568_02760,HF568_03480,coaBC,HF568_03710,HF568_03725,ndk,purL,atpF,HF568_05230,HF568_05235,atpG,atpD,HF568_05250,pdhA,HF568_06605,HF568_06610,HF568_06620,HF568_06640,pyk,pgi,HF568_07350,HF568_07630,guaA,guaB,HF568_07965,HF568_08365,HF568_08455,acs,purM,HF568_08840,coaD,HF568_09320,HF568_09400,HF568_09815…
GO Process	GO:0005975	Carbohydrate metabolic process	153	198	1.12521	top	0.0024	ks	STRG0A63WPG.JABBHS010000004.1_prot_MBU2721658.1_,STRG0A63WPG.JABBHS010000004.1_prot_MBU2721659.1_,STRG0A63WPG.JABBHS010000006.1_prot_MBU2721681.1_,STRG0A63WPG.JABBHS010000006.1_prot_MBU2721682.1_,STRG0A63WPG.JABBHS010000007.1_prot_MBU2721693.1_,STRG0A63WPG.JABBHS010000008.1_prot_MBU2721706.1_,STRG0A63WPG.JABBHS010000009.1_prot_MBU2721719.1_,STRG0A63WPG.JABBHS010000012.1_prot_MBU2721737.1_,STRG0A6…	HF568_00070,HF568_00075,glmM,HF568_00195,murG,HF568_00325,HF568_00390,HF568_00480,rfaE1,HF568_00550,pgi,HF568_00655,eno,kdsA,HF568_01250,HF568_01605,glgA,HF568_01755,HF568_01940,HF568_01990,HF568_02015,gmhB,HF568_02455,HF568_02520,HF568_02760,mdoH,icd,HF568_03075,rfbA,HF568_03285,HF568_03290,glmM,amrS,HF568_04785,HF568_04890,glmU,HF568_05260,HF568_05315,waaF,HF568_05725,HF568_05745,HF568_06425,HF…
GO Process	GO:0006418	tRNA aminoacylation for protein translation	27	27	1.29325	top	0.0024	ks	STRG0A63WPG.JABBHS010000011.1_prot_MBU2721731.1_,STRG0A63WPG.JABBHS010000045.1_prot_MBU2721940.1_,STRG0A63WPG.JABBHS010000056.1_prot_MBU2722022.1_,STRG0A63WPG.JABBHS010000065.1_prot_MBU2722076.1_,STRG0A63WPG.JABBHS010000068.1_prot_MBU2722098.1_,STRG0A63WPG.JABBHS010000068.1_prot_MBU2722099.1_,STRG0A63WPG.JABBHS010000083.1_prot_MBU2722228.1_,STRG0A63WPG.JABBHS010000114.1_prot_MBU2722370.1_,STRG0A6…	gluQ,metG,HF568_01995,HF568_02275,HF568_02385,glyQ,gltX,hisS,HF568_04490,HF568_05650,HF568_06435,alaS,thrS,pheS,HF568_08315,HF568_08545,HF568_10490,HF568_10495,HF568_10815,lysS,serS,aspS,hisS,HF568_14965,ileS,HF568_16795,HF568_17555
GO Process	GO:0009156	Ribonucleoside monophosphate biosynthetic process	29	30	1.88223	top	0.0025	ks	STRG0A63WPG.JABBHS010000003.1_prot_MBU2721651.1_,STRG0A63WPG.JABBHS010000003.1_prot_MBU2721652.1_,STRG0A63WPG.JABBHS010000061.1_prot_MBU2722043.1_,STRG0A63WPG.JABBHS010000061.1_prot_MBU2722044.1_,STRG0A63WPG.JABBHS010000101.1_prot_MBU2722309.1_,STRG0A63WPG.JABBHS010000110.1_prot_MBU2722355.1_,STRG0A63WPG.JABBHS010000119.1_prot_MBU2722420.1_,STRG0A63WPG.JABBHS010000228.1_prot_MBU2723111.1_,STRG0A6…	purD,purH,carA,carB,HF568_03480,HF568_03725,purL,guaA,guaB,HF568_08365,HF568_08455,purM,HF568_08840,pyrC,HF568_13015,pyrF,HF568_13260,HF568_13640,HF568_14625,purE,HF568_14995,purT,HF568_15705,HF568_15930,HF568_17485,HF568_17725,HF568_17905,purC,HF568_17915
GO Process	GO:0009259	Ribonucleotide metabolic process	71	84	1.42564	top	0.0025	ks	STRG0A63WPG.JABBHS010000003.1_prot_MBU2721651.1_,STRG0A63WPG.JABBHS010000003.1_prot_MBU2721652.1_,STRG0A63WPG.JABBHS010000004.1_prot_MBU2721659.1_,STRG0A63WPG.JABBHS010000005.1_prot_MBU2721665.1_,STRG0A63WPG.JABBHS010000006.1_prot_MBU2721682.1_,STRG0A63WPG.JABBHS010000017.1_prot_MBU2721750.1_,STRG0A63WPG.JABBHS010000018.1_prot_MBU2721753.1_,STRG0A63WPG.JABBHS010000034.1_prot_MBU2721852.1_,STRG0A6…	purD,purH,HF568_00075,HF568_00105,HF568_00195,HF568_00550,pgi,eno,HF568_01115,carA,carB,surE,HF568_02760,HF568_03480,coaBC,HF568_03710,HF568_03725,ndk,purL,atpF,HF568_05230,HF568_05235,atpG,atpD,HF568_05250,pdhA,HF568_06605,HF568_06610,HF568_06620,HF568_06640,pyk,pgi,HF568_07350,HF568_07630,guaA,guaB,HF568_07965,HF568_08365,HF568_08455,acs,purM,HF568_08840,coaD,HF568_09320,HF568_09400,HF568_09815…
GO Process	GO:0016070	RNA metabolic process	135	164	0.815531	top	0.0025	ks	STRG0A63WPG.JABBHS010000007.1_prot_MBU2721701.1_,STRG0A63WPG.JABBHS010000007.1_prot_MBU2721704.1_,STRG0A63WPG.JABBHS010000008.1_prot_MBU2721707.1_,STRG0A63WPG.JABBHS010000009.1_prot_MBU2721713.1_,STRG0A63WPG.JABBHS010000011.1_prot_MBU2721731.1_,STRG0A63WPG.JABBHS010000012.1_prot_MBU2721739.1_,STRG0A63WPG.JABBHS010000030.1_prot_MBU2721827.1_,STRG0A63WPG.JABBHS010000032.1_prot_MBU2721841.1_,STRG0A6…	rsmH,HF568_00315,HF568_00330,rng,gluQ,HF568_00490,HF568_00980,HF568_01050,rlmB,metG,rnc,HF568_01995,HF568_02040,HF568_02065,rpoS,HF568_02275,HF568_02385,glyQ,rimO,HF568_02725,HF568_02845,gltX,rsmA,tsaB,rpoA,HF568_03670,HF568_03680,tgt,hisS,rlmN,miaA,tsaE,rpoE,HF568_03885,HF568_04170,truA,HF568_04490,rsmG,gidA,nusG,mnmE,HF568_04740,HF568_04745,HF568_04905,HF568_04930,orn,HF568_05650,HF568_05950,du…
GO Process	GO:1901607	Alpha-amino acid biosynthetic process	69	74	1.12418	top	0.0025	ks	STRG0A63WPG.JABBHS010000005.1_prot_MBU2721679.1_,STRG0A63WPG.JABBHS010000021.1_prot_MBU2721769.1_,STRG0A63WPG.JABBHS010000045.1_prot_MBU2721933.1_,STRG0A63WPG.JABBHS010000060.1_prot_MBU2722030.1_,STRG0A63WPG.JABBHS010000060.1_prot_MBU2722032.1_,STRG0A63WPG.JABBHS010000061.1_prot_MBU2722043.1_,STRG0A63WPG.JABBHS010000061.1_prot_MBU2722044.1_,STRG0A63WPG.JABBHS010000065.1_prot_MBU2722062.1_,STRG0A6…	folD,metF,dapB,argA,ilvD,carA,carB,HF568_02205,glnA,HF568_02570,leuC,leuD,HF568_03260,HF568_03265,HF568_03630,HF568_03695,trpB,HF568_03705,argH,HF568_04465,HF568_04480,dapF,HF568_04835,HF568_05660,HF568_08005,leuB,argA,serB,dapF,HF568_09545,HF568_09930,cysI,ilvD,HF568_10610,HF568_10620,ilvC,ilvN,argJ,cysM,serS,trpD,trpC,dapE,dapD,argJ,HF568_12055,HF568_12065,metE,gltB,HF568_12445,HF568_12860,HF56…
GO Process	GO:0006412	Translation	107	109	0.875642	bottom	0.0026	ks	STRG0A63WPG.JABBHS010000011.1_prot_MBU2721731.1_,STRG0A63WPG.JABBHS010000021.1_prot_MBU2721766.1_,STRG0A63WPG.JABBHS010000034.1_prot_MBU2721850.1_,STRG0A63WPG.JABBHS010000045.1_prot_MBU2721938.1_,STRG0A63WPG.JABBHS010000045.1_prot_MBU2721939.1_,STRG0A63WPG.JABBHS010000045.1_prot_MBU2721940.1_,STRG0A63WPG.JABBHS010000056.1_prot_MBU2722022.1_,STRG0A63WPG.JABBHS010000060.1_prot_MBU2722035.1_,STRG0A6…	gluQ,HF568_00645,efp,rpmG,rpmB,metG,HF568_01995,rpmE,HF568_02275,HF568_02370,HF568_02385,glyQ,gltX,HF568_03295,rpsJ,rplC,rplD,rplW,rplB,rpsS,rplV,rpsC,rplP,rpmC,rpsQ,rplN,rplX,rplE,HF568_03440,rpsH,rplF,rplR,rpsE,rpmD,rplO,infA,rpsM,rpsK,rpsD,rplQ,rpsI,rplM,hisS,HF568_04490,rplK,HF568_04605,HF568_05650,HF568_06435,def,HF568_07020,HF568_07165,pth,alaS,thrS,infC,rpmI,rplT,pheS,HF568_08315,HF568_085…
GO Process	GO:0043043	Peptide biosynthetic process	109	114	0.845655	bottom	0.0026	ks	STRG0A63WPG.JABBHS010000011.1_prot_MBU2721731.1_,STRG0A63WPG.JABBHS010000021.1_prot_MBU2721766.1_,STRG0A63WPG.JABBHS010000034.1_prot_MBU2721850.1_,STRG0A63WPG.JABBHS010000045.1_prot_MBU2721938.1_,STRG0A63WPG.JABBHS010000045.1_prot_MBU2721939.1_,STRG0A63WPG.JABBHS010000045.1_prot_MBU2721940.1_,STRG0A63WPG.JABBHS010000056.1_prot_MBU2722022.1_,STRG0A63WPG.JABBHS010000060.1_prot_MBU2722035.1_,STRG0A6…	gluQ,HF568_00645,efp,rpmG,rpmB,metG,HF568_01995,rpmE,HF568_02275,HF568_02370,HF568_02385,glyQ,gltX,HF568_03295,rpsJ,rplC,rplD,rplW,rplB,rpsS,rplV,rpsC,rplP,rpmC,rpsQ,rplN,rplX,rplE,HF568_03440,rpsH,rplF,rplR,rpsE,rpmD,rplO,infA,rpsM,rpsK,rpsD,rplQ,rpsI,rplM,hisS,HF568_04490,rplK,HF568_04605,HF568_05650,HF568_05760,HF568_06435,def,HF568_07020,HF568_07165,pth,alaS,thrS,infC,rpmI,rplT,pheS,HF568_083…
GO Process	GO:0009167	Purine ribonucleoside monophosphate metabolic process	21	23	1.93756	top	0.0027	ks	STRG0A63WPG.JABBHS010000003.1_prot_MBU2721651.1_,STRG0A63WPG.JABBHS010000003.1_prot_MBU2721652.1_,STRG0A63WPG.JABBHS010000101.1_prot_MBU2722309.1_,STRG0A63WPG.JABBHS010000110.1_prot_MBU2722355.1_,STRG0A63WPG.JABBHS010000119.1_prot_MBU2722420.1_,STRG0A63WPG.JABBHS010000228.1_prot_MBU2723111.1_,STRG0A63WPG.JABBHS010000228.1_prot_MBU2723112.1_,STRG0A63WPG.JABBHS010000246.1_prot_MBU2723219.1_,STRG0A6…	purD,purH,HF568_03480,HF568_03725,purL,guaA,guaB,HF568_08365,purM,HF568_08840,HF568_13640,HF568_14625,purE,HF568_14995,purT,HF568_17485,HF568_17725,HF568_17905,purC,HF568_17915,gmk
GO Process	GO:0009161	Ribonucleoside monophosphate metabolic process	31	33	1.81031	top	0.0033	ks	STRG0A63WPG.JABBHS010000003.1_prot_MBU2721651.1_,STRG0A63WPG.JABBHS010000003.1_prot_MBU2721652.1_,STRG0A63WPG.JABBHS010000061.1_prot_MBU2722043.1_,STRG0A63WPG.JABBHS010000061.1_prot_MBU2722044.1_,STRG0A63WPG.JABBHS010000065.1_prot_MBU2722067.1_,STRG0A63WPG.JABBHS010000101.1_prot_MBU2722309.1_,STRG0A63WPG.JABBHS010000110.1_prot_MBU2722355.1_,STRG0A63WPG.JABBHS010000119.1_prot_MBU2722420.1_,STRG0A6…	purD,purH,carA,carB,surE,HF568_03480,HF568_03725,purL,guaA,guaB,HF568_08365,HF568_08455,purM,HF568_08840,pyrC,HF568_13015,pyrF,HF568_13260,HF568_13640,HF568_14625,purE,HF568_14995,purT,HF568_15705,HF568_15930,HF568_17485,HF568_17725,HF568_17905,purC,HF568_17915,gmk
GO Process	GO:0006950	Response to stress	84	151	0.992527	top	0.0035	ks	STRG0A63WPG.JABBHS010000004.1_prot_MBU2721662.1_,STRG0A63WPG.JABBHS010000005.1_prot_MBU2721671.1_,STRG0A63WPG.JABBHS010000005.1_prot_MBU2721672.1_,STRG0A63WPG.JABBHS010000005.1_prot_MBU2721673.1_,STRG0A63WPG.JABBHS010000009.1_prot_MBU2721718.1_,STRG0A63WPG.JABBHS010000011.1_prot_MBU2721727.1_,STRG0A63WPG.JABBHS010000011.1_prot_MBU2721735.1_,STRG0A63WPG.JABBHS010000012.1_prot_MBU2721743.1_,STRG0A6…	HF568_00090,lexA,imuA,HF568_00145,HF568_00385,hflD,recA,HF568_00515,recG,trxB,uvrC,uvrB,dnaJ,HF568_01825,HF568_02255,HF568_02445,HF568_02895,HF568_02975,recB,recD,HF568_03185,HF568_03195,HF568_03235,mutL,hcp,apaG,polA,HF568_04830,polX,xth,xth,HF568_06685,ychF,HF568_07190,HF568_07870,HF568_07885,mfd,HF568_08500,HF568_08610,HF568_08620,clpB,HF568_08830,rpoH,uvrC,HF568_09185,HF568_09245,HF568_09585,…
GO Process	GO:0044283	Small molecule biosynthetic process	182	208	0.857867	top	0.0035	ks	STRG0A63WPG.JABBHS010000005.1_prot_MBU2721679.1_,STRG0A63WPG.JABBHS010000006.1_prot_MBU2721682.1_,STRG0A63WPG.JABBHS010000011.1_prot_MBU2721732.1_,STRG0A63WPG.JABBHS010000012.1_prot_MBU2721736.1_,STRG0A63WPG.JABBHS010000012.1_prot_MBU2721737.1_,STRG0A63WPG.JABBHS010000016.1_prot_MBU2721747.1_,STRG0A63WPG.JABBHS010000016.1_prot_MBU2721748.1_,STRG0A63WPG.JABBHS010000018.1_prot_MBU2721753.1_,STRG0A6…	folD,HF568_00195,thiL,HF568_00475,HF568_00480,HF568_00535,pabC,pgi,metF,kdsA,HF568_01135,dapB,HF568_01580,pdxJ,acpS,HF568_01945,HF568_01950,argA,ilvD,HF568_02090,thiS,carA,carB,HF568_02205,glnA,lipA,folB,HF568_02570,HF568_02725,HF568_02775,leuC,leuD,pdxH,HF568_02925,pdxA,HF568_03260,HF568_03265,bioB,folP,HF568_03630,HF568_03695,trpB,HF568_03705,HF568_03710,HF568_03715,queA,tgt,HF568_03770,aroC,bi…
GO Process	GO:0071103	DNA conformation change	22	35	1.87322	top	0.0037	ks	STRG0A63WPG.JABBHS010000023.1_prot_MBU2721775.1_,STRG0A63WPG.JABBHS010000082.1_prot_MBU2722212.1_,STRG0A63WPG.JABBHS010000082.1_prot_MBU2722213.1_,STRG0A63WPG.JABBHS010000082.1_prot_MBU2722214.1_,STRG0A63WPG.JABBHS010000117.1_prot_MBU2722417.1_,STRG0A63WPG.JABBHS010000153.1_prot_MBU2722558.1_,STRG0A63WPG.JABBHS010000200.1_prot_MBU2722952.1_,STRG0A63WPG.JABBHS010000202.1_prot_MBU2722961.1_,STRG0A6…	recG,HF568_02975,recB,recD,HF568_04060,HF568_04855,HF568_06950,topA,HF568_08185,HF568_08500,ruvA,ruvB,HF568_12575,topA,HF568_13165,parC,HF568_14280,dnaB,HF568_16405,gyrA,gyrB,priA
GO Process	GO:0098660	Inorganic ion transmembrane transport	39	58	1.58352	bottom	0.0037	ks	STRG0A63WPG.JABBHS010000025.1_prot_MBU2721785.1_,STRG0A63WPG.JABBHS010000030.1_prot_MBU2721834.1_,STRG0A63WPG.JABBHS010000049.1_prot_MBU2721984.1_,STRG0A63WPG.JABBHS010000049.1_prot_MBU2721986.1_,STRG0A63WPG.JABBHS010000061.1_prot_MBU2722049.1_,STRG0A63WPG.JABBHS010000061.1_prot_MBU2722050.1_,STRG0A63WPG.JABBHS010000061.1_prot_MBU2722051.1_,STRG0A63WPG.JABBHS010000061.1_prot_MBU2722052.1_,STRG0A6…	petA,HF568_01015,HF568_01800,HF568_01810,HF568_02135,HF568_02140,HF568_02145,HF568_02150,HF568_04775,petA,atpF,HF568_05230,HF568_05235,atpG,atpD,HF568_05250,HF568_06565,HF568_06570,crcB,HF568_07435,HF568_08470,kdpC,HF568_08865,HF568_08870,HF568_08895,HF568_09615,HF568_09620,HF568_09970,kdpA,HF568_10545,HF568_11305,atpC,pstB,pstS,HF568_14530,HF568_16365,HF568_16390,nhaA,HF568_16865
GO Process	GO:0009117	Nucleotide metabolic process	101	118	1.14959	top	0.004	ks	STRG0A63WPG.JABBHS010000003.1_prot_MBU2721651.1_,STRG0A63WPG.JABBHS010000003.1_prot_MBU2721652.1_,STRG0A63WPG.JABBHS010000004.1_prot_MBU2721659.1_,STRG0A63WPG.JABBHS010000005.1_prot_MBU2721665.1_,STRG0A63WPG.JABBHS010000005.1_prot_MBU2721679.1_,STRG0A63WPG.JABBHS010000006.1_prot_MBU2721682.1_,STRG0A63WPG.JABBHS010000009.1_prot_MBU2721712.1_,STRG0A63WPG.JABBHS010000011.1_prot_MBU2721734.1_,STRG0A6…	purD,purH,HF568_00075,HF568_00105,folD,HF568_00195,HF568_00355,HF568_00465,HF568_00550,pgi,HF568_00630,HF568_01035,eno,HF568_01115,HF568_01525,carA,carB,surE,modD,HF568_02760,HF568_03480,dut,coaBC,HF568_03710,HF568_03725,ndk,nadB,purL,atpF,HF568_05230,HF568_05235,atpG,atpD,HF568_05250,pdhA,HF568_05905,HF568_06605,HF568_06610,HF568_06620,HF568_06640,pyk,HF568_07225,pgi,HF568_07350,maf,HF568_07630,…
GO Process	GO:0016310	Phosphorylation	75	97	1.28259	top	0.0049	ks	STRG0A63WPG.JABBHS010000004.1_prot_MBU2721659.1_,STRG0A63WPG.JABBHS010000006.1_prot_MBU2721682.1_,STRG0A63WPG.JABBHS010000009.1_prot_MBU2721716.1_,STRG0A63WPG.JABBHS010000011.1_prot_MBU2721732.1_,STRG0A63WPG.JABBHS010000012.1_prot_MBU2721738.1_,STRG0A63WPG.JABBHS010000017.1_prot_MBU2721750.1_,STRG0A63WPG.JABBHS010000018.1_prot_MBU2721753.1_,STRG0A63WPG.JABBHS010000021.1_prot_MBU2721765.1_,STRG0A6…	HF568_00075,HF568_00195,HF568_00375,thiL,rfaE1,HF568_00550,pgi,cysC,HF568_00655,eno,HF568_01255,HF568_01950,HF568_02525,HF568_02760,HF568_03130,HF568_03480,ndk,HF568_04235,HF568_04835,HF568_06490,HF568_06530,HF568_06610,HF568_06625,HF568_06640,pyk,HF568_07055,pgi,HF568_07335,HF568_07350,HF568_07590,ubiB,HF568_07965,ppsA,HF568_08750,ppk2,HF568_09400,HF568_09545,HF568_09605,HF568_09815,HF568_09820,…
GO Process	GO:0051716	Cellular response to stimulus	119	190	0.979169	top	0.0049	ks	STRG0A63WPG.JABBHS010000004.1_prot_MBU2721662.1_,STRG0A63WPG.JABBHS010000005.1_prot_MBU2721671.1_,STRG0A63WPG.JABBHS010000005.1_prot_MBU2721672.1_,STRG0A63WPG.JABBHS010000005.1_prot_MBU2721673.1_,STRG0A63WPG.JABBHS010000009.1_prot_MBU2721714.1_,STRG0A63WPG.JABBHS010000009.1_prot_MBU2721716.1_,STRG0A63WPG.JABBHS010000009.1_prot_MBU2721718.1_,STRG0A63WPG.JABBHS010000011.1_prot_MBU2721735.1_,STRG0A6…	HF568_00090,lexA,imuA,HF568_00145,HF568_00365,HF568_00375,HF568_00385,recA,recG,trxB,uvrC,uvrB,HF568_01255,HF568_01260,HF568_01295,HF568_01410,HF568_01640,HF568_02255,HF568_02445,nifA,HF568_02650,HF568_02855,HF568_02895,HF568_02975,recB,recD,HF568_03125,HF568_03130,HF568_03185,HF568_03195,HF568_03235,mutL,hcp,HF568_04690,apaG,polA,polX,HF568_04920,xth,xth,HF568_06530,HF568_06535,HF568_07050,HF568…
GO Process	GO:0071705	Nitrogen compound transport	55	115	0.84172	bottom	0.0049	ks	STRG0A63WPG.JABBHS010000047.1_prot_MBU2721969.1_,STRG0A63WPG.JABBHS010000050.1_prot_MBU2722007.1_,STRG0A63WPG.JABBHS010000050.1_prot_MBU2722008.1_,STRG0A63WPG.JABBHS010000052.1_prot_MBU2722014.1_,STRG0A63WPG.JABBHS010000054.1_prot_MBU2722020.1_,STRG0A63WPG.JABBHS010000060.1_prot_MBU2722038.1_,STRG0A63WPG.JABBHS010000072.1_prot_MBU2722160.1_,STRG0A63WPG.JABBHS010000072.1_prot_MBU2722161.1_,STRG0A6…	HF568_01725,HF568_01920,HF568_01925,HF568_01955,HF568_01985,HF568_02080,HF568_02695,HF568_02700,secY,HF568_03645,yajC,secD,secF,cydC,cydD,HF568_05685,HF568_05885,HF568_06065,traD,HF568_07110,HF568_07120,HF568_07290,tadA,HF568_07420,tadA,HF568_08790,HF568_08795,ftsY,tatA,secB,HF568_10910,HF568_10915,lolA,HF568_11750,tolQ,tolR,tolB,secA,HF568_13010,lolB,HF568_14095,tatC,tatB,tatA,HF568_14370,yidC,H…
GO Process	GO:0006260	DNA replication	28	51	1.43236	top	0.0061	ks	STRG0A63WPG.JABBHS010000005.1_prot_MBU2721671.1_,STRG0A63WPG.JABBHS010000019.1_prot_MBU2721763.1_,STRG0A63WPG.JABBHS010000020.1_prot_MBU2721764.1_,STRG0A63WPG.JABBHS010000045.1_prot_MBU2721934.1_,STRG0A63WPG.JABBHS010000153.1_prot_MBU2722551.1_,STRG0A63WPG.JABBHS010000153.1_prot_MBU2722562.1_,STRG0A63WPG.JABBHS010000179.1_prot_MBU2722704.1_,STRG0A63WPG.JABBHS010000185.1_prot_MBU2722749.1_,STRG0A6…	lexA,HF568_00630,HF568_00635,dnaJ,polA,polX,holA,HF568_05900,HF568_05905,HF568_06950,HF568_08065,HF568_08500,HF568_08535,hda,dnaE,dnaQ,HF568_11230,HF568_11530,dnaA,umuD,ligA,smc,dnaB,HF568_16110,HF568_16330,dnaX,recF,priA
GO Process	GO:0009150	Purine ribonucleotide metabolic process	59	72	1.40136	top	0.0061	ks	STRG0A63WPG.JABBHS010000003.1_prot_MBU2721651.1_,STRG0A63WPG.JABBHS010000003.1_prot_MBU2721652.1_,STRG0A63WPG.JABBHS010000004.1_prot_MBU2721659.1_,STRG0A63WPG.JABBHS010000005.1_prot_MBU2721665.1_,STRG0A63WPG.JABBHS010000006.1_prot_MBU2721682.1_,STRG0A63WPG.JABBHS010000017.1_prot_MBU2721750.1_,STRG0A63WPG.JABBHS010000018.1_prot_MBU2721753.1_,STRG0A63WPG.JABBHS010000034.1_prot_MBU2721852.1_,STRG0A6…	purD,purH,HF568_00075,HF568_00105,HF568_00195,HF568_00550,pgi,eno,HF568_02760,HF568_03480,coaBC,HF568_03710,HF568_03725,ndk,purL,atpF,HF568_05230,HF568_05235,atpG,atpD,HF568_05250,pdhA,HF568_06605,HF568_06610,HF568_06620,HF568_06640,pyk,pgi,HF568_07350,HF568_07630,guaA,guaB,HF568_07965,HF568_08365,acs,purM,HF568_08840,coaD,HF568_09320,HF568_09815,accC,HF568_11160,atpC,HF568_13400,HF568_13640,HF56…
GO Process	GO:0016053	Organic acid biosynthetic process	127	141	0.911803	top	0.0061	ks	STRG0A63WPG.JABBHS010000005.1_prot_MBU2721679.1_,STRG0A63WPG.JABBHS010000012.1_prot_MBU2721736.1_,STRG0A63WPG.JABBHS010000012.1_prot_MBU2721737.1_,STRG0A63WPG.JABBHS010000016.1_prot_MBU2721747.1_,STRG0A63WPG.JABBHS010000016.1_prot_MBU2721748.1_,STRG0A63WPG.JABBHS010000021.1_prot_MBU2721769.1_,STRG0A63WPG.JABBHS010000034.1_prot_MBU2721853.1_,STRG0A63WPG.JABBHS010000045.1_prot_MBU2721933.1_,STRG0A6…	folD,HF568_00475,HF568_00480,HF568_00535,pabC,metF,kdsA,dapB,HF568_01580,acpS,HF568_01945,HF568_01950,argA,ilvD,carA,carB,HF568_02205,glnA,lipA,folB,HF568_02570,leuC,leuD,HF568_03260,HF568_03265,bioB,folP,HF568_03630,HF568_03695,trpB,HF568_03705,HF568_03710,HF568_03715,aroC,bioA,argH,HF568_04250,acpP,fabD,HF568_04270,HF568_04465,HF568_04480,dapF,HF568_04835,HF568_05660,HF568_05700,HF568_06495,HF5…
GO Process	GO:0030001	Metal ion transport	27	46	2.19847	both ends	0.0061	ks	STRG0A63WPG.JABBHS010000005.1_prot_MBU2721666.1_,STRG0A63WPG.JABBHS010000045.1_prot_MBU2721932.1_,STRG0A63WPG.JABBHS010000070.1_prot_MBU2722116.1_,STRG0A63WPG.JABBHS010000082.1_prot_MBU2722216.1_,STRG0A63WPG.JABBHS010000082.1_prot_MBU2722217.1_,STRG0A63WPG.JABBHS010000153.1_prot_MBU2722550.1_,STRG0A63WPG.JABBHS010000216.1_prot_MBU2723042.1_,STRG0A63WPG.JABBHS010000224.1_prot_MBU2723071.1_,STRG0A6…	HF568_00110,HF568_01535,HF568_02475,HF568_02995,HF568_03000,kch,HF568_07435,HF568_07585,HF568_07635,HF568_08470,kdpC,HF568_09045,kdpA,HF568_10545,HF568_11305,HF568_11310,kch,HF568_12960,HF568_13120,HF568_13770,HF568_14790,HF568_15130,HF568_15490,nhaA,HF568_18010,HF568_18015,HF568_18020
GO Process	GO:0032787	Monocarboxylic acid metabolic process	82	98	0.955868	top	0.0061	ks	STRG0A63WPG.JABBHS010000004.1_prot_MBU2721659.1_,STRG0A63WPG.JABBHS010000006.1_prot_MBU2721682.1_,STRG0A63WPG.JABBHS010000008.1_prot_MBU2721710.1_,STRG0A63WPG.JABBHS010000012.1_prot_MBU2721736.1_,STRG0A63WPG.JABBHS010000016.1_prot_MBU2721747.1_,STRG0A63WPG.JABBHS010000017.1_prot_MBU2721750.1_,STRG0A63WPG.JABBHS010000018.1_prot_MBU2721753.1_,STRG0A63WPG.JABBHS010000034.1_prot_MBU2721852.1_,STRG0A6…	HF568_00075,HF568_00195,HF568_00345,HF568_00475,HF568_00535,HF568_00550,pgi,eno,HF568_01250,HF568_01430,acpS,HF568_02055,HF568_02360,lipA,HF568_02760,icd,bioB,coaBC,HF568_03685,HF568_03690,HF568_03710,ispG,bioA,HF568_04250,acpP,fabD,HF568_04270,glcE,HF568_04480,HF568_04615,pdhA,HF568_05700,HF568_06490,HF568_06495,HF568_06640,pyk,HF568_06940,HF568_07035,pgi,HF568_07450,HF568_07630,HF568_07915,HF56…
GO Process	GO:0051276	Chromosome organization	28	47	1.41104	top	0.0065	ks	STRG0A63WPG.JABBHS010000023.1_prot_MBU2721775.1_,STRG0A63WPG.JABBHS010000044.1_prot_MBU2721915.1_,STRG0A63WPG.JABBHS010000082.1_prot_MBU2722212.1_,STRG0A63WPG.JABBHS010000082.1_prot_MBU2722213.1_,STRG0A63WPG.JABBHS010000082.1_prot_MBU2722214.1_,STRG0A63WPG.JABBHS010000117.1_prot_MBU2722417.1_,STRG0A63WPG.JABBHS010000153.1_prot_MBU2722558.1_,STRG0A63WPG.JABBHS010000200.1_prot_MBU2722952.1_,STRG0A6…	recG,HF568_01445,HF568_02975,recB,recD,HF568_04060,HF568_04855,HF568_06950,topA,HF568_07870,HF568_08185,mfd,HF568_08500,ruvA,ruvB,HF568_12575,topA,HF568_12990,HF568_13165,parC,smc,HF568_14280,dnaB,HF568_16405,gyrA,gyrB,priA,HF568_18165
GO Process	GO:0006518	Peptide metabolic process	119	132	0.774448	bottom	0.0066	ks	STRG0A63WPG.JABBHS010000011.1_prot_MBU2721731.1_,STRG0A63WPG.JABBHS010000021.1_prot_MBU2721766.1_,STRG0A63WPG.JABBHS010000034.1_prot_MBU2721850.1_,STRG0A63WPG.JABBHS010000045.1_prot_MBU2721938.1_,STRG0A63WPG.JABBHS010000045.1_prot_MBU2721939.1_,STRG0A63WPG.JABBHS010000045.1_prot_MBU2721940.1_,STRG0A63WPG.JABBHS010000056.1_prot_MBU2722022.1_,STRG0A63WPG.JABBHS010000060.1_prot_MBU2722035.1_,STRG0A6…	gluQ,HF568_00645,efp,rpmG,rpmB,metG,HF568_01995,rpmE,HF568_02275,HF568_02370,HF568_02385,glyQ,gltX,HF568_03295,rpsJ,rplC,rplD,rplW,rplB,rpsS,rplV,rpsC,rplP,rpmC,rpsQ,rplN,rplX,rplE,HF568_03440,rpsH,rplF,rplR,rpsE,rpmD,rplO,infA,rpsM,rpsK,rpsD,rplQ,rpsI,rplM,hisS,HF568_04380,HF568_04490,rplK,HF568_04605,HF568_05650,HF568_05760,gstA,HF568_06435,HF568_06470,def,HF568_07020,HF568_07165,pth,alaS,thrS,…
GO Process	GO:0008652	Cellular amino acid biosynthetic process	88	93	0.997525	top	0.0066	ks	STRG0A63WPG.JABBHS010000005.1_prot_MBU2721679.1_,STRG0A63WPG.JABBHS010000021.1_prot_MBU2721769.1_,STRG0A63WPG.JABBHS010000045.1_prot_MBU2721933.1_,STRG0A63WPG.JABBHS010000052.1_prot_MBU2722012.1_,STRG0A63WPG.JABBHS010000052.1_prot_MBU2722013.1_,STRG0A63WPG.JABBHS010000060.1_prot_MBU2722030.1_,STRG0A63WPG.JABBHS010000060.1_prot_MBU2722032.1_,STRG0A63WPG.JABBHS010000061.1_prot_MBU2722043.1_,STRG0A6…	folD,metF,dapB,HF568_01945,HF568_01950,argA,ilvD,carA,carB,HF568_02205,glnA,HF568_02570,leuC,leuD,HF568_03260,HF568_03265,HF568_03630,HF568_03695,trpB,HF568_03705,aroC,argH,HF568_04465,HF568_04480,dapF,HF568_04835,HF568_05660,HF568_06495,HF568_08005,leuB,argA,serB,HF568_08640,dapF,HF568_09545,HF568_09825,hisH,hisB,HF568_09840,hisD,HF568_09850,HF568_09930,cysI,aroQ,ilvD,HF568_10610,HF568_10620,ilv…
GO Process	GO:0015689	Molybdate ion transport	6	6	3.41891	bottom	0.0069	afc	STRG0A63WPG.JABBHS010000071.1_prot_MBU2722131.1_,STRG0A63WPG.JABBHS010000255.1_prot_MBU2723275.1_,STRG0A63WPG.JABBHS010000328.1_prot_MBU2723710.1_,STRG0A63WPG.JABBHS010000328.1_prot_MBU2723716.1_,STRG0A63WPG.JABBHS010000377.1_prot_MBU2723998.1_,STRG0A63WPG.JABBHS010000551.1_prot_MBU2725003.1_	HF568_02550,modA,HF568_10985,HF568_11015,HF568_12460,HF568_17790
GO Process	GO:0046394	Carboxylic acid biosynthetic process	126	140	0.884109	top	0.0074	ks	STRG0A63WPG.JABBHS010000005.1_prot_MBU2721679.1_,STRG0A63WPG.JABBHS010000012.1_prot_MBU2721736.1_,STRG0A63WPG.JABBHS010000012.1_prot_MBU2721737.1_,STRG0A63WPG.JABBHS010000016.1_prot_MBU2721747.1_,STRG0A63WPG.JABBHS010000016.1_prot_MBU2721748.1_,STRG0A63WPG.JABBHS010000021.1_prot_MBU2721769.1_,STRG0A63WPG.JABBHS010000034.1_prot_MBU2721853.1_,STRG0A63WPG.JABBHS010000045.1_prot_MBU2721933.1_,STRG0A6…	folD,HF568_00475,HF568_00480,HF568_00535,pabC,metF,kdsA,dapB,acpS,HF568_01945,HF568_01950,argA,ilvD,carA,carB,HF568_02205,glnA,lipA,folB,HF568_02570,leuC,leuD,HF568_03260,HF568_03265,bioB,folP,HF568_03630,HF568_03695,trpB,HF568_03705,HF568_03710,HF568_03715,aroC,bioA,argH,HF568_04250,acpP,fabD,HF568_04270,HF568_04465,HF568_04480,dapF,HF568_04835,HF568_05660,HF568_05700,HF568_06495,HF568_06940,HF5…
GO Process	GO:0009168	Purine ribonucleoside monophosphate biosynthetic process	20	21	1.95371	top	0.0075	afc	STRG0A63WPG.JABBHS010000003.1_prot_MBU2721651.1_,STRG0A63WPG.JABBHS010000003.1_prot_MBU2721652.1_,STRG0A63WPG.JABBHS010000101.1_prot_MBU2722309.1_,STRG0A63WPG.JABBHS010000110.1_prot_MBU2722355.1_,STRG0A63WPG.JABBHS010000119.1_prot_MBU2722420.1_,STRG0A63WPG.JABBHS010000228.1_prot_MBU2723111.1_,STRG0A63WPG.JABBHS010000228.1_prot_MBU2723112.1_,STRG0A63WPG.JABBHS010000246.1_prot_MBU2723219.1_,STRG0A6…	purD,purH,HF568_03480,HF568_03725,purL,guaA,guaB,HF568_08365,purM,HF568_08840,HF568_13640,HF568_14625,purE,HF568_14995,purT,HF568_17485,HF568_17725,HF568_17905,purC,HF568_17915
GO Process	GO:0015031	Protein transport	49	99	0.86928	bottom	0.0086	ks	STRG0A63WPG.JABBHS010000047.1_prot_MBU2721969.1_,STRG0A63WPG.JABBHS010000052.1_prot_MBU2722014.1_,STRG0A63WPG.JABBHS010000054.1_prot_MBU2722020.1_,STRG0A63WPG.JABBHS010000060.1_prot_MBU2722038.1_,STRG0A63WPG.JABBHS010000072.1_prot_MBU2722160.1_,STRG0A63WPG.JABBHS010000072.1_prot_MBU2722161.1_,STRG0A63WPG.JABBHS010000101.1_prot_MBU2722308.1_,STRG0A63WPG.JABBHS010000108.1_prot_MBU2722340.1_,STRG0A6…	HF568_01725,HF568_01955,HF568_01985,HF568_02080,HF568_02695,HF568_02700,secY,HF568_03645,yajC,secD,secF,HF568_05685,HF568_05885,HF568_06065,traD,HF568_07110,HF568_07120,HF568_07290,tadA,HF568_07420,tadA,HF568_08790,HF568_08795,ftsY,tatA,secB,HF568_10910,HF568_10915,lolA,HF568_11750,tolQ,tolR,tolB,secA,HF568_13010,lolB,HF568_14095,tatC,tatB,tatA,HF568_14370,yidC,HF568_14805,HF568_14810,HF568_15145…
GO Process	GO:0006399	tRNA metabolic process	70	72	0.794313	top	0.0088	ks	STRG0A63WPG.JABBHS010000007.1_prot_MBU2721704.1_,STRG0A63WPG.JABBHS010000008.1_prot_MBU2721707.1_,STRG0A63WPG.JABBHS010000011.1_prot_MBU2721731.1_,STRG0A63WPG.JABBHS010000012.1_prot_MBU2721739.1_,STRG0A63WPG.JABBHS010000045.1_prot_MBU2721940.1_,STRG0A63WPG.JABBHS010000048.1_prot_MBU2721979.1_,STRG0A63WPG.JABBHS010000056.1_prot_MBU2722022.1_,STRG0A63WPG.JABBHS010000065.1_prot_MBU2722076.1_,STRG0A6…	HF568_00315,HF568_00330,gluQ,HF568_00490,metG,rnc,HF568_01995,HF568_02275,HF568_02385,glyQ,rimO,HF568_02725,gltX,tsaB,HF568_03670,HF568_03680,tgt,hisS,rlmN,miaA,tsaE,HF568_03885,truA,HF568_04490,gidA,mnmE,HF568_05650,HF568_05950,dusA,HF568_06435,HF568_06520,tsaD,HF568_07020,alaS,HF568_07810,thrS,pheS,HF568_08315,HF568_08545,tilS,truB,HF568_10490,HF568_10495,HF568_10575,HF568_10815,lysS,serS,mnmG,…
GO Process	GO:0009179	Purine ribonucleoside diphosphate metabolic process	15	21	2.17868	top	0.0093	afc	STRG0A63WPG.JABBHS010000004.1_prot_MBU2721659.1_,STRG0A63WPG.JABBHS010000006.1_prot_MBU2721682.1_,STRG0A63WPG.JABBHS010000017.1_prot_MBU2721750.1_,STRG0A63WPG.JABBHS010000018.1_prot_MBU2721753.1_,STRG0A63WPG.JABBHS010000034.1_prot_MBU2721852.1_,STRG0A63WPG.JABBHS010000075.1_prot_MBU2722171.1_,STRG0A63WPG.JABBHS010000197.1_prot_MBU2722892.1_,STRG0A63WPG.JABBHS010000197.1_prot_MBU2722893.1_,STRG0A6…	HF568_00075,HF568_00195,HF568_00550,pgi,eno,HF568_02760,HF568_06640,pyk,pgi,HF568_07965,HF568_11160,HF568_13400,HF568_15385,pyk,gmk
GO Process	GO:0006096	Glycolytic process	14	19	2.21898	top	0.0097	afc	STRG0A63WPG.JABBHS010000004.1_prot_MBU2721659.1_,STRG0A63WPG.JABBHS010000006.1_prot_MBU2721682.1_,STRG0A63WPG.JABBHS010000017.1_prot_MBU2721750.1_,STRG0A63WPG.JABBHS010000018.1_prot_MBU2721753.1_,STRG0A63WPG.JABBHS010000034.1_prot_MBU2721852.1_,STRG0A63WPG.JABBHS010000075.1_prot_MBU2722171.1_,STRG0A63WPG.JABBHS010000197.1_prot_MBU2722892.1_,STRG0A63WPG.JABBHS010000197.1_prot_MBU2722893.1_,STRG0A6…	HF568_00075,HF568_00195,HF568_00550,pgi,eno,HF568_02760,HF568_06640,pyk,pgi,HF568_07965,HF568_11160,HF568_13400,HF568_15385,pyk
GO Process	GO:1902600	Proton transmembrane transport	19	24	1.59134	bottom	0.0097	afc	STRG0A63WPG.JABBHS010000025.1_prot_MBU2721785.1_,STRG0A63WPG.JABBHS010000061.1_prot_MBU2722049.1_,STRG0A63WPG.JABBHS010000061.1_prot_MBU2722050.1_,STRG0A63WPG.JABBHS010000061.1_prot_MBU2722051.1_,STRG0A63WPG.JABBHS010000061.1_prot_MBU2722052.1_,STRG0A63WPG.JABBHS010000151.1_prot_MBU2722542.1_,STRG0A63WPG.JABBHS010000151.1_prot_MBU2722543.1_,STRG0A63WPG.JABBHS010000161.1_prot_MBU2722627.1_,STRG0A6…	petA,HF568_02135,HF568_02140,HF568_02145,HF568_02150,HF568_04775,petA,atpF,HF568_05230,HF568_05235,atpG,atpD,HF568_05250,HF568_06565,HF568_06570,HF568_09615,HF568_09620,atpC,HF568_16865
GO Process	GO:0006813	Potassium ion transport	8	9	2.68488	bottom	0.01	afc	STRG0A63WPG.JABBHS010000153.1_prot_MBU2722550.1_,STRG0A63WPG.JABBHS010000216.1_prot_MBU2723042.1_,STRG0A63WPG.JABBHS010000227.1_prot_MBU2723081.1_,STRG0A63WPG.JABBHS010000249.1_prot_MBU2723239.1_,STRG0A63WPG.JABBHS010000249.1_prot_MBU2723240.1_,STRG0A63WPG.JABBHS010000308.1_prot_MBU2723625.1_,STRG0A63WPG.JABBHS010000308.1_prot_MBU2723626.1_,STRG0A63WPG.JABBHS010000373.1_prot_MBU2723985.1_	kch,HF568_07435,HF568_07635,HF568_08470,kdpC,kdpA,HF568_10545,kch
GO Function	GO:0003735	Structural constituent of ribosome	54	55	2.29958	bottom	7.77e-14	ks	STRG0A63WPG.JABBHS010000045.1_prot_MBU2721938.1_,STRG0A63WPG.JABBHS010000045.1_prot_MBU2721939.1_,STRG0A63WPG.JABBHS010000060.1_prot_MBU2722035.1_,STRG0A63WPG.JABBHS010000101.1_prot_MBU2722287.1_,STRG0A63WPG.JABBHS010000101.1_prot_MBU2722288.1_,STRG0A63WPG.JABBHS010000101.1_prot_MBU2722289.1_,STRG0A63WPG.JABBHS010000101.1_prot_MBU2722290.1_,STRG0A63WPG.JABBHS010000101.1_prot_MBU2722291.1_,STRG0A6…	rpmG,rpmB,rpmE,rpsJ,rplC,rplD,rplW,rplB,rpsS,rplV,rpsC,rplP,rpmC,rpsQ,rplN,rplX,rplE,HF568_03440,rpsH,rplF,rplR,rpsE,rpmD,rplO,rpsM,rpsK,rpsD,rplQ,rpsI,rplM,rplK,HF568_04605,HF568_07165,rpmI,rplT,rpsO,rpmF,rpsA,rpsB,rpsG,rpsL,rplL,rplJ,rplA,rpsF,HF568_14410,rplI,rpmH,rplU,rpmA,rpsU,rplS,rpsP,rpsT
GO Function	GO:0005198	Structural molecule activity	61	73	2.24827	bottom	7.77e-14	ks	STRG0A63WPG.JABBHS010000044.1_prot_MBU2721914.1_,STRG0A63WPG.JABBHS010000044.1_prot_MBU2721915.1_,STRG0A63WPG.JABBHS010000045.1_prot_MBU2721938.1_,STRG0A63WPG.JABBHS010000045.1_prot_MBU2721939.1_,STRG0A63WPG.JABBHS010000048.1_prot_MBU2721978.1_,STRG0A63WPG.JABBHS010000060.1_prot_MBU2722035.1_,STRG0A63WPG.JABBHS010000101.1_prot_MBU2722287.1_,STRG0A63WPG.JABBHS010000101.1_prot_MBU2722288.1_,STRG0A6…	HF568_01440,HF568_01445,rpmG,rpmB,HF568_01770,rpmE,rpsJ,rplC,rplD,rplW,rplB,rpsS,rplV,rpsC,rplP,rpmC,rpsQ,rplN,rplX,rplE,HF568_03440,rpsH,rplF,rplR,rpsE,rpmD,rplO,rpsM,rpsK,rpsD,rplQ,rpsI,rplM,rplK,HF568_04605,HF568_07165,rpmI,rplT,HF568_08320,HF568_09075,rpsO,rpmF,HF568_12990,HF568_13030,rpsA,rpsB,rpsG,rpsL,rplL,rplJ,rplA,rpsF,HF568_14410,rplI,rpmH,rplU,rpmA,rpsU,rplS,rpsP,rpsT
GO Function	GO:0140640	Catalytic activity, acting on a nucleic acid	169	265	1.18751	top	8.57e-10	ks	STRG0A63WPG.JABBHS010000001.1_prot_MBU2721646.1_,STRG0A63WPG.JABBHS010000005.1_prot_MBU2721673.1_,STRG0A63WPG.JABBHS010000007.1_prot_MBU2721701.1_,STRG0A63WPG.JABBHS010000007.1_prot_MBU2721704.1_,STRG0A63WPG.JABBHS010000009.1_prot_MBU2721713.1_,STRG0A63WPG.JABBHS010000011.1_prot_MBU2721731.1_,STRG0A63WPG.JABBHS010000011.1_prot_MBU2721735.1_,STRG0A63WPG.JABBHS010000012.1_prot_MBU2721743.1_,STRG0A6…	HF568_00005,HF568_00145,rsmH,HF568_00315,rng,gluQ,recA,HF568_00515,HF568_00635,recG,HF568_01050,uvrC,uvrB,HF568_01375,rlmB,HF568_01495,metG,HF568_01735,rnc,HF568_01995,HF568_02040,HF568_02065,HF568_02255,HF568_02275,HF568_02385,glyQ,HF568_02975,recB,recD,gltX,rsmA,HF568_03310,rpoA,HF568_03680,queA,tgt,hisS,rlmN,miaA,mutL,HF568_04060,HF568_04170,truA,HF568_04490,rsmG,HF568_04660,HF568_04745,polA,H…
GO Function	GO:0019843	rRNA binding	41	41	1.88625	bottom	5.54e-07	ks	STRG0A63WPG.JABBHS010000048.1_prot_MBU2721979.1_,STRG0A63WPG.JABBHS010000048.1_prot_MBU2721980.1_,STRG0A63WPG.JABBHS010000060.1_prot_MBU2722035.1_,STRG0A63WPG.JABBHS010000101.1_prot_MBU2722288.1_,STRG0A63WPG.JABBHS010000101.1_prot_MBU2722289.1_,STRG0A63WPG.JABBHS010000101.1_prot_MBU2722290.1_,STRG0A63WPG.JABBHS010000101.1_prot_MBU2722291.1_,STRG0A63WPG.JABBHS010000101.1_prot_MBU2722292.1_,STRG0A6…	rnc,HF568_01780,rpmE,rplC,rplD,rplW,rplB,rpsS,rplV,rpsC,rplP,rpsQ,rplN,rplX,rplE,HF568_03440,rpsH,rplF,rplR,rpsE,rplO,infA,rpsM,rpsK,rpsD,rlmN,rplK,HF568_04605,typA,HF568_07165,rplT,rpsO,rpsG,rpsL,rplJ,rplA,rpsF,HF568_14410,rplI,rplU,rpsT
GO Function	GO:0140097	Catalytic activity, acting on DNA	67	141	1.52401	top	1.74e-06	ks	STRG0A63WPG.JABBHS010000001.1_prot_MBU2721646.1_,STRG0A63WPG.JABBHS010000005.1_prot_MBU2721673.1_,STRG0A63WPG.JABBHS010000011.1_prot_MBU2721735.1_,STRG0A63WPG.JABBHS010000012.1_prot_MBU2721743.1_,STRG0A63WPG.JABBHS010000020.1_prot_MBU2721764.1_,STRG0A63WPG.JABBHS010000023.1_prot_MBU2721775.1_,STRG0A63WPG.JABBHS010000034.1_prot_MBU2721848.1_,STRG0A63WPG.JABBHS010000034.1_prot_MBU2721856.1_,STRG0A6…	HF568_00005,HF568_00145,recA,HF568_00515,HF568_00635,recG,uvrC,uvrB,HF568_01375,HF568_01495,HF568_01735,HF568_02255,HF568_02975,recB,recD,mutL,HF568_04060,polA,HF568_04855,polX,holA,prmB,xth,xth,HF568_06950,topA,HF568_07190,xseB,HF568_07465,HF568_08120,HF568_08185,HF568_08500,HF568_08535,HF568_08580,HF568_08620,uvrC,dnaE,HF568_09585,dnaQ,HF568_11190,HF568_11225,ruvC,ruvA,ruvB,HF568_12575,topA,HF5…
GO Function	GO:0015343	Siderophore transmembrane transporter activity	11	16	4.15262	bottom	2e-06	afc	STRG0A63WPG.JABBHS010000047.1_prot_MBU2721969.1_,STRG0A63WPG.JABBHS010000072.1_prot_MBU2722160.1_,STRG0A63WPG.JABBHS010000082.1_prot_MBU2722216.1_,STRG0A63WPG.JABBHS010000082.1_prot_MBU2722217.1_,STRG0A63WPG.JABBHS010000204.1_prot_MBU2722983.1_,STRG0A63WPG.JABBHS010000208.1_prot_MBU2723015.1_,STRG0A63WPG.JABBHS010000399.1_prot_MBU2724121.1_,STRG0A63WPG.JABBHS010000419.1_prot_MBU2724238.1_,STRG0A6…	HF568_01725,HF568_02695,HF568_02995,HF568_03000,HF568_07120,HF568_07290,HF568_13120,HF568_13770,HF568_14790,HF568_15130,HF568_15490
GO Function	GO:0015344	Siderophore uptake transmembrane transporter activity	7	9	5.93434	bottom	2e-06	afc	STRG0A63WPG.JABBHS010000082.1_prot_MBU2722216.1_,STRG0A63WPG.JABBHS010000082.1_prot_MBU2722217.1_,STRG0A63WPG.JABBHS010000399.1_prot_MBU2724121.1_,STRG0A63WPG.JABBHS010000419.1_prot_MBU2724238.1_,STRG0A63WPG.JABBHS010000443.1_prot_MBU2724425.1_,STRG0A63WPG.JABBHS010000457.1_prot_MBU2724488.1_,STRG0A63WPG.JABBHS010000471.1_prot_MBU2724559.1_	HF568_02995,HF568_03000,HF568_13120,HF568_13770,HF568_14790,HF568_15130,HF568_15490
GO Function	GO:0003677	DNA binding	168	354	1.01901	top	9.96e-06	ks	STRG0A63WPG.JABBHS010000005.1_prot_MBU2721671.1_,STRG0A63WPG.JABBHS010000005.1_prot_MBU2721673.1_,STRG0A63WPG.JABBHS010000007.1_prot_MBU2721702.1_,STRG0A63WPG.JABBHS010000009.1_prot_MBU2721714.1_,STRG0A63WPG.JABBHS010000011.1_prot_MBU2721730.1_,STRG0A63WPG.JABBHS010000011.1_prot_MBU2721735.1_,STRG0A63WPG.JABBHS010000012.1_prot_MBU2721743.1_,STRG0A63WPG.JABBHS010000019.1_prot_MBU2721762.1_,STRG0A6…	lexA,HF568_00145,mraZ,HF568_00365,sfsA,recA,HF568_00515,HF568_00625,HF568_00635,HF568_00680,HF568_00980,uvrC,uvrB,HF568_01260,HF568_01270,HF568_01330,HF568_01400,HF568_01440,HF568_01445,HF568_01465,HF568_01480,HF568_01495,hrcA,HF568_02020,greA,rpoS,HF568_02255,HF568_02430,nifA,HF568_02650,HF568_02770,HF568_02815,HF568_02975,recB,recD,HF568_03095,HF568_03125,HF568_03310,rpoA,HF568_03570,HF568_0367…
GO Function	GO:0022857	Transmembrane transporter activity	197	335	0.783204	bottom	2.12e-05	ks	STRG0A63WPG.JABBHS010000005.1_prot_MBU2721680.1_,STRG0A63WPG.JABBHS010000006.1_prot_MBU2721685.1_,STRG0A63WPG.JABBHS010000006.1_prot_MBU2721686.1_,STRG0A63WPG.JABBHS010000023.1_prot_MBU2721778.1_,STRG0A63WPG.JABBHS010000025.1_prot_MBU2721785.1_,STRG0A63WPG.JABBHS010000030.1_prot_MBU2721834.1_,STRG0A63WPG.JABBHS010000042.1_prot_MBU2721910.1_,STRG0A63WPG.JABBHS010000042.1_prot_MBU2721911.1_,STRG0A6…	HF568_00185,HF568_00215,HF568_00220,HF568_00715,petA,HF568_01015,HF568_01420,HF568_01425,HF568_01520,HF568_01725,HF568_01760,pstC,HF568_01810,HF568_01915,HF568_02050,HF568_02125,HF568_02135,HF568_02140,HF568_02145,HF568_02150,HF568_02245,nuoG,HF568_02530,HF568_02535,HF568_02695,HF568_02700,HF568_02805,HF568_02840,HF568_02865,HF568_02995,HF568_03000,HF568_03015,HF568_03160,secY,secD,secF,cydC,cydD…
GO Function	GO:0140657	ATP-dependent activity	98	138	0.90784	top	3.07e-05	ks	STRG0A63WPG.JABBHS010000011.1_prot_MBU2721735.1_,STRG0A63WPG.JABBHS010000012.1_prot_MBU2721743.1_,STRG0A63WPG.JABBHS010000023.1_prot_MBU2721775.1_,STRG0A63WPG.JABBHS010000034.1_prot_MBU2721856.1_,STRG0A63WPG.JABBHS010000045.1_prot_MBU2721931.1_,STRG0A63WPG.JABBHS010000045.1_prot_MBU2721935.1_,STRG0A63WPG.JABBHS010000047.1_prot_MBU2721976.1_,STRG0A63WPG.JABBHS010000060.1_prot_MBU2722036.1_,STRG0A6…	recA,HF568_00515,recG,uvrB,apbC,dnaK,HF568_01760,HF568_02065,HF568_02865,HF568_02975,recB,recD,HF568_03015,HF568_03160,HF568_03310,secD,secF,mutL,cydC,cydD,groL,HF568_04205,HF568_04485,HF568_04795,HF568_04855,htpG,HF568_05235,atpD,HF568_05350,HF568_05890,HF568_06660,HF568_06950,minD,ychF,HF568_07190,HF568_07435,HF568_07870,HF568_08100,mfd,HF568_08470,kdpC,HF568_08500,HF568_08620,clpB,HF568_08765,…
GO Function	GO:0000287	Magnesium ion binding	76	94	1.17405	top	0.0001	ks	STRG0A63WPG.JABBHS010000005.1_prot_MBU2721673.1_,STRG0A63WPG.JABBHS010000006.1_prot_MBU2721681.1_,STRG0A63WPG.JABBHS010000007.1_prot_MBU2721698.1_,STRG0A63WPG.JABBHS010000007.1_prot_MBU2721704.1_,STRG0A63WPG.JABBHS010000011.1_prot_MBU2721732.1_,STRG0A63WPG.JABBHS010000012.1_prot_MBU2721736.1_,STRG0A63WPG.JABBHS010000012.1_prot_MBU2721739.1_,STRG0A63WPG.JABBHS010000021.1_prot_MBU2721771.1_,STRG0A6…	HF568_00145,glmM,HF568_00280,HF568_00315,thiL,HF568_00475,HF568_00490,HF568_00670,eno,acpS,HF568_01950,ilvD,sucC,icd,pdxA,HF568_03275,glmM,dut,HF568_03725,HF568_03770,glmU,HF568_06610,pyk,HF568_07090,HF568_07270,HF568_07360,HF568_07365,HF568_07435,HF568_07620,HF568_07810,ribB,leuB,ribB,pheS,HF568_08315,HF568_08470,HF568_09085,HF568_09390,HF568_09655,HF568_10115,rnhA,pnp,HF568_10475,HF568_10545,il…
GO Function	GO:0009055	Electron transfer activity	46	81	1.67172	bottom	0.0002	ks	STRG0A63WPG.JABBHS010000003.1_prot_MBU2721656.1_,STRG0A63WPG.JABBHS010000006.1_prot_MBU2721685.1_,STRG0A63WPG.JABBHS010000006.1_prot_MBU2721686.1_,STRG0A63WPG.JABBHS010000025.1_prot_MBU2721783.1_,STRG0A63WPG.JABBHS010000025.1_prot_MBU2721785.1_,STRG0A63WPG.JABBHS010000061.1_prot_MBU2722049.1_,STRG0A63WPG.JABBHS010000061.1_prot_MBU2722050.1_,STRG0A63WPG.JABBHS010000061.1_prot_MBU2722051.1_,STRG0A6…	HF568_00055,HF568_00215,HF568_00220,HF568_00740,petA,HF568_02135,HF568_02140,HF568_02145,HF568_02150,nuoG,HF568_02860,HF568_02940,dsbD,HF568_04300,HF568_04345,HF568_04375,HF568_04770,HF568_04775,petA,HF568_06540,HF568_06555,HF568_06560,HF568_06565,HF568_06570,HF568_06590,HF568_06990,HF568_07610,HF568_09615,HF568_09620,HF568_09625,HF568_10775,HF568_10780,HF568_11085,HF568_12455,HF568_13935,HF568_1…
GO Function	GO:0016874	Ligase activity	93	108	1.02241	top	0.00045	ks	STRG0A63WPG.JABBHS010000003.1_prot_MBU2721651.1_,STRG0A63WPG.JABBHS010000007.1_prot_MBU2721690.1_,STRG0A63WPG.JABBHS010000007.1_prot_MBU2721692.1_,STRG0A63WPG.JABBHS010000007.1_prot_MBU2721695.1_,STRG0A63WPG.JABBHS010000007.1_prot_MBU2721697.1_,STRG0A63WPG.JABBHS010000007.1_prot_MBU2721698.1_,STRG0A63WPG.JABBHS010000011.1_prot_MBU2721731.1_,STRG0A63WPG.JABBHS010000032.1_prot_MBU2721838.1_,STRG0A6…	purD,HF568_00240,HF568_00250,murD,HF568_00275,HF568_00280,gluQ,HF568_01035,HF568_01115,metG,mpl,HF568_01995,carA,carB,glnA,HF568_02275,HF568_02370,HF568_02385,glyQ,sucC,gltX,coaBC,HF568_03710,HF568_03715,hisS,purL,HF568_04490,atpF,HF568_05230,HF568_05235,atpG,atpD,HF568_05250,HF568_05650,HF568_05655,HF568_06435,HF568_07140,alaS,HF568_07630,guaA,HF568_07925,thrS,pheS,HF568_08315,HF568_08545,acs,pu…
GO Function	GO:0017111	Nucleoside-triphosphatase activity	77	94	1.16925	top	0.00067	ks	STRG0A63WPG.JABBHS010000021.1_prot_MBU2721765.1_,STRG0A63WPG.JABBHS010000034.1_prot_MBU2721856.1_,STRG0A63WPG.JABBHS010000045.1_prot_MBU2721931.1_,STRG0A63WPG.JABBHS010000047.1_prot_MBU2721976.1_,STRG0A63WPG.JABBHS010000048.1_prot_MBU2721980.1_,STRG0A63WPG.JABBHS010000068.1_prot_MBU2722103.1_,STRG0A63WPG.JABBHS010000082.1_prot_MBU2722220.1_,STRG0A63WPG.JABBHS010000087.1_prot_MBU2722245.1_,STRG0A6…	cysC,uvrB,apbC,HF568_01760,HF568_01780,HF568_02410,HF568_03015,HF568_03160,HF568_03295,mutL,HF568_04235,HF568_04485,mnmE,typA,HF568_04795,HF568_04855,htpG,HF568_05890,HF568_06660,minD,ychF,HF568_07435,HF568_08100,HF568_08470,clpB,HF568_08765,hslU,ftsY,HF568_09245,HF568_09585,HF568_09950,hypB,clpA,infB,ftsZ,HF568_10545,HF568_10680,HF568_10685,HF568_10720,HF568_10765,HF568_11190,HF568_11225,HF568_1…
GO Function	GO:0043565	Sequence-specific DNA binding	18	26	2.45647	top	0.00085	afc	STRG0A63WPG.JABBHS010000009.1_prot_MBU2721714.1_,STRG0A63WPG.JABBHS010000038.1_prot_MBU2721882.1_,STRG0A63WPG.JABBHS010000045.1_prot_MBU2721918.1_,STRG0A63WPG.JABBHS010000077.1_prot_MBU2722182.1_,STRG0A63WPG.JABBHS010000128.1_prot_MBU2722469.1_,STRG0A63WPG.JABBHS010000150.1_prot_MBU2722527.1_,STRG0A63WPG.JABBHS010000195.1_prot_MBU2722866.1_,STRG0A63WPG.JABBHS010000196.1_prot_MBU2722871.1_,STRG0A6…	HF568_00365,HF568_01260,HF568_01465,HF568_02815,HF568_04385,HF568_04690,HF568_06510,HF568_06535,HF568_07340,HF568_08410,HF568_09245,HF568_10460,HF568_12300,dnaA,ntrC,lon,HF568_15875,HF568_17185
GO Function	GO:0008556	P-type potassium transmembrane transporter activity	5	5	4.78061	bottom	0.0009	afc	STRG0A63WPG.JABBHS010000216.1_prot_MBU2723042.1_,STRG0A63WPG.JABBHS010000249.1_prot_MBU2723239.1_,STRG0A63WPG.JABBHS010000249.1_prot_MBU2723240.1_,STRG0A63WPG.JABBHS010000308.1_prot_MBU2723625.1_,STRG0A63WPG.JABBHS010000308.1_prot_MBU2723626.1_	HF568_07435,HF568_08470,kdpC,kdpA,HF568_10545
GO Function	GO:0016818	Hydrolase activity, acting on acid anhydrides, in phosphorus-containing anhydrides	92	109	1.02577	top	0.0009	ks	STRG0A63WPG.JABBHS010000005.1_prot_MBU2721677.1_,STRG0A63WPG.JABBHS010000009.1_prot_MBU2721712.1_,STRG0A63WPG.JABBHS010000021.1_prot_MBU2721765.1_,STRG0A63WPG.JABBHS010000034.1_prot_MBU2721856.1_,STRG0A63WPG.JABBHS010000045.1_prot_MBU2721931.1_,STRG0A63WPG.JABBHS010000047.1_prot_MBU2721975.1_,STRG0A63WPG.JABBHS010000047.1_prot_MBU2721976.1_,STRG0A63WPG.JABBHS010000048.1_prot_MBU2721980.1_,STRG0A6…	HF568_00165,HF568_00355,cysC,uvrB,apbC,HF568_01755,HF568_01760,HF568_01780,HF568_02120,HF568_02410,HF568_03015,HF568_03160,HF568_03295,HF568_03310,dut,mutL,HF568_04235,HF568_04485,mnmE,typA,HF568_04795,HF568_04855,htpG,HF568_05890,HF568_06660,minD,ychF,maf,HF568_07435,guaA,HF568_08100,HF568_08470,clpB,HF568_08765,hslU,ftsY,HF568_09245,HF568_09585,HF568_09950,hypB,clpA,infB,ftsZ,HF568_10545,HF568_…
GO Function	GO:0020037	Heme binding	17	21	2.2459	bottom	0.0009	afc	STRG0A63WPG.JABBHS010000025.1_prot_MBU2721783.1_,STRG0A63WPG.JABBHS010000061.1_prot_MBU2722051.1_,STRG0A63WPG.JABBHS010000071.1_prot_MBU2722129.1_,STRG0A63WPG.JABBHS010000151.1_prot_MBU2722535.1_,STRG0A63WPG.JABBHS010000151.1_prot_MBU2722541.1_,STRG0A63WPG.JABBHS010000196.1_prot_MBU2722872.1_,STRG0A63WPG.JABBHS010000196.1_prot_MBU2722875.1_,STRG0A63WPG.JABBHS010000196.1_prot_MBU2722878.1_,STRG0A6…	HF568_00740,HF568_02145,HF568_02540,apaG,HF568_04770,HF568_06540,HF568_06555,HF568_06570,HF568_09185,HF568_09625,HF568_09630,ccsB,HF568_09790,cysI,HF568_13935,HF568_14785,HF568_16875
GO Function	GO:0008094	ATP-dependent activity, acting on DNA	29	49	1.41323	top	0.0011	ks	STRG0A63WPG.JABBHS010000011.1_prot_MBU2721735.1_,STRG0A63WPG.JABBHS010000012.1_prot_MBU2721743.1_,STRG0A63WPG.JABBHS010000023.1_prot_MBU2721775.1_,STRG0A63WPG.JABBHS010000082.1_prot_MBU2722212.1_,STRG0A63WPG.JABBHS010000082.1_prot_MBU2722213.1_,STRG0A63WPG.JABBHS010000082.1_prot_MBU2722214.1_,STRG0A63WPG.JABBHS010000114.1_prot_MBU2722377.1_,STRG0A63WPG.JABBHS010000153.1_prot_MBU2722558.1_,STRG0A6…	recA,HF568_00515,recG,HF568_02975,recB,recD,mutL,HF568_04855,HF568_06950,HF568_07190,HF568_08500,HF568_08620,HF568_09585,HF568_11190,ruvA,ruvB,HF568_12575,HF568_13165,parC,HF568_14280,dnaB,radA,HF568_16115,HF568_16405,gyrA,gyrB,priA,mutS,HF568_18165
GO Function	GO:0046906	Tetrapyrrole binding	18	22	2.07335	bottom	0.0011	afc	STRG0A63WPG.JABBHS010000025.1_prot_MBU2721783.1_,STRG0A63WPG.JABBHS010000061.1_prot_MBU2722051.1_,STRG0A63WPG.JABBHS010000071.1_prot_MBU2722129.1_,STRG0A63WPG.JABBHS010000151.1_prot_MBU2722535.1_,STRG0A63WPG.JABBHS010000151.1_prot_MBU2722541.1_,STRG0A63WPG.JABBHS010000196.1_prot_MBU2722872.1_,STRG0A63WPG.JABBHS010000196.1_prot_MBU2722875.1_,STRG0A63WPG.JABBHS010000196.1_prot_MBU2722878.1_,STRG0A6…	HF568_00740,HF568_02145,HF568_02540,apaG,HF568_04770,HF568_06540,HF568_06555,HF568_06570,HF568_09185,HF568_09625,HF568_09630,ccsB,HF568_09790,cysI,HF568_13935,HF568_14785,HF568_16875,hpnJ
GO Function	GO:0005525	GTP binding	35	37	1.82983	top	0.0012	ks	STRG0A63WPG.JABBHS010000021.1_prot_MBU2721765.1_,STRG0A63WPG.JABBHS010000048.1_prot_MBU2721980.1_,STRG0A63WPG.JABBHS010000068.1_prot_MBU2722103.1_,STRG0A63WPG.JABBHS010000095.1_prot_MBU2722272.1_,STRG0A63WPG.JABBHS010000124.1_prot_MBU2722440.1_,STRG0A63WPG.JABBHS010000141.1_prot_MBU2722508.1_,STRG0A63WPG.JABBHS010000150.1_prot_MBU2722530.1_,STRG0A63WPG.JABBHS010000151.1_prot_MBU2722533.1_,STRG0A6…	cysC,HF568_01780,HF568_02410,HF568_03295,HF568_04235,moaA,mnmE,typA,HF568_04810,ychF,mobA,HF568_08910,ftsY,HF568_09025,HF568_09950,hypB,infB,ftsZ,HF568_10685,mobB,der,hypB,HF568_13215,lepA,fusA,hflX,HF568_13640,HF568_13780,HF568_13995,cgtA,scpB,HF568_15170,tuf,ffh,rapZ
GO Function	GO:0016462	Pyrophosphatase activity	90	107	1.01756	top	0.0015	ks	STRG0A63WPG.JABBHS010000005.1_prot_MBU2721677.1_,STRG0A63WPG.JABBHS010000009.1_prot_MBU2721712.1_,STRG0A63WPG.JABBHS010000021.1_prot_MBU2721765.1_,STRG0A63WPG.JABBHS010000034.1_prot_MBU2721856.1_,STRG0A63WPG.JABBHS010000045.1_prot_MBU2721931.1_,STRG0A63WPG.JABBHS010000047.1_prot_MBU2721975.1_,STRG0A63WPG.JABBHS010000047.1_prot_MBU2721976.1_,STRG0A63WPG.JABBHS010000048.1_prot_MBU2721980.1_,STRG0A6…	HF568_00165,HF568_00355,cysC,uvrB,apbC,HF568_01755,HF568_01760,HF568_01780,HF568_02120,HF568_02410,HF568_03015,HF568_03160,HF568_03295,dut,mutL,HF568_04235,HF568_04485,mnmE,typA,HF568_04795,HF568_04855,htpG,HF568_05890,HF568_06660,minD,ychF,maf,HF568_07435,guaA,HF568_08100,HF568_08470,clpB,HF568_08765,hslU,ftsY,HF568_09245,HF568_09585,HF568_09950,hypB,clpA,infB,ftsZ,HF568_10545,HF568_10680,HF568_…
GO Function	GO:0004812	aminoacyl-tRNA ligase activity	27	27	1.29325	top	0.0016	ks	STRG0A63WPG.JABBHS010000011.1_prot_MBU2721731.1_,STRG0A63WPG.JABBHS010000045.1_prot_MBU2721940.1_,STRG0A63WPG.JABBHS010000056.1_prot_MBU2722022.1_,STRG0A63WPG.JABBHS010000065.1_prot_MBU2722076.1_,STRG0A63WPG.JABBHS010000068.1_prot_MBU2722098.1_,STRG0A63WPG.JABBHS010000068.1_prot_MBU2722099.1_,STRG0A63WPG.JABBHS010000083.1_prot_MBU2722228.1_,STRG0A63WPG.JABBHS010000114.1_prot_MBU2722370.1_,STRG0A6…	gluQ,metG,HF568_01995,HF568_02275,HF568_02385,glyQ,gltX,hisS,HF568_04490,HF568_05650,HF568_06435,alaS,thrS,pheS,HF568_08315,HF568_08545,HF568_10490,HF568_10495,HF568_10815,lysS,serS,aspS,hisS,HF568_14965,ileS,HF568_16795,HF568_17555
GO Function	GO:0032561	Guanyl ribonucleotide binding	36	38	1.64465	top	0.0023	ks	STRG0A63WPG.JABBHS010000021.1_prot_MBU2721765.1_,STRG0A63WPG.JABBHS010000048.1_prot_MBU2721980.1_,STRG0A63WPG.JABBHS010000068.1_prot_MBU2722103.1_,STRG0A63WPG.JABBHS010000095.1_prot_MBU2722272.1_,STRG0A63WPG.JABBHS010000124.1_prot_MBU2722440.1_,STRG0A63WPG.JABBHS010000141.1_prot_MBU2722508.1_,STRG0A63WPG.JABBHS010000150.1_prot_MBU2722530.1_,STRG0A63WPG.JABBHS010000151.1_prot_MBU2722533.1_,STRG0A6…	cysC,HF568_01780,HF568_02410,HF568_03295,HF568_04235,moaA,mnmE,typA,HF568_04810,ychF,mobA,HF568_08910,ftsY,HF568_09025,HF568_09950,hypB,infB,ftsZ,HF568_10685,mobB,der,hypB,HF568_13215,lepA,fusA,hflX,HF568_13640,HF568_13780,HF568_13995,cgtA,scpB,HF568_15170,tuf,ffh,HF568_16335,rapZ
GO Function	GO:0140098	Catalytic activity, acting on RNA	97	117	0.923403	top	0.0031	ks	STRG0A63WPG.JABBHS010000007.1_prot_MBU2721701.1_,STRG0A63WPG.JABBHS010000007.1_prot_MBU2721704.1_,STRG0A63WPG.JABBHS010000009.1_prot_MBU2721713.1_,STRG0A63WPG.JABBHS010000011.1_prot_MBU2721731.1_,STRG0A63WPG.JABBHS010000032.1_prot_MBU2721841.1_,STRG0A63WPG.JABBHS010000041.1_prot_MBU2721904.1_,STRG0A63WPG.JABBHS010000045.1_prot_MBU2721940.1_,STRG0A63WPG.JABBHS010000048.1_prot_MBU2721979.1_,STRG0A6…	rsmH,HF568_00315,rng,gluQ,HF568_01050,rlmB,metG,rnc,HF568_01995,HF568_02040,HF568_02275,HF568_02385,glyQ,gltX,rsmA,rpoA,HF568_03680,queA,tgt,hisS,rlmN,miaA,HF568_04170,truA,HF568_04490,rsmG,HF568_04660,HF568_04745,HF568_04905,orn,HF568_05650,HF568_05950,dusA,HF568_06435,HF568_06465,HF568_07020,HF568_07025,HF568_07090,pth,alaS,HF568_07620,HF568_07810,HF568_07880,HF568_08065,thrS,pheS,HF568_08315,H…
GO Function	GO:0019842	Vitamin binding	34	39	1.71852	top	0.0041	ks	STRG0A63WPG.JABBHS010000004.1_prot_MBU2721658.1_,STRG0A63WPG.JABBHS010000016.1_prot_MBU2721748.1_,STRG0A63WPG.JABBHS010000065.1_prot_MBU2722063.1_,STRG0A63WPG.JABBHS010000091.1_prot_MBU2722266.1_,STRG0A63WPG.JABBHS010000110.1_prot_MBU2722356.1_,STRG0A63WPG.JABBHS010000111.1_prot_MBU2722364.1_,STRG0A63WPG.JABBHS010000114.1_prot_MBU2722380.1_,STRG0A63WPG.JABBHS010000115.1_prot_MBU2722387.1_,STRG0A6…	HF568_00070,pabC,alaC,HF568_03265,HF568_03730,HF568_03770,bioA,HF568_03885,acpP,HF568_05315,HF568_06655,HF568_07270,HF568_09785,HF568_09840,HF568_10020,ilvB,dapC,HF568_12055,ilvA,HF568_13890,HF568_14260,alr,HF568_14735,HF568_15220,HF568_15265,HF568_15775,HF568_16170,serC,HF568_16475,hpnJ,lysA,hemL,HF568_18045,HF568_18190
GO Function	GO:0016772	Transferase activity, transferring phosphorus-containing groups	128	168	1.0484	top	0.0046	ks	STRG0A63WPG.JABBHS010000005.1_prot_MBU2721673.1_,STRG0A63WPG.JABBHS010000007.1_prot_MBU2721696.1_,STRG0A63WPG.JABBHS010000007.1_prot_MBU2721704.1_,STRG0A63WPG.JABBHS010000009.1_prot_MBU2721716.1_,STRG0A63WPG.JABBHS010000009.1_prot_MBU2721719.1_,STRG0A63WPG.JABBHS010000011.1_prot_MBU2721728.1_,STRG0A63WPG.JABBHS010000011.1_prot_MBU2721732.1_,STRG0A63WPG.JABBHS010000012.1_prot_MBU2721736.1_,STRG0A6…	HF568_00145,HF568_00270,HF568_00315,HF568_00375,HF568_00390,glnD,thiL,HF568_00475,rfaE1,HF568_00635,cysC,HF568_00655,HF568_01255,HF568_01295,HF568_01640,acpS,HF568_01950,HF568_02525,HF568_03075,rfbA,HF568_03130,HF568_03275,HF568_03480,rpoA,HF568_03690,ndk,HF568_04235,polA,HF568_04835,polX,glmU,holA,HF568_06490,HF568_06530,HF568_06610,HF568_06625,pyk,HF568_07055,HF568_07335,HF568_07350,HF568_07590…
GO Function	GO:0015079	Potassium ion transmembrane transporter activity	7	8	3.17324	bottom	0.0052	afc	STRG0A63WPG.JABBHS010000153.1_prot_MBU2722550.1_,STRG0A63WPG.JABBHS010000216.1_prot_MBU2723042.1_,STRG0A63WPG.JABBHS010000249.1_prot_MBU2723239.1_,STRG0A63WPG.JABBHS010000249.1_prot_MBU2723240.1_,STRG0A63WPG.JABBHS010000308.1_prot_MBU2723625.1_,STRG0A63WPG.JABBHS010000308.1_prot_MBU2723626.1_,STRG0A63WPG.JABBHS010000373.1_prot_MBU2723985.1_	kch,HF568_07435,HF568_08470,kdpC,kdpA,HF568_10545,kch
GO Function	GO:0004527	Exonuclease activity	25	39	1.33806	top	0.0053	ks	STRG0A63WPG.JABBHS010000020.1_prot_MBU2721764.1_,STRG0A63WPG.JABBHS010000047.1_prot_MBU2721971.1_,STRG0A63WPG.JABBHS010000082.1_prot_MBU2722212.1_,STRG0A63WPG.JABBHS010000082.1_prot_MBU2722213.1_,STRG0A63WPG.JABBHS010000082.1_prot_MBU2722214.1_,STRG0A63WPG.JABBHS010000149.1_prot_MBU2722524.1_,STRG0A63WPG.JABBHS010000153.1_prot_MBU2722551.1_,STRG0A63WPG.JABBHS010000175.1_prot_MBU2722688.1_,STRG0A6…	HF568_00635,HF568_01735,HF568_02975,recB,recD,HF568_04675,polA,orn,xth,xth,xseB,HF568_07430,HF568_08860,dnaE,dnaQ,HF568_10895,HF568_12575,HF568_13650,rnt,HF568_14280,HF568_16035,rph,HF568_17390,HF568_17455,HF568_17940
GO Function	GO:0016868	Intramolecular transferase activity, phosphotransferases	12	12	2.59175	top	0.0053	afc	STRG0A63WPG.JABBHS010000004.1_prot_MBU2721659.1_,STRG0A63WPG.JABBHS010000006.1_prot_MBU2721681.1_,STRG0A63WPG.JABBHS010000075.1_prot_MBU2722171.1_,STRG0A63WPG.JABBHS010000091.1_prot_MBU2722267.1_,STRG0A63WPG.JABBHS010000100.1_prot_MBU2722285.1_,STRG0A63WPG.JABBHS010000234.1_prot_MBU2723146.1_,STRG0A63WPG.JABBHS010000321.1_prot_MBU2723688.1_,STRG0A63WPG.JABBHS010000322.1_prot_MBU2723691.1_,STRG0A6…	HF568_00075,glmM,HF568_02760,HF568_03270,glmM,HF568_07965,HF568_10875,HF568_10890,HF568_11440,rfaE2,HF568_13080,HF568_14505
GO Function	GO:0008121	Ubiquinol-cytochrome-c reductase activity	6	6	3.23458	bottom	0.0095	afc	STRG0A63WPG.JABBHS010000025.1_prot_MBU2721785.1_,STRG0A63WPG.JABBHS010000151.1_prot_MBU2722542.1_,STRG0A63WPG.JABBHS010000151.1_prot_MBU2722543.1_,STRG0A63WPG.JABBHS010000282.1_prot_MBU2723449.1_,STRG0A63WPG.JABBHS010000282.1_prot_MBU2723450.1_,STRG0A63WPG.JABBHS010000518.1_prot_MBU2724826.1_	petA,HF568_04775,petA,HF568_09615,HF568_09620,HF568_16865
GO Function	GO:0016679	Oxidoreductase activity, acting on diphenols and related substances as donors	7	7	2.97967	bottom	0.0096	afc	STRG0A63WPG.JABBHS010000025.1_prot_MBU2721785.1_,STRG0A63WPG.JABBHS010000061.1_prot_MBU2722052.1_,STRG0A63WPG.JABBHS010000151.1_prot_MBU2722542.1_,STRG0A63WPG.JABBHS010000151.1_prot_MBU2722543.1_,STRG0A63WPG.JABBHS010000282.1_prot_MBU2723449.1_,STRG0A63WPG.JABBHS010000282.1_prot_MBU2723450.1_,STRG0A63WPG.JABBHS010000518.1_prot_MBU2724826.1_	petA,HF568_02150,HF568_04775,petA,HF568_09615,HF568_09620,HF568_16865
GO Function	GO:0015078	Proton transmembrane transporter activity	18	23	1.63765	bottom	0.0098	afc	STRG0A63WPG.JABBHS010000025.1_prot_MBU2721785.1_,STRG0A63WPG.JABBHS010000061.1_prot_MBU2722050.1_,STRG0A63WPG.JABBHS010000061.1_prot_MBU2722051.1_,STRG0A63WPG.JABBHS010000061.1_prot_MBU2722052.1_,STRG0A63WPG.JABBHS010000151.1_prot_MBU2722542.1_,STRG0A63WPG.JABBHS010000151.1_prot_MBU2722543.1_,STRG0A63WPG.JABBHS010000161.1_prot_MBU2722627.1_,STRG0A63WPG.JABBHS010000161.1_prot_MBU2722628.1_,STRG0A6…	petA,HF568_02140,HF568_02145,HF568_02150,HF568_04775,petA,atpF,HF568_05230,HF568_05235,atpG,atpD,HF568_05250,HF568_06565,HF568_06570,HF568_09615,HF568_09620,atpC,HF568_16865
GO Function	GO:0015288	Porin activity	15	25	1.88133	bottom	0.0098	afc	STRG0A63WPG.JABBHS010000076.1_prot_MBU2722180.1_,STRG0A63WPG.JABBHS010000150.1_prot_MBU2722529.1_,STRG0A63WPG.JABBHS010000151.1_prot_MBU2722532.1_,STRG0A63WPG.JABBHS010000172.1_prot_MBU2722681.1_,STRG0A63WPG.JABBHS010000204.1_prot_MBU2722976.1_,STRG0A63WPG.JABBHS010000229.1_prot_MBU2723126.1_,STRG0A63WPG.JABBHS010000233.1_prot_MBU2723141.1_,STRG0A63WPG.JABBHS010000238.1_prot_MBU2723157.1_,STRG0A6…	HF568_02805,HF568_04700,HF568_04720,HF568_05550,HF568_07085,HF568_07865,HF568_07940,HF568_08020,HF568_10045,HF568_10130,HF568_11525,HF568_11835,HF568_12465,HF568_13270,HF568_13755
GO Function	GO:0016779	Nucleotidyltransferase activity	54	73	1.28394	top	0.0098	ks	STRG0A63WPG.JABBHS010000005.1_prot_MBU2721673.1_,STRG0A63WPG.JABBHS010000007.1_prot_MBU2721704.1_,STRG0A63WPG.JABBHS010000009.1_prot_MBU2721719.1_,STRG0A63WPG.JABBHS010000011.1_prot_MBU2721728.1_,STRG0A63WPG.JABBHS010000012.1_prot_MBU2721738.1_,STRG0A63WPG.JABBHS010000020.1_prot_MBU2721764.1_,STRG0A63WPG.JABBHS010000021.1_prot_MBU2721765.1_,STRG0A63WPG.JABBHS010000084.1_prot_MBU2722230.1_,STRG0A6…	HF568_00145,HF568_00315,HF568_00390,glnD,rfaE1,HF568_00635,cysC,HF568_03075,rfbA,HF568_03275,rpoA,HF568_03690,HF568_04235,polA,polX,glmU,holA,pcnB,HF568_07810,HF568_07925,mobA,HF568_08065,HF568_08535,coaD,dnaE,HF568_09890,cysD,HF568_09950,HF568_10100,HF568_10115,dnaQ,pnp,HF568_10575,glgC,moaB,galU,HF568_12375,HF568_12440,rpoC,rpoB,nadD,HF568_14180,HF568_14975,HF568_15000,kdsB,HF568_15705,HF568_15…
GO Component	GO:0005840	Ribosome	59	60	2.18015	bottom	2.24e-15	ks	STRG0A63WPG.JABBHS010000004.1_prot_MBU2721664.1_,STRG0A63WPG.JABBHS010000045.1_prot_MBU2721938.1_,STRG0A63WPG.JABBHS010000045.1_prot_MBU2721939.1_,STRG0A63WPG.JABBHS010000060.1_prot_MBU2722035.1_,STRG0A63WPG.JABBHS010000101.1_prot_MBU2722287.1_,STRG0A63WPG.JABBHS010000101.1_prot_MBU2722288.1_,STRG0A63WPG.JABBHS010000101.1_prot_MBU2722289.1_,STRG0A63WPG.JABBHS010000101.1_prot_MBU2722290.1_,STRG0A6…	HF568_00100,rpmG,rpmB,rpmE,rpsJ,rplC,rplD,rplW,rplB,rpsS,rplV,rpsC,rplP,rpmC,rpsQ,rplN,rplX,rplE,HF568_03440,rpsH,rplF,rplR,rpsE,rpmD,rplO,rpsM,rpsK,rpsD,rplQ,rpsI,rplM,rplK,HF568_04605,HF568_07165,rpmI,rplT,HF568_10105,rpsO,HF568_10470,rpmF,rpsA,rpsB,rpsG,rpsL,rplL,rplJ,rplA,rpsF,HF568_14410,rplI,rpmH,rplU,rpmA,rpsU,rplS,rimM,rpsP,rpsT,raiA
GO Component	GO:0031975	Envelope	55	89	2.39014	bottom	2.77e-10	ks	STRG0A63WPG.JABBHS010000004.1_prot_MBU2721661.1_,STRG0A63WPG.JABBHS010000032.1_prot_MBU2721840.1_,STRG0A63WPG.JABBHS010000042.1_prot_MBU2721911.1_,STRG0A63WPG.JABBHS010000050.1_prot_MBU2722004.1_,STRG0A63WPG.JABBHS010000052.1_prot_MBU2722014.1_,STRG0A63WPG.JABBHS010000082.1_prot_MBU2722216.1_,STRG0A63WPG.JABBHS010000082.1_prot_MBU2722217.1_,STRG0A63WPG.JABBHS010000108.1_prot_MBU2722340.1_,STRG0A6…	HF568_00085,HF568_01045,HF568_01425,HF568_01905,HF568_01955,HF568_02995,HF568_03000,HF568_03645,HF568_04700,HF568_04720,HF568_05550,HF568_05675,HF568_06070,HF568_06075,HF568_07085,HF568_07380,HF568_07940,HF568_08020,modA,bamA,HF568_09875,HF568_09880,HF568_10040,HF568_10045,HF568_10465,HF568_10740,HF568_10985,HF568_11015,HF568_11035,HF568_11200,HF568_11525,ybgF,HF568_12460,HF568_12465,HF568_12785,…
GO Component	GO:0030313	Cell envelope	48	75	2.34696	bottom	7.37e-10	ks	STRG0A63WPG.JABBHS010000004.1_prot_MBU2721661.1_,STRG0A63WPG.JABBHS010000032.1_prot_MBU2721840.1_,STRG0A63WPG.JABBHS010000042.1_prot_MBU2721911.1_,STRG0A63WPG.JABBHS010000050.1_prot_MBU2722004.1_,STRG0A63WPG.JABBHS010000052.1_prot_MBU2722014.1_,STRG0A63WPG.JABBHS010000082.1_prot_MBU2722216.1_,STRG0A63WPG.JABBHS010000082.1_prot_MBU2722217.1_,STRG0A63WPG.JABBHS010000108.1_prot_MBU2722340.1_,STRG0A6…	HF568_00085,HF568_01045,HF568_01425,HF568_01905,HF568_01955,HF568_02995,HF568_03000,HF568_03645,HF568_04700,HF568_04720,HF568_05675,HF568_06070,HF568_06075,HF568_07380,HF568_07940,modA,bamA,HF568_09875,HF568_09880,HF568_10040,HF568_10045,HF568_10465,HF568_10740,HF568_10985,HF568_11015,HF568_11035,HF568_11200,HF568_11525,ybgF,HF568_12460,HF568_12785,bamB,HF568_13120,HF568_13130,lolB,HF568_13770,HF…
GO Component	GO:0019867	Outer membrane	52	86	1.92866	bottom	1.07e-07	ks	STRG0A63WPG.JABBHS010000032.1_prot_MBU2721840.1_,STRG0A63WPG.JABBHS010000042.1_prot_MBU2721911.1_,STRG0A63WPG.JABBHS010000052.1_prot_MBU2722014.1_,STRG0A63WPG.JABBHS010000076.1_prot_MBU2722180.1_,STRG0A63WPG.JABBHS010000082.1_prot_MBU2722216.1_,STRG0A63WPG.JABBHS010000082.1_prot_MBU2722217.1_,STRG0A63WPG.JABBHS010000108.1_prot_MBU2722340.1_,STRG0A63WPG.JABBHS010000130.1_prot_MBU2722475.1_,STRG0A6…	HF568_01045,HF568_01425,HF568_01955,HF568_02805,HF568_02995,HF568_03000,HF568_03645,HF568_04415,HF568_04700,HF568_04720,HF568_05550,HF568_05675,HF568_06070,HF568_06075,HF568_07060,HF568_07085,HF568_07380,HF568_07865,HF568_07940,HF568_08020,bamA,HF568_09880,HF568_10040,HF568_10045,HF568_10130,HF568_10465,HF568_10740,HF568_11035,HF568_11200,HF568_11525,HF568_11835,HF568_12465,HF568_12785,bamB,HF568…
GO Component	GO:0042597	Periplasmic space	59	81	1.93947	bottom	3.85e-07	ks	STRG0A63WPG.JABBHS010000004.1_prot_MBU2721661.1_,STRG0A63WPG.JABBHS010000005.1_prot_MBU2721675.1_,STRG0A63WPG.JABBHS010000008.1_prot_MBU2721710.1_,STRG0A63WPG.JABBHS010000025.1_prot_MBU2721783.1_,STRG0A63WPG.JABBHS010000043.1_prot_MBU2721912.1_,STRG0A63WPG.JABBHS010000047.1_prot_MBU2721974.1_,STRG0A63WPG.JABBHS010000049.1_prot_MBU2721988.1_,STRG0A63WPG.JABBHS010000050.1_prot_MBU2722004.1_,STRG0A6…	HF568_00085,dsbG,HF568_00345,HF568_00740,HF568_01430,HF568_01750,HF568_01820,HF568_01905,HF568_02265,HF568_02360,HF568_02425,HF568_03180,HF568_03345,HF568_03860,HF568_04275,HF568_04300,HF568_04615,HF568_04830,HF568_05685,HF568_05760,HF568_06540,HF568_06555,HF568_06560,HF568_06590,HF568_07235,modA,HF568_08665,speA,HF568_09365,HF568_09535,HF568_09875,HF568_10055,HF568_10660,HF568_10985,HF568_11015,…
GO Component	GO:0009279	Cell outer membrane	38	62	2.06825	bottom	6.35e-07	ks	STRG0A63WPG.JABBHS010000032.1_prot_MBU2721840.1_,STRG0A63WPG.JABBHS010000042.1_prot_MBU2721911.1_,STRG0A63WPG.JABBHS010000052.1_prot_MBU2722014.1_,STRG0A63WPG.JABBHS010000082.1_prot_MBU2722216.1_,STRG0A63WPG.JABBHS010000082.1_prot_MBU2722217.1_,STRG0A63WPG.JABBHS010000108.1_prot_MBU2722340.1_,STRG0A63WPG.JABBHS010000150.1_prot_MBU2722529.1_,STRG0A63WPG.JABBHS010000151.1_prot_MBU2722532.1_,STRG0A6…	HF568_01045,HF568_01425,HF568_01955,HF568_02995,HF568_03000,HF568_03645,HF568_04700,HF568_04720,HF568_05675,HF568_06070,HF568_06075,HF568_07380,HF568_07940,bamA,HF568_09880,HF568_10040,HF568_10045,HF568_10465,HF568_10740,HF568_11035,HF568_11200,HF568_11525,HF568_12785,bamB,HF568_13120,HF568_13130,lolB,HF568_13770,HF568_14590,HF568_14790,HF568_14805,HF568_15130,HF568_15490,HF568_16640,HF568_17075,…
GO Component	GO:0043232	Intracellular non-membrane-bounded organelle	103	129	1.03566	bottom	1.2e-06	ks	STRG0A63WPG.JABBHS010000004.1_prot_MBU2721664.1_,STRG0A63WPG.JABBHS010000039.1_prot_MBU2721884.1_,STRG0A63WPG.JABBHS010000042.1_prot_MBU2721909.1_,STRG0A63WPG.JABBHS010000045.1_prot_MBU2721938.1_,STRG0A63WPG.JABBHS010000045.1_prot_MBU2721939.1_,STRG0A63WPG.JABBHS010000046.1_prot_MBU2721961.1_,STRG0A63WPG.JABBHS010000060.1_prot_MBU2722035.1_,STRG0A63WPG.JABBHS010000069.1_prot_MBU2722114.1_,STRG0A6…	HF568_00100,HF568_01270,HF568_01410,rpmG,rpmB,HF568_01685,rpmE,shc,draG,rpsJ,rplC,rplD,rplW,rplB,rpsS,rplV,rpsC,rplP,rpmC,rpsQ,rplN,rplX,rplE,HF568_03440,rpsH,rplF,rplR,rpsE,rpmD,rplO,rpsM,rpsK,rpsD,rplQ,rpsI,rplM,HF568_04060,rplK,HF568_04605,HF568_05205,HF568_06675,HF568_06680,HF568_06950,topA,HF568_07165,HF568_08065,HF568_08185,rpmI,rplT,HF568_08500,HF568_08535,HF568_09050,HF568_09055,HF568_090…
GO Component	GO:0030288	Outer membrane-bounded periplasmic space	10	11	3.40602	bottom	3.99e-05	afc	STRG0A63WPG.JABBHS010000004.1_prot_MBU2721661.1_,STRG0A63WPG.JABBHS010000050.1_prot_MBU2722004.1_,STRG0A63WPG.JABBHS010000255.1_prot_MBU2723275.1_,STRG0A63WPG.JABBHS010000295.1_prot_MBU2723498.1_,STRG0A63WPG.JABBHS010000328.1_prot_MBU2723710.1_,STRG0A63WPG.JABBHS010000328.1_prot_MBU2723716.1_,STRG0A63WPG.JABBHS010000356.1_prot_MBU2723874.1_,STRG0A63WPG.JABBHS010000377.1_prot_MBU2723998.1_,STRG0A6…	HF568_00085,HF568_01905,modA,HF568_09875,HF568_10985,HF568_11015,ybgF,HF568_12460,HF568_14075,HF568_17790
GO Component	GO:0030312	External encapsulating structure	55	93	1.70394	bottom	3.99e-05	ks	STRG0A63WPG.JABBHS010000011.1_prot_MBU2721728.1_,STRG0A63WPG.JABBHS010000032.1_prot_MBU2721840.1_,STRG0A63WPG.JABBHS010000042.1_prot_MBU2721911.1_,STRG0A63WPG.JABBHS010000052.1_prot_MBU2722014.1_,STRG0A63WPG.JABBHS010000082.1_prot_MBU2722216.1_,STRG0A63WPG.JABBHS010000082.1_prot_MBU2722217.1_,STRG0A63WPG.JABBHS010000106.1_prot_MBU2722326.1_,STRG0A63WPG.JABBHS010000108.1_prot_MBU2722340.1_,STRG0A6…	glnD,HF568_01045,HF568_01425,HF568_01955,HF568_02995,HF568_03000,HF568_03570,HF568_03645,truA,HF568_04700,HF568_04720,HF568_04870,HF568_05550,HF568_05675,HF568_06070,HF568_06075,HF568_07085,HF568_07245,HF568_07380,HF568_07940,HF568_08020,pyrR,bamA,HF568_09880,HF568_09905,HF568_10040,HF568_10045,HF568_10465,HF568_10740,HF568_11035,HF568_11200,HF568_11525,HF568_12465,HF568_12785,bamB,HF568_13120,HF…
GO Component	GO:0043229	Intracellular organelle	130	176	0.74797	bottom	0.00012	ks	STRG0A63WPG.JABBHS010000004.1_prot_MBU2721664.1_,STRG0A63WPG.JABBHS010000023.1_prot_MBU2721779.1_,STRG0A63WPG.JABBHS010000034.1_prot_MBU2721857.1_,STRG0A63WPG.JABBHS010000039.1_prot_MBU2721884.1_,STRG0A63WPG.JABBHS010000042.1_prot_MBU2721909.1_,STRG0A63WPG.JABBHS010000045.1_prot_MBU2721938.1_,STRG0A63WPG.JABBHS010000045.1_prot_MBU2721939.1_,STRG0A63WPG.JABBHS010000046.1_prot_MBU2721961.1_,STRG0A6…	HF568_00100,amrB,HF568_01135,HF568_01270,HF568_01410,rpmG,rpmB,HF568_01685,HF568_01975,HF568_02015,rpmE,shc,HF568_02480,draG,rpsJ,rplC,rplD,rplW,rplB,rpsS,rplV,rpsC,rplP,rpmC,rpsQ,rplN,rplX,rplE,HF568_03440,rpsH,rplF,rplR,rpsE,rpmD,rplO,rpsM,rpsK,rpsD,rplQ,rpsI,rplM,miaA,HF568_04060,amrA,rplK,HF568_04605,HF568_05205,pdhA,HF568_06675,HF568_06680,HF568_06950,topA,HF568_07165,HF568_07430,HF568_08065…
GO Component	GO:1990904	Ribonucleoprotein complex	18	18	2.24516	bottom	0.00012	afc	STRG0A63WPG.JABBHS010000101.1_prot_MBU2722291.1_,STRG0A63WPG.JABBHS010000101.1_prot_MBU2722292.1_,STRG0A63WPG.JABBHS010000101.1_prot_MBU2722293.1_,STRG0A63WPG.JABBHS010000101.1_prot_MBU2722298.1_,STRG0A63WPG.JABBHS010000101.1_prot_MBU2722305.1_,STRG0A63WPG.JABBHS010000101.1_prot_MBU2722306.1_,STRG0A63WPG.JABBHS010000101.1_prot_MBU2722307.1_,STRG0A63WPG.JABBHS010000101.1_prot_MBU2722314.1_,STRG0A6…	rplB,rpsS,rplV,rplN,rpsE,rpmD,rplO,rpsD,HF568_04605,rpmF,rpsB,rpsG,rpsL,rplJ,rplA,rnpA,ffh,raiA
GO Component	GO:0044391	Ribosomal subunit	16	16	2.20539	bottom	0.00069	afc	STRG0A63WPG.JABBHS010000101.1_prot_MBU2722291.1_,STRG0A63WPG.JABBHS010000101.1_prot_MBU2722292.1_,STRG0A63WPG.JABBHS010000101.1_prot_MBU2722293.1_,STRG0A63WPG.JABBHS010000101.1_prot_MBU2722298.1_,STRG0A63WPG.JABBHS010000101.1_prot_MBU2722305.1_,STRG0A63WPG.JABBHS010000101.1_prot_MBU2722306.1_,STRG0A63WPG.JABBHS010000101.1_prot_MBU2722307.1_,STRG0A63WPG.JABBHS010000101.1_prot_MBU2722314.1_,STRG0A6…	rplB,rpsS,rplV,rplN,rpsE,rpmD,rplO,rpsD,HF568_04605,rpmF,rpsB,rpsG,rpsL,rplJ,rplA,raiA
GO Component	GO:0140535	Intracellular protein-containing complex	31	44	1.58709	top	0.0066	ks	STRG0A63WPG.JABBHS010000020.1_prot_MBU2721764.1_,STRG0A63WPG.JABBHS010000047.1_prot_MBU2721971.1_,STRG0A63WPG.JABBHS010000082.1_prot_MBU2722212.1_,STRG0A63WPG.JABBHS010000082.1_prot_MBU2722214.1_,STRG0A63WPG.JABBHS010000101.1_prot_MBU2722315.1_,STRG0A63WPG.JABBHS010000179.1_prot_MBU2722704.1_,STRG0A63WPG.JABBHS010000208.1_prot_MBU2723013.1_,STRG0A63WPG.JABBHS010000240.1_prot_MBU2723166.1_,STRG0A6…	HF568_00635,HF568_01735,HF568_02975,recD,rpoA,holA,xseB,HF568_08065,HF568_08535,hslV,hslU,cysI,HF568_10460,glgC,HF568_11640,gltB,HF568_12545,HF568_12575,clpX,rpoC,rpoB,HF568_14280,HF568_14345,HF568_15880,HF568_16110,HF568_16330,dnaX,HF568_16840,HF568_17525,rpoZ,gatA
GO Component	GO:0005887	Integral component of plasma membrane	27	42	1.48384	bottom	0.0099	ks	STRG0A63WPG.JABBHS010000007.1_prot_MBU2721689.1_,STRG0A63WPG.JABBHS010000007.1_prot_MBU2721694.1_,STRG0A63WPG.JABBHS010000007.1_prot_MBU2721699.1_,STRG0A63WPG.JABBHS010000007.1_prot_MBU2721700.1_,STRG0A63WPG.JABBHS010000034.1_prot_MBU2721851.1_,STRG0A63WPG.JABBHS010000049.1_prot_MBU2721986.1_,STRG0A63WPG.JABBHS010000141.1_prot_MBU2722501.1_,STRG0A63WPG.JABBHS010000205.1_prot_MBU2722990.1_,STRG0A6…	HF568_00235,ftsW,HF568_00285,ftsL,HF568_01100,HF568_01810,rodA,mrdA,crcB,HF568_07435,HF568_08045,HF568_08470,kdpC,HF568_08815,tatA,kdpA,HF568_10545,tatC,tatB,tatA,HF568_14810,murJ,mscL,mltG,HF568_16410,lptC,HF568_18145

## Sheet: KA vs CTRL
#category	term ID	term description	genes mapped	genes in set	enrichment score	direction	false discovery rate	method	matching proteins in your input (IDs)	matching proteins in your input (labels)
GO Process	GO:0006412	Translation	107	109	1.32877	bottom	4.7e-05	ks	STRG0A63WPG.JABBHS010000011.1_prot_MBU2721731.1_,STRG0A63WPG.JABBHS010000021.1_prot_MBU2721766.1_,STRG0A63WPG.JABBHS010000034.1_prot_MBU2721850.1_,STRG0A63WPG.JABBHS010000045.1_prot_MBU2721938.1_,STRG0A63WPG.JABBHS010000045.1_prot_MBU2721939.1_,STRG0A63WPG.JABBHS010000045.1_prot_MBU2721940.1_,STRG0A63WPG.JABBHS010000056.1_prot_MBU2722022.1_,STRG0A63WPG.JABBHS010000060.1_prot_MBU2722035.1_,STRG0A6…	gluQ,HF568_00645,efp,rpmG,rpmB,metG,HF568_01995,rpmE,HF568_02275,HF568_02370,HF568_02385,glyQ,gltX,HF568_03295,rpsJ,rplC,rplD,rplW,rplB,rpsS,rplV,rpsC,rplP,rpmC,rpsQ,rplN,rplX,rplE,HF568_03440,rpsH,rplF,rplR,rpsE,rpmD,rplO,infA,rpsM,rpsK,rpsD,rplQ,rpsI,rplM,hisS,HF568_04490,rplK,HF568_04605,HF568_05650,HF568_06435,def,HF568_07020,HF568_07165,pth,alaS,thrS,infC,rpmI,rplT,pheS,HF568_08315,HF568_085…
GO Process	GO:0043043	Peptide biosynthetic process	109	114	1.28558	bottom	8.3e-05	ks	STRG0A63WPG.JABBHS010000011.1_prot_MBU2721731.1_,STRG0A63WPG.JABBHS010000021.1_prot_MBU2721766.1_,STRG0A63WPG.JABBHS010000034.1_prot_MBU2721850.1_,STRG0A63WPG.JABBHS010000045.1_prot_MBU2721938.1_,STRG0A63WPG.JABBHS010000045.1_prot_MBU2721939.1_,STRG0A63WPG.JABBHS010000045.1_prot_MBU2721940.1_,STRG0A63WPG.JABBHS010000056.1_prot_MBU2722022.1_,STRG0A63WPG.JABBHS010000060.1_prot_MBU2722035.1_,STRG0A6…	gluQ,HF568_00645,efp,rpmG,rpmB,metG,HF568_01995,rpmE,HF568_02275,HF568_02370,HF568_02385,glyQ,gltX,HF568_03295,rpsJ,rplC,rplD,rplW,rplB,rpsS,rplV,rpsC,rplP,rpmC,rpsQ,rplN,rplX,rplE,HF568_03440,rpsH,rplF,rplR,rpsE,rpmD,rplO,infA,rpsM,rpsK,rpsD,rplQ,rpsI,rplM,hisS,HF568_04490,rplK,HF568_04605,HF568_05650,HF568_05760,HF568_06435,def,HF568_07020,HF568_07165,pth,alaS,thrS,infC,rpmI,rplT,pheS,HF568_083…
GO Process	GO:0006518	Peptide metabolic process	119	132	1.12791	bottom	0.002	ks	STRG0A63WPG.JABBHS010000011.1_prot_MBU2721731.1_,STRG0A63WPG.JABBHS010000021.1_prot_MBU2721766.1_,STRG0A63WPG.JABBHS010000034.1_prot_MBU2721850.1_,STRG0A63WPG.JABBHS010000045.1_prot_MBU2721938.1_,STRG0A63WPG.JABBHS010000045.1_prot_MBU2721939.1_,STRG0A63WPG.JABBHS010000045.1_prot_MBU2721940.1_,STRG0A63WPG.JABBHS010000056.1_prot_MBU2722022.1_,STRG0A63WPG.JABBHS010000060.1_prot_MBU2722035.1_,STRG0A6…	gluQ,HF568_00645,efp,rpmG,rpmB,metG,HF568_01995,rpmE,HF568_02275,HF568_02370,HF568_02385,glyQ,gltX,HF568_03295,rpsJ,rplC,rplD,rplW,rplB,rpsS,rplV,rpsC,rplP,rpmC,rpsQ,rplN,rplX,rplE,HF568_03440,rpsH,rplF,rplR,rpsE,rpmD,rplO,infA,rpsM,rpsK,rpsD,rplQ,rpsI,rplM,hisS,HF568_04380,HF568_04490,rplK,HF568_04605,HF568_05650,HF568_05760,gstA,HF568_06435,HF568_06470,def,HF568_07020,HF568_07165,pth,alaS,thrS,…
GO Function	GO:0003735	Structural constituent of ribosome	54	55	2.62477	bottom	3.02e-16	ks	STRG0A63WPG.JABBHS010000045.1_prot_MBU2721938.1_,STRG0A63WPG.JABBHS010000045.1_prot_MBU2721939.1_,STRG0A63WPG.JABBHS010000060.1_prot_MBU2722035.1_,STRG0A63WPG.JABBHS010000101.1_prot_MBU2722287.1_,STRG0A63WPG.JABBHS010000101.1_prot_MBU2722288.1_,STRG0A63WPG.JABBHS010000101.1_prot_MBU2722289.1_,STRG0A63WPG.JABBHS010000101.1_prot_MBU2722290.1_,STRG0A63WPG.JABBHS010000101.1_prot_MBU2722291.1_,STRG0A6…	rpmG,rpmB,rpmE,rpsJ,rplC,rplD,rplW,rplB,rpsS,rplV,rpsC,rplP,rpmC,rpsQ,rplN,rplX,rplE,HF568_03440,rpsH,rplF,rplR,rpsE,rpmD,rplO,rpsM,rpsK,rpsD,rplQ,rpsI,rplM,rplK,HF568_04605,HF568_07165,rpmI,rplT,rpsO,rpmF,rpsA,rpsB,rpsG,rpsL,rplL,rplJ,rplA,rpsF,HF568_14410,rplI,rpmH,rplU,rpmA,rpsU,rplS,rpsP,rpsT
GO Function	GO:0005198	Structural molecule activity	61	73	2.43977	bottom	1.48e-15	ks	STRG0A63WPG.JABBHS010000044.1_prot_MBU2721914.1_,STRG0A63WPG.JABBHS010000044.1_prot_MBU2721915.1_,STRG0A63WPG.JABBHS010000045.1_prot_MBU2721938.1_,STRG0A63WPG.JABBHS010000045.1_prot_MBU2721939.1_,STRG0A63WPG.JABBHS010000048.1_prot_MBU2721978.1_,STRG0A63WPG.JABBHS010000060.1_prot_MBU2722035.1_,STRG0A63WPG.JABBHS010000101.1_prot_MBU2722287.1_,STRG0A63WPG.JABBHS010000101.1_prot_MBU2722288.1_,STRG0A6…	HF568_01440,HF568_01445,rpmG,rpmB,HF568_01770,rpmE,rpsJ,rplC,rplD,rplW,rplB,rpsS,rplV,rpsC,rplP,rpmC,rpsQ,rplN,rplX,rplE,HF568_03440,rpsH,rplF,rplR,rpsE,rpmD,rplO,rpsM,rpsK,rpsD,rplQ,rpsI,rplM,rplK,HF568_04605,HF568_07165,rpmI,rplT,HF568_08320,HF568_09075,rpsO,rpmF,HF568_12990,HF568_13030,rpsA,rpsB,rpsG,rpsL,rplL,rplJ,rplA,rpsF,HF568_14410,rplI,rpmH,rplU,rpmA,rpsU,rplS,rpsP,rpsT
GO Function	GO:0019843	rRNA binding	41	41	2.3683	bottom	1.42e-09	ks	STRG0A63WPG.JABBHS010000048.1_prot_MBU2721979.1_,STRG0A63WPG.JABBHS010000048.1_prot_MBU2721980.1_,STRG0A63WPG.JABBHS010000060.1_prot_MBU2722035.1_,STRG0A63WPG.JABBHS010000101.1_prot_MBU2722288.1_,STRG0A63WPG.JABBHS010000101.1_prot_MBU2722289.1_,STRG0A63WPG.JABBHS010000101.1_prot_MBU2722290.1_,STRG0A63WPG.JABBHS010000101.1_prot_MBU2722291.1_,STRG0A63WPG.JABBHS010000101.1_prot_MBU2722292.1_,STRG0A6…	rnc,HF568_01780,rpmE,rplC,rplD,rplW,rplB,rpsS,rplV,rpsC,rplP,rpsQ,rplN,rplX,rplE,HF568_03440,rpsH,rplF,rplR,rpsE,rplO,infA,rpsM,rpsK,rpsD,rlmN,rplK,HF568_04605,typA,HF568_07165,rplT,rpsO,rpsG,rpsL,rplJ,rplA,rpsF,HF568_14410,rplI,rplU,rpsT
GO Function	GO:0016614	Oxidoreductase activity, acting on CH-OH group of donors	40	48	1.8298	top	0.0041	ks	STRG0A63WPG.JABBHS010000007.1_prot_MBU2721691.1_,STRG0A63WPG.JABBHS010000012.1_prot_MBU2721737.1_,STRG0A63WPG.JABBHS010000034.1_prot_MBU2721855.1_,STRG0A63WPG.JABBHS010000037.1_prot_MBU2721880.1_,STRG0A63WPG.JABBHS010000051.1_prot_MBU2722011.1_,STRG0A63WPG.JABBHS010000055.1_prot_MBU2722021.1_,STRG0A63WPG.JABBHS010000060.1_prot_MBU2722034.1_,STRG0A63WPG.JABBHS010000065.1_prot_MBU2722062.1_,STRG0A6…	murB,HF568_00480,HF568_01120,HF568_01250,HF568_01940,HF568_01990,HF568_02055,HF568_02205,HF568_02455,icd,pdxA,HF568_03260,HF568_04885,HF568_05565,HF568_06425,HF568_06495,HF568_07445,HF568_07450,guaB,ribD,leuB,HF568_08575,HF568_08640,HF568_09380,hisD,HF568_10650,HF568_10835,HF568_10935,ilvC,HF568_11360,HF568_11415,rfbD,HF568_13450,HF568_13745,gnd,HF568_15480,HF568_15550,HF568_15860,HF568_16315,HF5…
GO Function	GO:0016616	Oxidoreductase activity, acting on the CH-OH group of donors, NAD or NADP as acceptor	38	46	1.74262	top	0.0056	ks	STRG0A63WPG.JABBHS010000007.1_prot_MBU2721691.1_,STRG0A63WPG.JABBHS010000012.1_prot_MBU2721737.1_,STRG0A63WPG.JABBHS010000034.1_prot_MBU2721855.1_,STRG0A63WPG.JABBHS010000037.1_prot_MBU2721880.1_,STRG0A63WPG.JABBHS010000051.1_prot_MBU2722011.1_,STRG0A63WPG.JABBHS010000055.1_prot_MBU2722021.1_,STRG0A63WPG.JABBHS010000060.1_prot_MBU2722034.1_,STRG0A63WPG.JABBHS010000065.1_prot_MBU2722062.1_,STRG0A6…	murB,HF568_00480,HF568_01120,HF568_01250,HF568_01940,HF568_01990,HF568_02055,HF568_02205,HF568_02455,icd,pdxA,HF568_03260,HF568_04885,HF568_06425,HF568_06495,HF568_07445,HF568_07450,guaB,ribD,leuB,HF568_08575,HF568_08640,HF568_09380,hisD,HF568_10650,HF568_10835,HF568_10935,ilvC,HF568_11360,rfbD,HF568_13450,HF568_13745,gnd,HF568_15480,HF568_15550,HF568_15860,HF568_16315,HF568_16465
GO Function	GO:0000287	Magnesium ion binding	76	94	1.10965	top	0.0091	ks	STRG0A63WPG.JABBHS010000005.1_prot_MBU2721673.1_,STRG0A63WPG.JABBHS010000006.1_prot_MBU2721681.1_,STRG0A63WPG.JABBHS010000007.1_prot_MBU2721698.1_,STRG0A63WPG.JABBHS010000007.1_prot_MBU2721704.1_,STRG0A63WPG.JABBHS010000011.1_prot_MBU2721732.1_,STRG0A63WPG.JABBHS010000012.1_prot_MBU2721736.1_,STRG0A63WPG.JABBHS010000012.1_prot_MBU2721739.1_,STRG0A63WPG.JABBHS010000021.1_prot_MBU2721771.1_,STRG0A6…	HF568_00145,glmM,HF568_00280,HF568_00315,thiL,HF568_00475,HF568_00490,HF568_00670,eno,acpS,HF568_01950,ilvD,sucC,icd,pdxA,HF568_03275,glmM,dut,HF568_03725,HF568_03770,glmU,HF568_06610,pyk,HF568_07090,HF568_07270,HF568_07360,HF568_07365,HF568_07435,HF568_07620,HF568_07810,ribB,leuB,ribB,pheS,HF568_08315,HF568_08470,HF568_09085,HF568_09390,HF568_09655,HF568_10115,rnhA,pnp,HF568_10475,HF568_10545,il…
GO Component	GO:0005840	Ribosome	59	60	2.51409	bottom	3.04e-17	ks	STRG0A63WPG.JABBHS010000004.1_prot_MBU2721664.1_,STRG0A63WPG.JABBHS010000045.1_prot_MBU2721938.1_,STRG0A63WPG.JABBHS010000045.1_prot_MBU2721939.1_,STRG0A63WPG.JABBHS010000060.1_prot_MBU2722035.1_,STRG0A63WPG.JABBHS010000101.1_prot_MBU2722287.1_,STRG0A63WPG.JABBHS010000101.1_prot_MBU2722288.1_,STRG0A63WPG.JABBHS010000101.1_prot_MBU2722289.1_,STRG0A63WPG.JABBHS010000101.1_prot_MBU2722290.1_,STRG0A6…	HF568_00100,rpmG,rpmB,rpmE,rpsJ,rplC,rplD,rplW,rplB,rpsS,rplV,rpsC,rplP,rpmC,rpsQ,rplN,rplX,rplE,HF568_03440,rpsH,rplF,rplR,rpsE,rpmD,rplO,rpsM,rpsK,rpsD,rplQ,rpsI,rplM,rplK,HF568_04605,HF568_07165,rpmI,rplT,HF568_10105,rpsO,HF568_10470,rpmF,rpsA,rpsB,rpsG,rpsL,rplL,rplJ,rplA,rpsF,HF568_14410,rplI,rpmH,rplU,rpmA,rpsU,rplS,rimM,rpsP,rpsT,raiA
GO Component	GO:0043232	Intracellular non-membrane-bounded organelle	103	129	1.29686	bottom	2.25e-07	ks	STRG0A63WPG.JABBHS010000004.1_prot_MBU2721664.1_,STRG0A63WPG.JABBHS010000039.1_prot_MBU2721884.1_,STRG0A63WPG.JABBHS010000042.1_prot_MBU2721909.1_,STRG0A63WPG.JABBHS010000045.1_prot_MBU2721938.1_,STRG0A63WPG.JABBHS010000045.1_prot_MBU2721939.1_,STRG0A63WPG.JABBHS010000046.1_prot_MBU2721961.1_,STRG0A63WPG.JABBHS010000060.1_prot_MBU2722035.1_,STRG0A63WPG.JABBHS010000069.1_prot_MBU2722114.1_,STRG0A6…	HF568_00100,HF568_01270,HF568_01410,rpmG,rpmB,HF568_01685,rpmE,shc,draG,rpsJ,rplC,rplD,rplW,rplB,rpsS,rplV,rpsC,rplP,rpmC,rpsQ,rplN,rplX,rplE,HF568_03440,rpsH,rplF,rplR,rpsE,rpmD,rplO,rpsM,rpsK,rpsD,rplQ,rpsI,rplM,HF568_04060,rplK,HF568_04605,HF568_05205,HF568_06675,HF568_06680,HF568_06950,topA,HF568_07165,HF568_08065,HF568_08185,rpmI,rplT,HF568_08500,HF568_08535,HF568_09050,HF568_09055,HF568_090…
GO Component	GO:1990904	Ribonucleoprotein complex	18	18	2.54887	bottom	1.2e-05	afc	STRG0A63WPG.JABBHS010000101.1_prot_MBU2722291.1_,STRG0A63WPG.JABBHS010000101.1_prot_MBU2722292.1_,STRG0A63WPG.JABBHS010000101.1_prot_MBU2722293.1_,STRG0A63WPG.JABBHS010000101.1_prot_MBU2722298.1_,STRG0A63WPG.JABBHS010000101.1_prot_MBU2722305.1_,STRG0A63WPG.JABBHS010000101.1_prot_MBU2722306.1_,STRG0A63WPG.JABBHS010000101.1_prot_MBU2722307.1_,STRG0A63WPG.JABBHS010000101.1_prot_MBU2722314.1_,STRG0A6…	rplB,rpsS,rplV,rplN,rpsE,rpmD,rplO,rpsD,HF568_04605,rpmF,rpsB,rpsG,rpsL,rplJ,rplA,rnpA,ffh,raiA
GO Component	GO:0043229	Intracellular organelle	130	176	0.973047	bottom	3.86e-05	ks	STRG0A63WPG.JABBHS010000004.1_prot_MBU2721664.1_,STRG0A63WPG.JABBHS010000023.1_prot_MBU2721779.1_,STRG0A63WPG.JABBHS010000034.1_prot_MBU2721857.1_,STRG0A63WPG.JABBHS010000039.1_prot_MBU2721884.1_,STRG0A63WPG.JABBHS010000042.1_prot_MBU2721909.1_,STRG0A63WPG.JABBHS010000045.1_prot_MBU2721938.1_,STRG0A63WPG.JABBHS010000045.1_prot_MBU2721939.1_,STRG0A63WPG.JABBHS010000046.1_prot_MBU2721961.1_,STRG0A6…	HF568_00100,amrB,HF568_01135,HF568_01270,HF568_01410,rpmG,rpmB,HF568_01685,HF568_01975,HF568_02015,rpmE,shc,HF568_02480,draG,rpsJ,rplC,rplD,rplW,rplB,rpsS,rplV,rpsC,rplP,rpmC,rpsQ,rplN,rplX,rplE,HF568_03440,rpsH,rplF,rplR,rpsE,rpmD,rplO,rpsM,rpsK,rpsD,rplQ,rpsI,rplM,miaA,HF568_04060,amrA,rplK,HF568_04605,HF568_05205,pdhA,HF568_06675,HF568_06680,HF568_06950,topA,HF568_07165,HF568_07430,HF568_08065…
GO Component	GO:0044391	Ribosomal subunit	16	16	2.49583	bottom	3.86e-05	afc	STRG0A63WPG.JABBHS010000101.1_prot_MBU2722291.1_,STRG0A63WPG.JABBHS010000101.1_prot_MBU2722292.1_,STRG0A63WPG.JABBHS010000101.1_prot_MBU2722293.1_,STRG0A63WPG.JABBHS010000101.1_prot_MBU2722298.1_,STRG0A63WPG.JABBHS010000101.1_prot_MBU2722305.1_,STRG0A63WPG.JABBHS010000101.1_prot_MBU2722306.1_,STRG0A63WPG.JABBHS010000101.1_prot_MBU2722307.1_,STRG0A63WPG.JABBHS010000101.1_prot_MBU2722314.1_,STRG0A6…	rplB,rpsS,rplV,rplN,rpsE,rpmD,rplO,rpsD,HF568_04605,rpmF,rpsB,rpsG,rpsL,rplJ,rplA,raiA
GO Component	GO:0042597	Periplasmic space	59	81	1.08419	bottom	0.00011	ks	STRG0A63WPG.JABBHS010000004.1_prot_MBU2721661.1_,STRG0A63WPG.JABBHS010000005.1_prot_MBU2721675.1_,STRG0A63WPG.JABBHS010000008.1_prot_MBU2721710.1_,STRG0A63WPG.JABBHS010000025.1_prot_MBU2721783.1_,STRG0A63WPG.JABBHS010000043.1_prot_MBU2721912.1_,STRG0A63WPG.JABBHS010000047.1_prot_MBU2721974.1_,STRG0A63WPG.JABBHS010000049.1_prot_MBU2721988.1_,STRG0A63WPG.JABBHS010000050.1_prot_MBU2722004.1_,STRG0A6…	HF568_00085,dsbG,HF568_00345,HF568_00740,HF568_01430,HF568_01750,HF568_01820,HF568_01905,HF568_02265,HF568_02360,HF568_02425,HF568_03180,HF568_03345,HF568_03860,HF568_04275,HF568_04300,HF568_04615,HF568_04830,HF568_05685,HF568_05760,HF568_06540,HF568_06555,HF568_06560,HF568_06590,HF568_07235,modA,HF568_08665,speA,HF568_09365,HF568_09535,HF568_09875,HF568_10055,HF568_10660,HF568_10985,HF568_11015,…
GO Component	GO:0031975	Envelope	55	89	1.10741	bottom	0.00022	ks	STRG0A63WPG.JABBHS010000004.1_prot_MBU2721661.1_,STRG0A63WPG.JABBHS010000032.1_prot_MBU2721840.1_,STRG0A63WPG.JABBHS010000042.1_prot_MBU2721911.1_,STRG0A63WPG.JABBHS010000050.1_prot_MBU2722004.1_,STRG0A63WPG.JABBHS010000052.1_prot_MBU2722014.1_,STRG0A63WPG.JABBHS010000082.1_prot_MBU2722216.1_,STRG0A63WPG.JABBHS010000082.1_prot_MBU2722217.1_,STRG0A63WPG.JABBHS010000108.1_prot_MBU2722340.1_,STRG0A6…	HF568_00085,HF568_01045,HF568_01425,HF568_01905,HF568_01955,HF568_02995,HF568_03000,HF568_03645,HF568_04700,HF568_04720,HF568_05550,HF568_05675,HF568_06070,HF568_06075,HF568_07085,HF568_07380,HF568_07940,HF568_08020,modA,bamA,HF568_09875,HF568_09880,HF568_10040,HF568_10045,HF568_10465,HF568_10740,HF568_10985,HF568_11015,HF568_11035,HF568_11200,HF568_11525,ybgF,HF568_12460,HF568_12465,HF568_12785,…
GO Component	GO:0030313	Cell envelope	48	75	1.1438	bottom	0.00048	ks	STRG0A63WPG.JABBHS010000004.1_prot_MBU2721661.1_,STRG0A63WPG.JABBHS010000032.1_prot_MBU2721840.1_,STRG0A63WPG.JABBHS010000042.1_prot_MBU2721911.1_,STRG0A63WPG.JABBHS010000050.1_prot_MBU2722004.1_,STRG0A63WPG.JABBHS010000052.1_prot_MBU2722014.1_,STRG0A63WPG.JABBHS010000082.1_prot_MBU2722216.1_,STRG0A63WPG.JABBHS010000082.1_prot_MBU2722217.1_,STRG0A63WPG.JABBHS010000108.1_prot_MBU2722340.1_,STRG0A6…	HF568_00085,HF568_01045,HF568_01425,HF568_01905,HF568_01955,HF568_02995,HF568_03000,HF568_03645,HF568_04700,HF568_04720,HF568_05675,HF568_06070,HF568_06075,HF568_07380,HF568_07940,modA,bamA,HF568_09875,HF568_09880,HF568_10040,HF568_10045,HF568_10465,HF568_10740,HF568_10985,HF568_11015,HF568_11035,HF568_11200,HF568_11525,ybgF,HF568_12460,HF568_12785,bamB,HF568_13120,HF568_13130,lolB,HF568_13770,HF…
GO Component	GO:0015934	Large ribosomal subunit	9	9	2.31244	bottom	0.0068	afc	STRG0A63WPG.JABBHS010000101.1_prot_MBU2722291.1_,STRG0A63WPG.JABBHS010000101.1_prot_MBU2722293.1_,STRG0A63WPG.JABBHS010000101.1_prot_MBU2722298.1_,STRG0A63WPG.JABBHS010000101.1_prot_MBU2722306.1_,STRG0A63WPG.JABBHS010000101.1_prot_MBU2722307.1_,STRG0A63WPG.JABBHS010000142.1_prot_MBU2722512.1_,STRG0A63WPG.JABBHS010000355.1_prot_MBU2723854.1_,STRG0A63WPG.JABBHS010000408.1_prot_MBU2724192.1_,STRG0A6…	rplB,rplV,rplN,rpmD,rplO,HF568_04605,rpmF,rplJ,rplA
GO Component	GO:0015935	Small ribosomal subunit	7	7	2.73162	bottom	0.0068	afc	STRG0A63WPG.JABBHS010000101.1_prot_MBU2722292.1_,STRG0A63WPG.JABBHS010000101.1_prot_MBU2722305.1_,STRG0A63WPG.JABBHS010000101.1_prot_MBU2722314.1_,STRG0A63WPG.JABBHS010000405.1_prot_MBU2724177.1_,STRG0A63WPG.JABBHS010000408.1_prot_MBU2724187.1_,STRG0A63WPG.JABBHS010000408.1_prot_MBU2724188.1_,STRG0A63WPG.JABBHS010000517.1_prot_MBU2724822.1_	rpsS,rpsE,rpsD,rpsB,rpsG,rpsL,raiA
GO Component	GO:0030288	Outer membrane-bounded periplasmic space	10	11	2.18693	bottom	0.0071	afc	STRG0A63WPG.JABBHS010000004.1_prot_MBU2721661.1_,STRG0A63WPG.JABBHS010000050.1_prot_MBU2722004.1_,STRG0A63WPG.JABBHS010000255.1_prot_MBU2723275.1_,STRG0A63WPG.JABBHS010000295.1_prot_MBU2723498.1_,STRG0A63WPG.JABBHS010000328.1_prot_MBU2723710.1_,STRG0A63WPG.JABBHS010000328.1_prot_MBU2723716.1_,STRG0A63WPG.JABBHS010000356.1_prot_MBU2723874.1_,STRG0A63WPG.JABBHS010000377.1_prot_MBU2723998.1_,STRG0A6…	HF568_00085,HF568_01905,modA,HF568_09875,HF568_10985,HF568_11015,ybgF,HF568_12460,HF568_14075,HF568_17790

## Sheet: FA vs CTRL
#category	term ID	term description	genes mapped	genes in set	enrichment score	direction	false discovery rate	method	matching proteins in your input (IDs)	matching proteins in your input (labels)
GO Process	GO:0006412	Translation	107	109	1.26064	bottom	5.21e-07	ks	STRG0A63WPG.JABBHS010000011.1_prot_MBU2721731.1_,STRG0A63WPG.JABBHS010000021.1_prot_MBU2721766.1_,STRG0A63WPG.JABBHS010000034.1_prot_MBU2721850.1_,STRG0A63WPG.JABBHS010000045.1_prot_MBU2721938.1_,STRG0A63WPG.JABBHS010000045.1_prot_MBU2721939.1_,STRG0A63WPG.JABBHS010000045.1_prot_MBU2721940.1_,STRG0A63WPG.JABBHS010000056.1_prot_MBU2722022.1_,STRG0A63WPG.JABBHS010000060.1_prot_MBU2722035.1_,STRG0A6…	gluQ,HF568_00645,efp,rpmG,rpmB,metG,HF568_01995,rpmE,HF568_02275,HF568_02370,HF568_02385,glyQ,gltX,HF568_03295,rpsJ,rplC,rplD,rplW,rplB,rpsS,rplV,rpsC,rplP,rpmC,rpsQ,rplN,rplX,rplE,HF568_03440,rpsH,rplF,rplR,rpsE,rpmD,rplO,infA,rpsM,rpsK,rpsD,rplQ,rpsI,rplM,hisS,HF568_04490,rplK,HF568_04605,HF568_05650,HF568_06435,def,HF568_07020,HF568_07165,pth,alaS,thrS,infC,rpmI,rplT,pheS,HF568_08315,HF568_085…
GO Process	GO:0043043	Peptide biosynthetic process	109	114	1.20486	bottom	1.13e-06	ks	STRG0A63WPG.JABBHS010000011.1_prot_MBU2721731.1_,STRG0A63WPG.JABBHS010000021.1_prot_MBU2721766.1_,STRG0A63WPG.JABBHS010000034.1_prot_MBU2721850.1_,STRG0A63WPG.JABBHS010000045.1_prot_MBU2721938.1_,STRG0A63WPG.JABBHS010000045.1_prot_MBU2721939.1_,STRG0A63WPG.JABBHS010000045.1_prot_MBU2721940.1_,STRG0A63WPG.JABBHS010000056.1_prot_MBU2722022.1_,STRG0A63WPG.JABBHS010000060.1_prot_MBU2722035.1_,STRG0A6…	gluQ,HF568_00645,efp,rpmG,rpmB,metG,HF568_01995,rpmE,HF568_02275,HF568_02370,HF568_02385,glyQ,gltX,HF568_03295,rpsJ,rplC,rplD,rplW,rplB,rpsS,rplV,rpsC,rplP,rpmC,rpsQ,rplN,rplX,rplE,HF568_03440,rpsH,rplF,rplR,rpsE,rpmD,rplO,infA,rpsM,rpsK,rpsD,rplQ,rpsI,rplM,hisS,HF568_04490,rplK,HF568_04605,HF568_05650,HF568_05760,HF568_06435,def,HF568_07020,HF568_07165,pth,alaS,thrS,infC,rpmI,rplT,pheS,HF568_083…
GO Process	GO:0098660	Inorganic ion transmembrane transport	39	58	1.43302	bottom	7.66e-06	ks	STRG0A63WPG.JABBHS010000025.1_prot_MBU2721785.1_,STRG0A63WPG.JABBHS010000030.1_prot_MBU2721834.1_,STRG0A63WPG.JABBHS010000049.1_prot_MBU2721984.1_,STRG0A63WPG.JABBHS010000049.1_prot_MBU2721986.1_,STRG0A63WPG.JABBHS010000061.1_prot_MBU2722049.1_,STRG0A63WPG.JABBHS010000061.1_prot_MBU2722050.1_,STRG0A63WPG.JABBHS010000061.1_prot_MBU2722051.1_,STRG0A63WPG.JABBHS010000061.1_prot_MBU2722052.1_,STRG0A6…	petA,HF568_01015,HF568_01800,HF568_01810,HF568_02135,HF568_02140,HF568_02145,HF568_02150,HF568_04775,petA,atpF,HF568_05230,HF568_05235,atpG,atpD,HF568_05250,HF568_06565,HF568_06570,crcB,HF568_07435,HF568_08470,kdpC,HF568_08865,HF568_08870,HF568_08895,HF568_09615,HF568_09620,HF568_09970,kdpA,HF568_10545,HF568_11305,atpC,pstB,pstS,HF568_14530,HF568_16365,HF568_16390,nhaA,HF568_16865
GO Process	GO:0006811	Ion transport	105	171	1.13979	bottom	8.92e-06	ks	STRG0A63WPG.JABBHS010000005.1_prot_MBU2721666.1_,STRG0A63WPG.JABBHS010000025.1_prot_MBU2721785.1_,STRG0A63WPG.JABBHS010000030.1_prot_MBU2721834.1_,STRG0A63WPG.JABBHS010000045.1_prot_MBU2721932.1_,STRG0A63WPG.JABBHS010000047.1_prot_MBU2721976.1_,STRG0A63WPG.JABBHS010000049.1_prot_MBU2721984.1_,STRG0A63WPG.JABBHS010000049.1_prot_MBU2721985.1_,STRG0A63WPG.JABBHS010000049.1_prot_MBU2721986.1_,STRG0A6…	HF568_00110,petA,HF568_01015,HF568_01535,HF568_01760,HF568_01800,pstC,HF568_01810,HF568_02135,HF568_02140,HF568_02145,HF568_02150,HF568_02245,HF568_02475,HF568_02530,HF568_02550,HF568_02995,HF568_03000,HF568_03015,HF568_03160,cydC,cydD,HF568_04400,HF568_04485,HF568_04525,HF568_04700,HF568_04720,HF568_04775,petA,kch,atpF,HF568_05230,HF568_05235,atpG,atpD,HF568_05250,HF568_05550,HF568_05720,HF568_0…
GO Process	GO:0019637	Organophosphate metabolic process	183	228	1.01825	top	8.92e-06	ks	STRG0A63WPG.JABBHS010000003.1_prot_MBU2721651.1_,STRG0A63WPG.JABBHS010000003.1_prot_MBU2721652.1_,STRG0A63WPG.JABBHS010000004.1_prot_MBU2721659.1_,STRG0A63WPG.JABBHS010000005.1_prot_MBU2721665.1_,STRG0A63WPG.JABBHS010000005.1_prot_MBU2721679.1_,STRG0A63WPG.JABBHS010000006.1_prot_MBU2721682.1_,STRG0A63WPG.JABBHS010000009.1_prot_MBU2721712.1_,STRG0A63WPG.JABBHS010000011.1_prot_MBU2721732.1_,STRG0A6…	purD,purH,HF568_00075,HF568_00105,folD,HF568_00195,HF568_00355,thiL,HF568_00465,HF568_00550,pgi,HF568_00630,HF568_01035,eno,HF568_01115,HF568_01250,HF568_01370,HF568_01525,HF568_01755,HF568_01940,HF568_01990,HF568_02090,thiS,carA,carB,surE,HF568_02375,HF568_02455,modD,HF568_02760,pdxH,HF568_02800,HF568_02900,HF568_02905,pdxA,HF568_03480,dut,coaBC,HF568_03685,HF568_03690,HF568_03710,HF568_03725,HF…
GO Process	GO:0006518	Peptide metabolic process	119	132	1.05725	bottom	9.15e-06	ks	STRG0A63WPG.JABBHS010000011.1_prot_MBU2721731.1_,STRG0A63WPG.JABBHS010000021.1_prot_MBU2721766.1_,STRG0A63WPG.JABBHS010000034.1_prot_MBU2721850.1_,STRG0A63WPG.JABBHS010000045.1_prot_MBU2721938.1_,STRG0A63WPG.JABBHS010000045.1_prot_MBU2721939.1_,STRG0A63WPG.JABBHS010000045.1_prot_MBU2721940.1_,STRG0A63WPG.JABBHS010000056.1_prot_MBU2722022.1_,STRG0A63WPG.JABBHS010000060.1_prot_MBU2722035.1_,STRG0A6…	gluQ,HF568_00645,efp,rpmG,rpmB,metG,HF568_01995,rpmE,HF568_02275,HF568_02370,HF568_02385,glyQ,gltX,HF568_03295,rpsJ,rplC,rplD,rplW,rplB,rpsS,rplV,rpsC,rplP,rpmC,rpsQ,rplN,rplX,rplE,HF568_03440,rpsH,rplF,rplR,rpsE,rpmD,rplO,infA,rpsM,rpsK,rpsD,rplQ,rpsI,rplM,hisS,HF568_04380,HF568_04490,rplK,HF568_04605,HF568_05650,HF568_05760,gstA,HF568_06435,HF568_06470,def,HF568_07020,HF568_07165,pth,alaS,thrS,…
GO Process	GO:0033036	Macromolecule localization	79	135	0.553357	bottom	4.75e-05	ks	STRG0A63WPG.JABBHS010000032.1_prot_MBU2721840.1_,STRG0A63WPG.JABBHS010000042.1_prot_MBU2721909.1_,STRG0A63WPG.JABBHS010000047.1_prot_MBU2721969.1_,STRG0A63WPG.JABBHS010000052.1_prot_MBU2722014.1_,STRG0A63WPG.JABBHS010000053.1_prot_MBU2722016.1_,STRG0A63WPG.JABBHS010000053.1_prot_MBU2722017.1_,STRG0A63WPG.JABBHS010000054.1_prot_MBU2722020.1_,STRG0A63WPG.JABBHS010000060.1_prot_MBU2722038.1_,STRG0A6…	HF568_01045,HF568_01410,HF568_01725,HF568_01955,HF568_01965,HF568_01970,HF568_01985,HF568_02080,HF568_02695,HF568_02700,HF568_03165,mlaE,mlaD,HF568_03180,HF568_03185,secY,HF568_03645,yajC,secD,secF,HF568_04695,HF568_05685,HF568_05885,HF568_06065,traD,HF568_07110,HF568_07120,HF568_07290,tadA,HF568_07420,HF568_07940,tadA,HF568_08790,HF568_08795,HF568_08815,ftsY,HF568_09365,bamA,HF568_09880,tatA,HF5…
GO Process	GO:0034220	Ion transmembrane transport	72	118	1.12327	bottom	6.54e-05	ks	STRG0A63WPG.JABBHS010000025.1_prot_MBU2721785.1_,STRG0A63WPG.JABBHS010000030.1_prot_MBU2721834.1_,STRG0A63WPG.JABBHS010000047.1_prot_MBU2721976.1_,STRG0A63WPG.JABBHS010000049.1_prot_MBU2721984.1_,STRG0A63WPG.JABBHS010000049.1_prot_MBU2721986.1_,STRG0A63WPG.JABBHS010000061.1_prot_MBU2722049.1_,STRG0A63WPG.JABBHS010000061.1_prot_MBU2722050.1_,STRG0A63WPG.JABBHS010000061.1_prot_MBU2722051.1_,STRG0A6…	petA,HF568_01015,HF568_01760,HF568_01800,HF568_01810,HF568_02135,HF568_02140,HF568_02145,HF568_02150,HF568_02245,HF568_02530,HF568_03015,HF568_03160,cydC,HF568_04400,HF568_04485,HF568_04525,HF568_04775,petA,kch,atpF,HF568_05230,HF568_05235,atpG,atpD,HF568_05250,HF568_06565,HF568_06570,HF568_06660,crcB,HF568_07435,HF568_07585,HF568_07635,HF568_08100,HF568_08470,kdpC,HF568_08675,HF568_08765,HF568_0…
GO Process	GO:0034645	Cellular macromolecule biosynthetic process	180	206	0.752606	bottom	6.54e-05	ks	STRG0A63WPG.JABBHS010000007.1_prot_MBU2721690.1_,STRG0A63WPG.JABBHS010000007.1_prot_MBU2721691.1_,STRG0A63WPG.JABBHS010000007.1_prot_MBU2721692.1_,STRG0A63WPG.JABBHS010000007.1_prot_MBU2721693.1_,STRG0A63WPG.JABBHS010000007.1_prot_MBU2721694.1_,STRG0A63WPG.JABBHS010000007.1_prot_MBU2721695.1_,STRG0A63WPG.JABBHS010000007.1_prot_MBU2721696.1_,STRG0A63WPG.JABBHS010000007.1_prot_MBU2721697.1_,STRG0A6…	HF568_00240,murB,HF568_00250,murG,ftsW,murD,HF568_00270,HF568_00275,HF568_00280,HF568_00285,gluQ,HF568_00645,HF568_00705,efp,kdsA,rpmG,rpmB,metG,HF568_01605,glgA,mpl,HF568_01995,rpmE,HF568_02120,HF568_02275,HF568_02370,HF568_02385,glyQ,HF568_02425,HF568_02450,mdoH,gltX,rfbA,HF568_03290,HF568_03295,rpsJ,rplC,rplD,rplW,rplB,rpsS,rplV,rpsC,rplP,rpmC,rpsQ,rplN,rplX,rplE,HF568_03440,rpsH,rplF,rplR,rps…
GO Process	GO:0098662	Inorganic cation transmembrane transport	27	39	1.35951	bottom	9.73e-05	ks	STRG0A63WPG.JABBHS010000025.1_prot_MBU2721785.1_,STRG0A63WPG.JABBHS010000061.1_prot_MBU2722049.1_,STRG0A63WPG.JABBHS010000061.1_prot_MBU2722050.1_,STRG0A63WPG.JABBHS010000061.1_prot_MBU2722051.1_,STRG0A63WPG.JABBHS010000061.1_prot_MBU2722052.1_,STRG0A63WPG.JABBHS010000151.1_prot_MBU2722542.1_,STRG0A63WPG.JABBHS010000151.1_prot_MBU2722543.1_,STRG0A63WPG.JABBHS010000161.1_prot_MBU2722627.1_,STRG0A6…	petA,HF568_02135,HF568_02140,HF568_02145,HF568_02150,HF568_04775,petA,atpF,HF568_05230,HF568_05235,atpG,atpD,HF568_05250,HF568_06565,HF568_06570,HF568_07435,HF568_08470,kdpC,HF568_09615,HF568_09620,kdpA,HF568_10545,HF568_11305,atpC,HF568_16365,nhaA,HF568_16865
GO Process	GO:0071702	Organic substance transport	81	146	0.59097	bottom	0.00012	ks	STRG0A63WPG.JABBHS010000047.1_prot_MBU2721969.1_,STRG0A63WPG.JABBHS010000050.1_prot_MBU2722007.1_,STRG0A63WPG.JABBHS010000050.1_prot_MBU2722008.1_,STRG0A63WPG.JABBHS010000052.1_prot_MBU2722014.1_,STRG0A63WPG.JABBHS010000053.1_prot_MBU2722016.1_,STRG0A63WPG.JABBHS010000053.1_prot_MBU2722017.1_,STRG0A63WPG.JABBHS010000054.1_prot_MBU2722020.1_,STRG0A63WPG.JABBHS010000060.1_prot_MBU2722038.1_,STRG0A6…	HF568_01725,HF568_01920,HF568_01925,HF568_01955,HF568_01965,HF568_01970,HF568_01985,HF568_02080,HF568_02695,HF568_02700,HF568_03165,mlaE,mlaD,HF568_03180,HF568_03185,secY,HF568_03645,yajC,secD,secF,cydC,cydD,HF568_04475,HF568_05685,HF568_05885,HF568_06065,traD,HF568_07110,HF568_07120,HF568_07290,tadA,HF568_07420,HF568_07940,tadA,HF568_08790,HF568_08795,HF568_08815,ftsY,HF568_09880,tatA,HF568_1004…
GO Process	GO:0009117	Nucleotide metabolic process	101	118	1.20952	top	0.00016	ks	STRG0A63WPG.JABBHS010000003.1_prot_MBU2721651.1_,STRG0A63WPG.JABBHS010000003.1_prot_MBU2721652.1_,STRG0A63WPG.JABBHS010000004.1_prot_MBU2721659.1_,STRG0A63WPG.JABBHS010000005.1_prot_MBU2721665.1_,STRG0A63WPG.JABBHS010000005.1_prot_MBU2721679.1_,STRG0A63WPG.JABBHS010000006.1_prot_MBU2721682.1_,STRG0A63WPG.JABBHS010000009.1_prot_MBU2721712.1_,STRG0A63WPG.JABBHS010000011.1_prot_MBU2721734.1_,STRG0A6…	purD,purH,HF568_00075,HF568_00105,folD,HF568_00195,HF568_00355,HF568_00465,HF568_00550,pgi,HF568_00630,HF568_01035,eno,HF568_01115,HF568_01525,carA,carB,surE,modD,HF568_02760,HF568_03480,dut,coaBC,HF568_03710,HF568_03725,ndk,nadB,purL,atpF,HF568_05230,HF568_05235,atpG,atpD,HF568_05250,pdhA,HF568_05905,HF568_06605,HF568_06610,HF568_06620,HF568_06640,pyk,HF568_07225,pgi,HF568_07350,maf,HF568_07630,…
GO Process	GO:0051716	Cellular response to stimulus	119	190	1.16294	top	0.00034	ks	STRG0A63WPG.JABBHS010000004.1_prot_MBU2721662.1_,STRG0A63WPG.JABBHS010000005.1_prot_MBU2721671.1_,STRG0A63WPG.JABBHS010000005.1_prot_MBU2721672.1_,STRG0A63WPG.JABBHS010000005.1_prot_MBU2721673.1_,STRG0A63WPG.JABBHS010000009.1_prot_MBU2721714.1_,STRG0A63WPG.JABBHS010000009.1_prot_MBU2721716.1_,STRG0A63WPG.JABBHS010000009.1_prot_MBU2721718.1_,STRG0A63WPG.JABBHS010000011.1_prot_MBU2721735.1_,STRG0A6…	HF568_00090,lexA,imuA,HF568_00145,HF568_00365,HF568_00375,HF568_00385,recA,recG,trxB,uvrC,uvrB,HF568_01255,HF568_01260,HF568_01295,HF568_01410,HF568_01640,HF568_02255,HF568_02445,nifA,HF568_02650,HF568_02855,HF568_02895,HF568_02975,recB,recD,HF568_03125,HF568_03130,HF568_03185,HF568_03195,HF568_03235,mutL,hcp,HF568_04690,apaG,polA,polX,HF568_04920,xth,xth,HF568_06530,HF568_06535,HF568_07050,HF568…
GO Process	GO:0043604	Amide biosynthetic process	131	141	0.876276	bottom	0.00063	ks	STRG0A63WPG.JABBHS010000011.1_prot_MBU2721731.1_,STRG0A63WPG.JABBHS010000016.1_prot_MBU2721748.1_,STRG0A63WPG.JABBHS010000021.1_prot_MBU2721766.1_,STRG0A63WPG.JABBHS010000034.1_prot_MBU2721850.1_,STRG0A63WPG.JABBHS010000045.1_prot_MBU2721938.1_,STRG0A63WPG.JABBHS010000045.1_prot_MBU2721939.1_,STRG0A63WPG.JABBHS010000045.1_prot_MBU2721940.1_,STRG0A63WPG.JABBHS010000056.1_prot_MBU2722022.1_,STRG0A6…	gluQ,pabC,HF568_00645,efp,rpmG,rpmB,metG,HF568_01995,rpmE,HF568_02275,HF568_02370,HF568_02385,glyQ,folB,gltX,HF568_03295,bioB,folP,rpsJ,rplC,rplD,rplW,rplB,rpsS,rplV,rpsC,rplP,rpmC,rpsQ,rplN,rplX,rplE,HF568_03440,rpsH,rplF,rplR,rpsE,rpmD,rplO,infA,rpsM,rpsK,rpsD,rplQ,rpsI,rplM,HF568_03710,HF568_03715,hisS,bioA,HF568_04480,HF568_04490,rplK,HF568_04605,pdhA,HF568_05650,HF568_05760,HF568_06435,HF568…
GO Process	GO:0055086	Nucleobase-containing small molecule metabolic process	133	159	1.08732	top	0.00076	ks	STRG0A63WPG.JABBHS010000003.1_prot_MBU2721651.1_,STRG0A63WPG.JABBHS010000003.1_prot_MBU2721652.1_,STRG0A63WPG.JABBHS010000004.1_prot_MBU2721659.1_,STRG0A63WPG.JABBHS010000005.1_prot_MBU2721665.1_,STRG0A63WPG.JABBHS010000005.1_prot_MBU2721679.1_,STRG0A63WPG.JABBHS010000006.1_prot_MBU2721682.1_,STRG0A63WPG.JABBHS010000009.1_prot_MBU2721712.1_,STRG0A63WPG.JABBHS010000009.1_prot_MBU2721719.1_,STRG0A6…	purD,purH,HF568_00075,HF568_00105,folD,HF568_00195,HF568_00355,HF568_00390,HF568_00465,HF568_00480,rfaE1,HF568_00550,pgi,HF568_00630,HF568_01035,eno,HF568_01115,HF568_01525,carA,carB,surE,modD,HF568_02725,HF568_02760,HF568_02875,HF568_03075,rfbC,HF568_03480,dut,coaBC,HF568_03710,HF568_03725,queA,tgt,ndk,nadB,purL,atpF,HF568_05230,HF568_05235,atpG,atpD,HF568_05250,glmU,pdhA,HF568_05905,HF568_05950…
GO Process	GO:0045184	Establishment of protein localization	58	109	0.624526	bottom	0.001	ks	STRG0A63WPG.JABBHS010000032.1_prot_MBU2721840.1_,STRG0A63WPG.JABBHS010000047.1_prot_MBU2721969.1_,STRG0A63WPG.JABBHS010000052.1_prot_MBU2722014.1_,STRG0A63WPG.JABBHS010000054.1_prot_MBU2722020.1_,STRG0A63WPG.JABBHS010000060.1_prot_MBU2722038.1_,STRG0A63WPG.JABBHS010000072.1_prot_MBU2722160.1_,STRG0A63WPG.JABBHS010000072.1_prot_MBU2722161.1_,STRG0A63WPG.JABBHS010000101.1_prot_MBU2722308.1_,STRG0A6…	HF568_01045,HF568_01725,HF568_01955,HF568_01985,HF568_02080,HF568_02695,HF568_02700,secY,HF568_03645,yajC,secD,secF,HF568_04695,HF568_05685,HF568_05885,HF568_06065,traD,HF568_07110,HF568_07120,HF568_07290,tadA,HF568_07420,tadA,HF568_08790,HF568_08795,ftsY,HF568_09365,bamA,tatA,HF568_10040,secB,HF568_10910,HF568_10915,lolA,HF568_11750,tolQ,tolR,tolB,secA,HF568_13010,bamB,lolB,HF568_14095,tatC,tatB…
GO Process	GO:0071705	Nitrogen compound transport	55	115	0.748956	bottom	0.0014	ks	STRG0A63WPG.JABBHS010000047.1_prot_MBU2721969.1_,STRG0A63WPG.JABBHS010000050.1_prot_MBU2722007.1_,STRG0A63WPG.JABBHS010000050.1_prot_MBU2722008.1_,STRG0A63WPG.JABBHS010000052.1_prot_MBU2722014.1_,STRG0A63WPG.JABBHS010000054.1_prot_MBU2722020.1_,STRG0A63WPG.JABBHS010000060.1_prot_MBU2722038.1_,STRG0A63WPG.JABBHS010000072.1_prot_MBU2722160.1_,STRG0A63WPG.JABBHS010000072.1_prot_MBU2722161.1_,STRG0A6…	HF568_01725,HF568_01920,HF568_01925,HF568_01955,HF568_01985,HF568_02080,HF568_02695,HF568_02700,secY,HF568_03645,yajC,secD,secF,cydC,cydD,HF568_05685,HF568_05885,HF568_06065,traD,HF568_07110,HF568_07120,HF568_07290,tadA,HF568_07420,tadA,HF568_08790,HF568_08795,ftsY,tatA,secB,HF568_10910,HF568_10915,lolA,HF568_11750,tolQ,tolR,tolB,secA,HF568_13010,lolB,HF568_14095,tatC,tatB,tatA,HF568_14370,yidC,H…
GO Process	GO:0006096	Glycolytic process	14	19	2.83595	top	0.0016	afc	STRG0A63WPG.JABBHS010000004.1_prot_MBU2721659.1_,STRG0A63WPG.JABBHS010000006.1_prot_MBU2721682.1_,STRG0A63WPG.JABBHS010000017.1_prot_MBU2721750.1_,STRG0A63WPG.JABBHS010000018.1_prot_MBU2721753.1_,STRG0A63WPG.JABBHS010000034.1_prot_MBU2721852.1_,STRG0A63WPG.JABBHS010000075.1_prot_MBU2722171.1_,STRG0A63WPG.JABBHS010000197.1_prot_MBU2722892.1_,STRG0A63WPG.JABBHS010000197.1_prot_MBU2722893.1_,STRG0A6…	HF568_00075,HF568_00195,HF568_00550,pgi,eno,HF568_02760,HF568_06640,pyk,pgi,HF568_07965,HF568_11160,HF568_13400,HF568_15385,pyk
GO Process	GO:0006259	DNA metabolic process	104	254	1.00619	top	0.0016	ks	STRG0A63WPG.JABBHS010000004.1_prot_MBU2721662.1_,STRG0A63WPG.JABBHS010000005.1_prot_MBU2721671.1_,STRG0A63WPG.JABBHS010000005.1_prot_MBU2721673.1_,STRG0A63WPG.JABBHS010000011.1_prot_MBU2721735.1_,STRG0A63WPG.JABBHS010000012.1_prot_MBU2721743.1_,STRG0A63WPG.JABBHS010000019.1_prot_MBU2721763.1_,STRG0A63WPG.JABBHS010000020.1_prot_MBU2721764.1_,STRG0A63WPG.JABBHS010000022.1_prot_MBU2721773.1_,STRG0A6…	HF568_00090,lexA,HF568_00145,recA,HF568_00515,HF568_00630,HF568_00635,HF568_00680,recG,uvrC,uvrB,HF568_01375,HF568_01440,HF568_01495,dnaJ,HF568_01735,HF568_02255,HF568_02845,HF568_02975,recB,recD,HF568_03095,HF568_03570,mutL,HF568_04060,apaG,polA,polX,holA,HF568_05900,HF568_05905,prmB,xth,xth,HF568_06950,topA,HF568_07190,xseB,HF568_07870,HF568_07885,HF568_08065,HF568_08120,HF568_08185,HF568_08320…
GO Process	GO:0008104	Protein localization	59	110	0.594685	bottom	0.0016	ks	STRG0A63WPG.JABBHS010000032.1_prot_MBU2721840.1_,STRG0A63WPG.JABBHS010000042.1_prot_MBU2721909.1_,STRG0A63WPG.JABBHS010000047.1_prot_MBU2721969.1_,STRG0A63WPG.JABBHS010000052.1_prot_MBU2722014.1_,STRG0A63WPG.JABBHS010000054.1_prot_MBU2722020.1_,STRG0A63WPG.JABBHS010000060.1_prot_MBU2722038.1_,STRG0A63WPG.JABBHS010000072.1_prot_MBU2722160.1_,STRG0A63WPG.JABBHS010000072.1_prot_MBU2722161.1_,STRG0A6…	HF568_01045,HF568_01410,HF568_01725,HF568_01955,HF568_01985,HF568_02080,HF568_02695,HF568_02700,secY,HF568_03645,yajC,secD,secF,HF568_04695,HF568_05685,HF568_05885,HF568_06065,traD,HF568_07110,HF568_07120,HF568_07290,tadA,HF568_07420,tadA,HF568_08790,HF568_08795,ftsY,HF568_09365,bamA,tatA,HF568_10040,secB,HF568_10910,HF568_10915,lolA,HF568_11750,tolQ,tolR,tolB,secA,HF568_13010,bamB,lolB,HF568_140…
GO Process	GO:0009056	Catabolic process	102	139	1.36981	top	0.0017	ks	STRG0A63WPG.JABBHS010000004.1_prot_MBU2721659.1_,STRG0A63WPG.JABBHS010000004.1_prot_MBU2721664.1_,STRG0A63WPG.JABBHS010000006.1_prot_MBU2721682.1_,STRG0A63WPG.JABBHS010000017.1_prot_MBU2721750.1_,STRG0A63WPG.JABBHS010000018.1_prot_MBU2721753.1_,STRG0A63WPG.JABBHS010000034.1_prot_MBU2721852.1_,STRG0A63WPG.JABBHS010000037.1_prot_MBU2721880.1_,STRG0A63WPG.JABBHS010000041.1_prot_MBU2721902.1_,STRG0A6…	HF568_00075,HF568_00100,HF568_00195,HF568_00550,pgi,eno,HF568_01250,HF568_01370,HF568_01535,HF568_01735,surE,HF568_02455,ampD,HF568_02760,HF568_02870,HF568_02875,gcvH,gcvT,dut,coaBC,HF568_04295,HF568_04390,HF568_04470,HF568_04785,HF568_05530,pdhA,HF568_05595,HF568_05735,HF568_05760,HF568_05890,HF568_06110,HF568_06490,HF568_06600,HF568_06605,HF568_06640,pyk,HF568_07035,pgi,xseB,HF568_07450,HF568_0…
GO Process	GO:0009179	Purine ribonucleoside diphosphate metabolic process	15	21	2.73375	top	0.0017	afc	STRG0A63WPG.JABBHS010000004.1_prot_MBU2721659.1_,STRG0A63WPG.JABBHS010000006.1_prot_MBU2721682.1_,STRG0A63WPG.JABBHS010000017.1_prot_MBU2721750.1_,STRG0A63WPG.JABBHS010000018.1_prot_MBU2721753.1_,STRG0A63WPG.JABBHS010000034.1_prot_MBU2721852.1_,STRG0A63WPG.JABBHS010000075.1_prot_MBU2722171.1_,STRG0A63WPG.JABBHS010000197.1_prot_MBU2722892.1_,STRG0A63WPG.JABBHS010000197.1_prot_MBU2722893.1_,STRG0A6…	HF568_00075,HF568_00195,HF568_00550,pgi,eno,HF568_02760,HF568_06640,pyk,pgi,HF568_07965,HF568_11160,HF568_13400,HF568_15385,pyk,gmk
GO Process	GO:1901575	Organic substance catabolic process	96	129	1.3479	top	0.0017	ks	STRG0A63WPG.JABBHS010000004.1_prot_MBU2721659.1_,STRG0A63WPG.JABBHS010000004.1_prot_MBU2721664.1_,STRG0A63WPG.JABBHS010000006.1_prot_MBU2721682.1_,STRG0A63WPG.JABBHS010000017.1_prot_MBU2721750.1_,STRG0A63WPG.JABBHS010000018.1_prot_MBU2721753.1_,STRG0A63WPG.JABBHS010000034.1_prot_MBU2721852.1_,STRG0A63WPG.JABBHS010000037.1_prot_MBU2721880.1_,STRG0A63WPG.JABBHS010000041.1_prot_MBU2721902.1_,STRG0A6…	HF568_00075,HF568_00100,HF568_00195,HF568_00550,pgi,eno,HF568_01250,HF568_01370,HF568_01535,HF568_01735,surE,HF568_02455,ampD,HF568_02760,HF568_02870,HF568_02875,gcvH,gcvT,dut,coaBC,HF568_04295,HF568_04470,HF568_04785,HF568_05530,pdhA,HF568_05595,HF568_05735,HF568_05760,HF568_05890,HF568_06110,HF568_06490,HF568_06600,HF568_06605,HF568_06640,pyk,HF568_07035,pgi,xseB,HF568_07450,HF568_07965,hslV,HF…
GO Process	GO:0019693	Ribose phosphate metabolic process	72	85	1.32768	top	0.0018	ks	STRG0A63WPG.JABBHS010000003.1_prot_MBU2721651.1_,STRG0A63WPG.JABBHS010000003.1_prot_MBU2721652.1_,STRG0A63WPG.JABBHS010000004.1_prot_MBU2721659.1_,STRG0A63WPG.JABBHS010000005.1_prot_MBU2721665.1_,STRG0A63WPG.JABBHS010000006.1_prot_MBU2721682.1_,STRG0A63WPG.JABBHS010000017.1_prot_MBU2721750.1_,STRG0A63WPG.JABBHS010000018.1_prot_MBU2721753.1_,STRG0A63WPG.JABBHS010000034.1_prot_MBU2721852.1_,STRG0A6…	purD,purH,HF568_00075,HF568_00105,HF568_00195,HF568_00550,pgi,eno,HF568_01115,carA,carB,surE,HF568_02760,HF568_03480,coaBC,HF568_03710,HF568_03725,ndk,purL,atpF,HF568_05230,HF568_05235,atpG,atpD,HF568_05250,pdhA,HF568_06605,HF568_06610,HF568_06620,HF568_06640,pyk,pgi,HF568_07350,HF568_07630,guaA,guaB,HF568_07965,HF568_08365,HF568_08455,acs,purM,HF568_08840,coaD,HF568_09320,HF568_09400,HF568_09815…
GO Process	GO:0009132	Nucleoside diphosphate metabolic process	17	23	2.40181	top	0.0023	afc	STRG0A63WPG.JABBHS010000004.1_prot_MBU2721659.1_,STRG0A63WPG.JABBHS010000006.1_prot_MBU2721682.1_,STRG0A63WPG.JABBHS010000017.1_prot_MBU2721750.1_,STRG0A63WPG.JABBHS010000018.1_prot_MBU2721753.1_,STRG0A63WPG.JABBHS010000034.1_prot_MBU2721852.1_,STRG0A63WPG.JABBHS010000075.1_prot_MBU2722171.1_,STRG0A63WPG.JABBHS010000114.1_prot_MBU2722375.1_,STRG0A63WPG.JABBHS010000197.1_prot_MBU2722892.1_,STRG0A6…	HF568_00075,HF568_00195,HF568_00550,pgi,eno,HF568_02760,ndk,HF568_06640,pyk,pgi,HF568_07965,HF568_11160,HF568_13400,HF568_15385,pyk,HF568_16325,gmk
GO Process	GO:0009259	Ribonucleotide metabolic process	71	84	1.31193	top	0.0023	ks	STRG0A63WPG.JABBHS010000003.1_prot_MBU2721651.1_,STRG0A63WPG.JABBHS010000003.1_prot_MBU2721652.1_,STRG0A63WPG.JABBHS010000004.1_prot_MBU2721659.1_,STRG0A63WPG.JABBHS010000005.1_prot_MBU2721665.1_,STRG0A63WPG.JABBHS010000006.1_prot_MBU2721682.1_,STRG0A63WPG.JABBHS010000017.1_prot_MBU2721750.1_,STRG0A63WPG.JABBHS010000018.1_prot_MBU2721753.1_,STRG0A63WPG.JABBHS010000034.1_prot_MBU2721852.1_,STRG0A6…	purD,purH,HF568_00075,HF568_00105,HF568_00195,HF568_00550,pgi,eno,HF568_01115,carA,carB,surE,HF568_02760,HF568_03480,coaBC,HF568_03710,HF568_03725,ndk,purL,atpF,HF568_05230,HF568_05235,atpG,atpD,HF568_05250,pdhA,HF568_06605,HF568_06610,HF568_06620,HF568_06640,pyk,pgi,HF568_07350,HF568_07630,guaA,guaB,HF568_07965,HF568_08365,HF568_08455,acs,purM,HF568_08840,coaD,HF568_09320,HF568_09400,HF568_09815…
GO Process	GO:0051641	Cellular localization	60	111	0.579622	bottom	0.0023	ks	STRG0A63WPG.JABBHS010000032.1_prot_MBU2721840.1_,STRG0A63WPG.JABBHS010000042.1_prot_MBU2721909.1_,STRG0A63WPG.JABBHS010000045.1_prot_MBU2721932.1_,STRG0A63WPG.JABBHS010000047.1_prot_MBU2721969.1_,STRG0A63WPG.JABBHS010000052.1_prot_MBU2722014.1_,STRG0A63WPG.JABBHS010000054.1_prot_MBU2722020.1_,STRG0A63WPG.JABBHS010000060.1_prot_MBU2722038.1_,STRG0A63WPG.JABBHS010000072.1_prot_MBU2722160.1_,STRG0A6…	HF568_01045,HF568_01410,HF568_01535,HF568_01725,HF568_01955,HF568_01985,HF568_02080,HF568_02695,HF568_02700,secY,HF568_03645,yajC,secD,secF,HF568_04695,HF568_05685,HF568_05885,HF568_06065,traD,HF568_07110,HF568_07120,HF568_07290,tadA,HF568_07420,tadA,HF568_08790,HF568_08795,ftsY,HF568_09365,bamA,tatA,HF568_10040,secB,HF568_10910,HF568_10915,lolA,HF568_11750,tolQ,tolR,tolB,secA,HF568_13010,bamB,lo…
GO Process	GO:0098655	Cation transmembrane transport	57	96	1.04896	bottom	0.0023	ks	STRG0A63WPG.JABBHS010000025.1_prot_MBU2721785.1_,STRG0A63WPG.JABBHS010000047.1_prot_MBU2721976.1_,STRG0A63WPG.JABBHS010000061.1_prot_MBU2722049.1_,STRG0A63WPG.JABBHS010000061.1_prot_MBU2722050.1_,STRG0A63WPG.JABBHS010000061.1_prot_MBU2722051.1_,STRG0A63WPG.JABBHS010000061.1_prot_MBU2722052.1_,STRG0A63WPG.JABBHS010000065.1_prot_MBU2722070.1_,STRG0A63WPG.JABBHS010000082.1_prot_MBU2722220.1_,STRG0A6…	petA,HF568_01760,HF568_02135,HF568_02140,HF568_02145,HF568_02150,HF568_02245,HF568_03015,HF568_03160,HF568_04400,HF568_04485,HF568_04525,HF568_04775,petA,kch,atpF,HF568_05230,HF568_05235,atpG,atpD,HF568_05250,HF568_06565,HF568_06570,HF568_06660,HF568_07435,HF568_07585,HF568_07635,HF568_08100,HF568_08470,kdpC,HF568_08675,HF568_08765,HF568_09615,HF568_09620,HF568_09775,kdpA,HF568_10545,HF568_11305,…
GO Process	GO:0035556	Intracellular signal transduction	33	43	2.00605	top	0.0026	ks	STRG0A63WPG.JABBHS010000009.1_prot_MBU2721714.1_,STRG0A63WPG.JABBHS010000009.1_prot_MBU2721716.1_,STRG0A63WPG.JABBHS010000038.1_prot_MBU2721881.1_,STRG0A63WPG.JABBHS010000038.1_prot_MBU2721882.1_,STRG0A63WPG.JABBHS010000071.1_prot_MBU2722148.1_,STRG0A63WPG.JABBHS010000071.1_prot_MBU2722151.1_,STRG0A63WPG.JABBHS010000085.1_prot_MBU2722239.1_,STRG0A63WPG.JABBHS010000085.1_prot_MBU2722240.1_,STRG0A6…	HF568_00365,HF568_00375,HF568_01255,HF568_01260,nifA,HF568_02650,HF568_03125,HF568_03130,HF568_04690,HF568_06530,HF568_06535,HF568_07050,HF568_07055,HF568_07105,HF568_07335,HF568_07340,HF568_07590,HF568_07595,HF568_10010,HF568_10015,HF568_10525,HF568_10530,pgeF,HF568_12300,HF568_12310,ntrC,HF568_12540,HF568_13155,HF568_13160,phoR,phoB,HF568_15875,hprK
GO Process	GO:0000160	Phosphorelay signal transduction system	32	42	1.98802	top	0.0031	ks	STRG0A63WPG.JABBHS010000009.1_prot_MBU2721714.1_,STRG0A63WPG.JABBHS010000009.1_prot_MBU2721716.1_,STRG0A63WPG.JABBHS010000038.1_prot_MBU2721881.1_,STRG0A63WPG.JABBHS010000038.1_prot_MBU2721882.1_,STRG0A63WPG.JABBHS010000071.1_prot_MBU2722148.1_,STRG0A63WPG.JABBHS010000071.1_prot_MBU2722151.1_,STRG0A63WPG.JABBHS010000085.1_prot_MBU2722239.1_,STRG0A63WPG.JABBHS010000085.1_prot_MBU2722240.1_,STRG0A6…	HF568_00365,HF568_00375,HF568_01255,HF568_01260,nifA,HF568_02650,HF568_03125,HF568_03130,HF568_04690,HF568_06530,HF568_06535,HF568_07050,HF568_07055,HF568_07105,HF568_07335,HF568_07340,HF568_07590,HF568_07595,HF568_10010,HF568_10015,HF568_10525,HF568_10530,HF568_12300,HF568_12310,ntrC,HF568_12540,HF568_13155,HF568_13160,phoR,phoB,HF568_15875,hprK
GO Process	GO:0006165	Nucleoside diphosphate phosphorylation	15	20	2.50154	top	0.0031	afc	STRG0A63WPG.JABBHS010000004.1_prot_MBU2721659.1_,STRG0A63WPG.JABBHS010000006.1_prot_MBU2721682.1_,STRG0A63WPG.JABBHS010000017.1_prot_MBU2721750.1_,STRG0A63WPG.JABBHS010000018.1_prot_MBU2721753.1_,STRG0A63WPG.JABBHS010000034.1_prot_MBU2721852.1_,STRG0A63WPG.JABBHS010000075.1_prot_MBU2722171.1_,STRG0A63WPG.JABBHS010000114.1_prot_MBU2722375.1_,STRG0A63WPG.JABBHS010000197.1_prot_MBU2722892.1_,STRG0A6…	HF568_00075,HF568_00195,HF568_00550,pgi,eno,HF568_02760,ndk,HF568_06640,pyk,pgi,HF568_07965,HF568_11160,HF568_13400,HF568_15385,pyk
GO Process	GO:0016310	Phosphorylation	75	97	1.38078	top	0.0031	ks	STRG0A63WPG.JABBHS010000004.1_prot_MBU2721659.1_,STRG0A63WPG.JABBHS010000006.1_prot_MBU2721682.1_,STRG0A63WPG.JABBHS010000009.1_prot_MBU2721716.1_,STRG0A63WPG.JABBHS010000011.1_prot_MBU2721732.1_,STRG0A63WPG.JABBHS010000012.1_prot_MBU2721738.1_,STRG0A63WPG.JABBHS010000017.1_prot_MBU2721750.1_,STRG0A63WPG.JABBHS010000018.1_prot_MBU2721753.1_,STRG0A63WPG.JABBHS010000021.1_prot_MBU2721765.1_,STRG0A6…	HF568_00075,HF568_00195,HF568_00375,thiL,rfaE1,HF568_00550,pgi,cysC,HF568_00655,eno,HF568_01255,HF568_01950,HF568_02525,HF568_02760,HF568_03130,HF568_03480,ndk,HF568_04235,HF568_04835,HF568_06490,HF568_06530,HF568_06610,HF568_06625,HF568_06640,pyk,HF568_07055,pgi,HF568_07335,HF568_07350,HF568_07590,ubiB,HF568_07965,ppsA,HF568_08750,ppk2,HF568_09400,HF568_09545,HF568_09605,HF568_09815,HF568_09820,…
GO Process	GO:0043603	Cellular amide metabolic process	144	162	0.739338	bottom	0.0031	ks	STRG0A63WPG.JABBHS010000005.1_prot_MBU2721665.1_,STRG0A63WPG.JABBHS010000011.1_prot_MBU2721731.1_,STRG0A63WPG.JABBHS010000016.1_prot_MBU2721748.1_,STRG0A63WPG.JABBHS010000021.1_prot_MBU2721766.1_,STRG0A63WPG.JABBHS010000034.1_prot_MBU2721850.1_,STRG0A63WPG.JABBHS010000045.1_prot_MBU2721938.1_,STRG0A63WPG.JABBHS010000045.1_prot_MBU2721939.1_,STRG0A63WPG.JABBHS010000045.1_prot_MBU2721940.1_,STRG0A6…	HF568_00105,gluQ,pabC,HF568_00645,efp,rpmG,rpmB,metG,HF568_01995,rpmE,HF568_02275,HF568_02370,HF568_02385,glyQ,folB,gltX,HF568_03295,bioB,folP,rpsJ,rplC,rplD,rplW,rplB,rpsS,rplV,rpsC,rplP,rpmC,rpsQ,rplN,rplX,rplE,HF568_03440,rpsH,rplF,rplR,rpsE,rpmD,rplO,infA,rpsM,rpsK,rpsD,rplQ,coaBC,rpsI,rplM,HF568_03710,HF568_03715,hisS,bioA,HF568_04380,HF568_04480,HF568_04490,rplK,HF568_04605,pdhA,HF568_05650…
GO Process	GO:0006812	Cation transport	71	120	1.06723	bottom	0.0033	ks	STRG0A63WPG.JABBHS010000005.1_prot_MBU2721666.1_,STRG0A63WPG.JABBHS010000025.1_prot_MBU2721785.1_,STRG0A63WPG.JABBHS010000045.1_prot_MBU2721932.1_,STRG0A63WPG.JABBHS010000047.1_prot_MBU2721976.1_,STRG0A63WPG.JABBHS010000061.1_prot_MBU2722049.1_,STRG0A63WPG.JABBHS010000061.1_prot_MBU2722050.1_,STRG0A63WPG.JABBHS010000061.1_prot_MBU2722051.1_,STRG0A63WPG.JABBHS010000061.1_prot_MBU2722052.1_,STRG0A6…	HF568_00110,petA,HF568_01535,HF568_01760,HF568_02135,HF568_02140,HF568_02145,HF568_02150,HF568_02245,HF568_02475,HF568_02995,HF568_03000,HF568_03015,HF568_03160,cydD,HF568_04400,HF568_04485,HF568_04525,HF568_04775,petA,kch,atpF,HF568_05230,HF568_05235,atpG,atpD,HF568_05250,HF568_05720,HF568_06565,HF568_06570,HF568_06660,HF568_07435,HF568_07585,HF568_07635,HF568_08100,HF568_08470,kdpC,HF568_08675,…
GO Process	GO:1902600	Proton transmembrane transport	19	24	1.5884	bottom	0.0033	afc	STRG0A63WPG.JABBHS010000025.1_prot_MBU2721785.1_,STRG0A63WPG.JABBHS010000061.1_prot_MBU2722049.1_,STRG0A63WPG.JABBHS010000061.1_prot_MBU2722050.1_,STRG0A63WPG.JABBHS010000061.1_prot_MBU2722051.1_,STRG0A63WPG.JABBHS010000061.1_prot_MBU2722052.1_,STRG0A63WPG.JABBHS010000151.1_prot_MBU2722542.1_,STRG0A63WPG.JABBHS010000151.1_prot_MBU2722543.1_,STRG0A63WPG.JABBHS010000161.1_prot_MBU2722627.1_,STRG0A6…	petA,HF568_02135,HF568_02140,HF568_02145,HF568_02150,HF568_04775,petA,atpF,HF568_05230,HF568_05235,atpG,atpD,HF568_05250,HF568_06565,HF568_06570,HF568_09615,HF568_09620,atpC,HF568_16865
GO Process	GO:0015031	Protein transport	49	99	0.740594	bottom	0.0044	ks	STRG0A63WPG.JABBHS010000047.1_prot_MBU2721969.1_,STRG0A63WPG.JABBHS010000052.1_prot_MBU2722014.1_,STRG0A63WPG.JABBHS010000054.1_prot_MBU2722020.1_,STRG0A63WPG.JABBHS010000060.1_prot_MBU2722038.1_,STRG0A63WPG.JABBHS010000072.1_prot_MBU2722160.1_,STRG0A63WPG.JABBHS010000072.1_prot_MBU2722161.1_,STRG0A63WPG.JABBHS010000101.1_prot_MBU2722308.1_,STRG0A63WPG.JABBHS010000108.1_prot_MBU2722340.1_,STRG0A6…	HF568_01725,HF568_01955,HF568_01985,HF568_02080,HF568_02695,HF568_02700,secY,HF568_03645,yajC,secD,secF,HF568_05685,HF568_05885,HF568_06065,traD,HF568_07110,HF568_07120,HF568_07290,tadA,HF568_07420,tadA,HF568_08790,HF568_08795,ftsY,tatA,secB,HF568_10910,HF568_10915,lolA,HF568_11750,tolQ,tolR,tolB,secA,HF568_13010,lolB,HF568_14095,tatC,tatB,tatA,HF568_14370,yidC,HF568_14805,HF568_14810,HF568_15145…
GO Process	GO:0044283	Small molecule biosynthetic process	182	208	0.775159	top	0.0044	ks	STRG0A63WPG.JABBHS010000005.1_prot_MBU2721679.1_,STRG0A63WPG.JABBHS010000006.1_prot_MBU2721682.1_,STRG0A63WPG.JABBHS010000011.1_prot_MBU2721732.1_,STRG0A63WPG.JABBHS010000012.1_prot_MBU2721736.1_,STRG0A63WPG.JABBHS010000012.1_prot_MBU2721737.1_,STRG0A63WPG.JABBHS010000016.1_prot_MBU2721747.1_,STRG0A63WPG.JABBHS010000016.1_prot_MBU2721748.1_,STRG0A63WPG.JABBHS010000018.1_prot_MBU2721753.1_,STRG0A6…	folD,HF568_00195,thiL,HF568_00475,HF568_00480,HF568_00535,pabC,pgi,metF,kdsA,HF568_01135,dapB,HF568_01580,pdxJ,acpS,HF568_01945,HF568_01950,argA,ilvD,HF568_02090,thiS,carA,carB,HF568_02205,glnA,lipA,folB,HF568_02570,HF568_02725,HF568_02775,leuC,leuD,pdxH,HF568_02925,pdxA,HF568_03260,HF568_03265,bioB,folP,HF568_03630,HF568_03695,trpB,HF568_03705,HF568_03710,HF568_03715,queA,tgt,HF568_03770,aroC,bi…
GO Process	GO:0009161	Ribonucleoside monophosphate metabolic process	31	33	1.30604	top	0.0045	ks	STRG0A63WPG.JABBHS010000003.1_prot_MBU2721651.1_,STRG0A63WPG.JABBHS010000003.1_prot_MBU2721652.1_,STRG0A63WPG.JABBHS010000061.1_prot_MBU2722043.1_,STRG0A63WPG.JABBHS010000061.1_prot_MBU2722044.1_,STRG0A63WPG.JABBHS010000065.1_prot_MBU2722067.1_,STRG0A63WPG.JABBHS010000101.1_prot_MBU2722309.1_,STRG0A63WPG.JABBHS010000110.1_prot_MBU2722355.1_,STRG0A63WPG.JABBHS010000119.1_prot_MBU2722420.1_,STRG0A6…	purD,purH,carA,carB,surE,HF568_03480,HF568_03725,purL,guaA,guaB,HF568_08365,HF568_08455,purM,HF568_08840,pyrC,HF568_13015,pyrF,HF568_13260,HF568_13640,HF568_14625,purE,HF568_14995,purT,HF568_15705,HF568_15930,HF568_17485,HF568_17725,HF568_17905,purC,HF568_17915,gmk
GO Process	GO:0019438	Aromatic compound biosynthetic process	188	232	0.70349	top	0.0048	ks	STRG0A63WPG.JABBHS010000003.1_prot_MBU2721651.1_,STRG0A63WPG.JABBHS010000003.1_prot_MBU2721652.1_,STRG0A63WPG.JABBHS010000005.1_prot_MBU2721679.1_,STRG0A63WPG.JABBHS010000009.1_prot_MBU2721719.1_,STRG0A63WPG.JABBHS010000011.1_prot_MBU2721732.1_,STRG0A63WPG.JABBHS010000011.1_prot_MBU2721734.1_,STRG0A63WPG.JABBHS010000012.1_prot_MBU2721737.1_,STRG0A63WPG.JABBHS010000012.1_prot_MBU2721738.1_,STRG0A6…	purD,purH,folD,HF568_00390,thiL,HF568_00465,HF568_00480,rfaE1,pabC,HF568_00630,HF568_00635,HF568_00980,HF568_01035,HF568_01115,HF568_01135,HF568_01525,HF568_01580,pdxJ,HF568_01945,HF568_01950,HF568_02065,HF568_02090,thiS,carA,carB,HF568_02130,rpoS,HF568_02470,folB,modD,HF568_02725,pdxH,HF568_03075,rfbC,pdxA,folP,HF568_03480,rpoA,dut,coaBC,HF568_03695,trpB,HF568_03705,HF568_03710,HF568_03715,HF568…
GO Process	GO:0015698	Inorganic anion transport	20	29	1.47334	bottom	0.0051	afc	STRG0A63WPG.JABBHS010000030.1_prot_MBU2721834.1_,STRG0A63WPG.JABBHS010000049.1_prot_MBU2721984.1_,STRG0A63WPG.JABBHS010000049.1_prot_MBU2721985.1_,STRG0A63WPG.JABBHS010000049.1_prot_MBU2721986.1_,STRG0A63WPG.JABBHS010000071.1_prot_MBU2722131.1_,STRG0A63WPG.JABBHS010000207.1_prot_MBU2723008.1_,STRG0A63WPG.JABBHS010000255.1_prot_MBU2723275.1_,STRG0A63WPG.JABBHS010000266.1_prot_MBU2723314.1_,STRG0A6…	HF568_01015,HF568_01800,pstC,HF568_01810,HF568_02550,crcB,modA,HF568_08865,HF568_08870,HF568_08895,HF568_09970,HF568_10985,HF568_11015,HF568_12460,pstB,phoU,pstS,HF568_14530,HF568_16390,HF568_17790
GO Process	GO:0016052	Carbohydrate catabolic process	17	24	2.18805	top	0.007	afc	STRG0A63WPG.JABBHS010000004.1_prot_MBU2721659.1_,STRG0A63WPG.JABBHS010000006.1_prot_MBU2721682.1_,STRG0A63WPG.JABBHS010000017.1_prot_MBU2721750.1_,STRG0A63WPG.JABBHS010000018.1_prot_MBU2721753.1_,STRG0A63WPG.JABBHS010000034.1_prot_MBU2721852.1_,STRG0A63WPG.JABBHS010000075.1_prot_MBU2722171.1_,STRG0A63WPG.JABBHS010000197.1_prot_MBU2722892.1_,STRG0A63WPG.JABBHS010000197.1_prot_MBU2722893.1_,STRG0A6…	HF568_00075,HF568_00195,HF568_00550,pgi,eno,HF568_02760,HF568_06640,pyk,HF568_07035,pgi,HF568_07965,HF568_11160,HF568_13400,HF568_15385,pyk,HF568_15400,hpnK
GO Process	GO:0032787	Monocarboxylic acid metabolic process	82	98	1.20313	top	0.007	ks	STRG0A63WPG.JABBHS010000004.1_prot_MBU2721659.1_,STRG0A63WPG.JABBHS010000006.1_prot_MBU2721682.1_,STRG0A63WPG.JABBHS010000008.1_prot_MBU2721710.1_,STRG0A63WPG.JABBHS010000012.1_prot_MBU2721736.1_,STRG0A63WPG.JABBHS010000016.1_prot_MBU2721747.1_,STRG0A63WPG.JABBHS010000017.1_prot_MBU2721750.1_,STRG0A63WPG.JABBHS010000018.1_prot_MBU2721753.1_,STRG0A63WPG.JABBHS010000034.1_prot_MBU2721852.1_,STRG0A6…	HF568_00075,HF568_00195,HF568_00345,HF568_00475,HF568_00535,HF568_00550,pgi,eno,HF568_01250,HF568_01430,acpS,HF568_02055,HF568_02360,lipA,HF568_02760,icd,bioB,coaBC,HF568_03685,HF568_03690,HF568_03710,ispG,bioA,HF568_04250,acpP,fabD,HF568_04270,glcE,HF568_04480,HF568_04615,pdhA,HF568_05700,HF568_06490,HF568_06495,HF568_06640,pyk,HF568_06940,HF568_07035,pgi,HF568_07450,HF568_07630,HF568_07915,HF56…
GO Process	GO:0009156	Ribonucleoside monophosphate biosynthetic process	29	30	1.30749	top	0.0073	ks	STRG0A63WPG.JABBHS010000003.1_prot_MBU2721651.1_,STRG0A63WPG.JABBHS010000003.1_prot_MBU2721652.1_,STRG0A63WPG.JABBHS010000061.1_prot_MBU2722043.1_,STRG0A63WPG.JABBHS010000061.1_prot_MBU2722044.1_,STRG0A63WPG.JABBHS010000101.1_prot_MBU2722309.1_,STRG0A63WPG.JABBHS010000110.1_prot_MBU2722355.1_,STRG0A63WPG.JABBHS010000119.1_prot_MBU2722420.1_,STRG0A63WPG.JABBHS010000228.1_prot_MBU2723111.1_,STRG0A6…	purD,purH,carA,carB,HF568_03480,HF568_03725,purL,guaA,guaB,HF568_08365,HF568_08455,purM,HF568_08840,pyrC,HF568_13015,pyrF,HF568_13260,HF568_13640,HF568_14625,purE,HF568_14995,purT,HF568_15705,HF568_15930,HF568_17485,HF568_17725,HF568_17905,purC,HF568_17915
GO Process	GO:0050896	Response to stimulus	160	274	0.953934	top	0.0073	ks	STRG0A63WPG.JABBHS010000004.1_prot_MBU2721662.1_,STRG0A63WPG.JABBHS010000005.1_prot_MBU2721671.1_,STRG0A63WPG.JABBHS010000005.1_prot_MBU2721672.1_,STRG0A63WPG.JABBHS010000005.1_prot_MBU2721673.1_,STRG0A63WPG.JABBHS010000009.1_prot_MBU2721711.1_,STRG0A63WPG.JABBHS010000009.1_prot_MBU2721714.1_,STRG0A63WPG.JABBHS010000009.1_prot_MBU2721716.1_,STRG0A63WPG.JABBHS010000009.1_prot_MBU2721718.1_,STRG0A6…	HF568_00090,lexA,imuA,HF568_00145,HF568_00350,HF568_00365,HF568_00375,HF568_00385,hflD,recA,HF568_00515,recG,trxB,uvrC,uvrB,HF568_01255,HF568_01260,HF568_01295,HF568_01410,dnaJ,HF568_01640,HF568_01825,HF568_02120,HF568_02255,HF568_02445,nifA,HF568_02650,HF568_02855,HF568_02895,HF568_02975,recB,recD,HF568_03125,HF568_03130,HF568_03185,HF568_03195,HF568_03235,mutL,rpoE,hcp,HF568_04390,HF568_04660,H…
GO Process	GO:0007165	Signal transduction	37	50	1.75401	top	0.0075	ks	STRG0A63WPG.JABBHS010000009.1_prot_MBU2721714.1_,STRG0A63WPG.JABBHS010000009.1_prot_MBU2721716.1_,STRG0A63WPG.JABBHS010000038.1_prot_MBU2721881.1_,STRG0A63WPG.JABBHS010000038.1_prot_MBU2721882.1_,STRG0A63WPG.JABBHS010000039.1_prot_MBU2721889.1_,STRG0A63WPG.JABBHS010000042.1_prot_MBU2721909.1_,STRG0A63WPG.JABBHS010000046.1_prot_MBU2721953.1_,STRG0A63WPG.JABBHS010000071.1_prot_MBU2722148.1_,STRG0A6…	HF568_00365,HF568_00375,HF568_01255,HF568_01260,HF568_01295,HF568_01410,HF568_01640,nifA,HF568_02650,HF568_03125,HF568_03130,HF568_04690,HF568_06530,HF568_06535,HF568_07050,HF568_07055,HF568_07105,HF568_07335,HF568_07340,HF568_07590,HF568_07595,HF568_10010,HF568_10015,HF568_10525,HF568_10530,pgeF,HF568_12300,HF568_12310,ntrC,HF568_12540,HF568_13155,HF568_13160,phoR,phoB,HF568_14845,HF568_15875,hp…
GO Process	GO:0043412	Macromolecule modification	96	141	0.990411	top	0.0084	ks	STRG0A63WPG.JABBHS010000007.1_prot_MBU2721701.1_,STRG0A63WPG.JABBHS010000008.1_prot_MBU2721707.1_,STRG0A63WPG.JABBHS010000009.1_prot_MBU2721716.1_,STRG0A63WPG.JABBHS010000011.1_prot_MBU2721729.1_,STRG0A63WPG.JABBHS010000011.1_prot_MBU2721731.1_,STRG0A63WPG.JABBHS010000012.1_prot_MBU2721736.1_,STRG0A63WPG.JABBHS010000012.1_prot_MBU2721739.1_,STRG0A63WPG.JABBHS010000012.1_prot_MBU2721743.1_,STRG0A6…	rsmH,HF568_00330,HF568_00375,map,gluQ,HF568_00475,HF568_00490,HF568_00515,HF568_01050,HF568_01255,rlmB,HF568_01750,acpS,thiS,HF568_02225,lipA,lipB,rimO,HF568_03130,rsmA,rimI,tsaB,HF568_03670,HF568_03680,tgt,rlmN,tsaE,HF568_03885,HF568_04170,truA,rsmG,gidA,mnmE,HF568_04745,HF568_04905,HF568_05950,dusA,prmB,HF568_06465,HF568_06520,HF568_06530,tsaD,HF568_07020,HF568_07025,HF568_07055,HF568_07260,HF5…
GO Process	GO:0006163	Purine nucleotide metabolic process	61	74	1.22745	top	0.0092	ks	STRG0A63WPG.JABBHS010000003.1_prot_MBU2721651.1_,STRG0A63WPG.JABBHS010000003.1_prot_MBU2721652.1_,STRG0A63WPG.JABBHS010000004.1_prot_MBU2721659.1_,STRG0A63WPG.JABBHS010000005.1_prot_MBU2721665.1_,STRG0A63WPG.JABBHS010000005.1_prot_MBU2721679.1_,STRG0A63WPG.JABBHS010000006.1_prot_MBU2721682.1_,STRG0A63WPG.JABBHS010000017.1_prot_MBU2721750.1_,STRG0A63WPG.JABBHS010000018.1_prot_MBU2721753.1_,STRG0A6…	purD,purH,HF568_00075,HF568_00105,folD,HF568_00195,HF568_00550,pgi,eno,HF568_02760,HF568_03480,coaBC,HF568_03710,HF568_03725,ndk,purL,atpF,HF568_05230,HF568_05235,atpG,atpD,HF568_05250,pdhA,HF568_06605,HF568_06610,HF568_06620,HF568_06640,pyk,pgi,HF568_07350,HF568_07630,guaA,guaB,HF568_07965,HF568_08365,acs,purM,HF568_08840,coaD,HF568_09320,HF568_09815,accC,HF568_11160,atpC,HF568_12250,HF568_13400…
GO Process	GO:0022607	Cellular component assembly	46	73	0.549453	bottom	0.0092	ks	STRG0A63WPG.JABBHS010000005.1_prot_MBU2721672.1_,STRG0A63WPG.JABBHS010000007.1_prot_MBU2721689.1_,STRG0A63WPG.JABBHS010000007.1_prot_MBU2721699.1_,STRG0A63WPG.JABBHS010000032.1_prot_MBU2721840.1_,STRG0A63WPG.JABBHS010000045.1_prot_MBU2721931.1_,STRG0A63WPG.JABBHS010000070.1_prot_MBU2722119.1_,STRG0A63WPG.JABBHS010000071.1_prot_MBU2722145.1_,STRG0A63WPG.JABBHS010000108.1_prot_MBU2722343.1_,STRG0A6…	imuA,HF568_00235,HF568_00285,HF568_01045,apbC,HF568_02490,HF568_02620,HF568_03660,dsbD,HF568_04695,typA,HF568_04740,HF568_04810,HF568_05675,minC,HF568_07150,zapD,rplT,cyaY,bamA,HF568_09630,ccsB,HF568_09865,HF568_09875,HF568_09880,HF568_10040,ftsZ,secB,ybgF,HF568_12455,erpA,bamB,rsfS,HF568_14590,HF568_15515,HF568_15775,iscU,iscA,hscB,hscA,iscX,HF568_16335,lptC,lptA,bamC,HF568_18145
GO Process	GO:0023052	Signaling	40	53	1.68588	top	0.0092	ks	STRG0A63WPG.JABBHS010000009.1_prot_MBU2721714.1_,STRG0A63WPG.JABBHS010000009.1_prot_MBU2721716.1_,STRG0A63WPG.JABBHS010000038.1_prot_MBU2721881.1_,STRG0A63WPG.JABBHS010000038.1_prot_MBU2721882.1_,STRG0A63WPG.JABBHS010000039.1_prot_MBU2721889.1_,STRG0A63WPG.JABBHS010000042.1_prot_MBU2721909.1_,STRG0A63WPG.JABBHS010000046.1_prot_MBU2721953.1_,STRG0A63WPG.JABBHS010000071.1_prot_MBU2722148.1_,STRG0A6…	HF568_00365,HF568_00375,HF568_01255,HF568_01260,HF568_01295,HF568_01410,HF568_01640,nifA,HF568_02650,HF568_03125,HF568_03130,HF568_04690,HF568_06530,HF568_06535,HF568_07050,HF568_07055,HF568_07105,HF568_07335,HF568_07340,HF568_07590,HF568_07595,HF568_08130,HF568_10010,HF568_10015,HF568_10330,HF568_10340,HF568_10525,HF568_10530,pgeF,HF568_12300,HF568_12310,ntrC,HF568_12540,HF568_13155,HF568_13160,…
GO Function	GO:0003735	Structural constituent of ribosome	54	55	2.32322	bottom	3.7e-19	ks	STRG0A63WPG.JABBHS010000045.1_prot_MBU2721938.1_,STRG0A63WPG.JABBHS010000045.1_prot_MBU2721939.1_,STRG0A63WPG.JABBHS010000060.1_prot_MBU2722035.1_,STRG0A63WPG.JABBHS010000101.1_prot_MBU2722287.1_,STRG0A63WPG.JABBHS010000101.1_prot_MBU2722288.1_,STRG0A63WPG.JABBHS010000101.1_prot_MBU2722289.1_,STRG0A63WPG.JABBHS010000101.1_prot_MBU2722290.1_,STRG0A63WPG.JABBHS010000101.1_prot_MBU2722291.1_,STRG0A6…	rpmG,rpmB,rpmE,rpsJ,rplC,rplD,rplW,rplB,rpsS,rplV,rpsC,rplP,rpmC,rpsQ,rplN,rplX,rplE,HF568_03440,rpsH,rplF,rplR,rpsE,rpmD,rplO,rpsM,rpsK,rpsD,rplQ,rpsI,rplM,rplK,HF568_04605,HF568_07165,rpmI,rplT,rpsO,rpmF,rpsA,rpsB,rpsG,rpsL,rplL,rplJ,rplA,rpsF,HF568_14410,rplI,rpmH,rplU,rpmA,rpsU,rplS,rpsP,rpsT
GO Function	GO:0005198	Structural molecule activity	61	73	2.19162	bottom	3.37e-18	ks	STRG0A63WPG.JABBHS010000044.1_prot_MBU2721914.1_,STRG0A63WPG.JABBHS010000044.1_prot_MBU2721915.1_,STRG0A63WPG.JABBHS010000045.1_prot_MBU2721938.1_,STRG0A63WPG.JABBHS010000045.1_prot_MBU2721939.1_,STRG0A63WPG.JABBHS010000048.1_prot_MBU2721978.1_,STRG0A63WPG.JABBHS010000060.1_prot_MBU2722035.1_,STRG0A63WPG.JABBHS010000101.1_prot_MBU2722287.1_,STRG0A63WPG.JABBHS010000101.1_prot_MBU2722288.1_,STRG0A6…	HF568_01440,HF568_01445,rpmG,rpmB,HF568_01770,rpmE,rpsJ,rplC,rplD,rplW,rplB,rpsS,rplV,rpsC,rplP,rpmC,rpsQ,rplN,rplX,rplE,HF568_03440,rpsH,rplF,rplR,rpsE,rpmD,rplO,rpsM,rpsK,rpsD,rplQ,rpsI,rplM,rplK,HF568_04605,HF568_07165,rpmI,rplT,HF568_08320,HF568_09075,rpsO,rpmF,HF568_12990,HF568_13030,rpsA,rpsB,rpsG,rpsL,rplL,rplJ,rplA,rpsF,HF568_14410,rplI,rpmH,rplU,rpmA,rpsU,rplS,rpsP,rpsT
GO Function	GO:0019843	rRNA binding	41	41	2.00574	bottom	1.41e-10	ks	STRG0A63WPG.JABBHS010000048.1_prot_MBU2721979.1_,STRG0A63WPG.JABBHS010000048.1_prot_MBU2721980.1_,STRG0A63WPG.JABBHS010000060.1_prot_MBU2722035.1_,STRG0A63WPG.JABBHS010000101.1_prot_MBU2722288.1_,STRG0A63WPG.JABBHS010000101.1_prot_MBU2722289.1_,STRG0A63WPG.JABBHS010000101.1_prot_MBU2722290.1_,STRG0A63WPG.JABBHS010000101.1_prot_MBU2722291.1_,STRG0A63WPG.JABBHS010000101.1_prot_MBU2722292.1_,STRG0A6…	rnc,HF568_01780,rpmE,rplC,rplD,rplW,rplB,rpsS,rplV,rpsC,rplP,rpsQ,rplN,rplX,rplE,HF568_03440,rpsH,rplF,rplR,rpsE,rplO,infA,rpsM,rpsK,rpsD,rlmN,rplK,HF568_04605,typA,HF568_07165,rplT,rpsO,rpsG,rpsL,rplJ,rplA,rpsF,HF568_14410,rplI,rplU,rpsT
GO Function	GO:0022857	Transmembrane transporter activity	197	335	1.01506	bottom	1.41e-09	ks	STRG0A63WPG.JABBHS010000005.1_prot_MBU2721680.1_,STRG0A63WPG.JABBHS010000006.1_prot_MBU2721685.1_,STRG0A63WPG.JABBHS010000006.1_prot_MBU2721686.1_,STRG0A63WPG.JABBHS010000023.1_prot_MBU2721778.1_,STRG0A63WPG.JABBHS010000025.1_prot_MBU2721785.1_,STRG0A63WPG.JABBHS010000030.1_prot_MBU2721834.1_,STRG0A63WPG.JABBHS010000042.1_prot_MBU2721910.1_,STRG0A63WPG.JABBHS010000042.1_prot_MBU2721911.1_,STRG0A6…	HF568_00185,HF568_00215,HF568_00220,HF568_00715,petA,HF568_01015,HF568_01420,HF568_01425,HF568_01520,HF568_01725,HF568_01760,pstC,HF568_01810,HF568_01915,HF568_02050,HF568_02125,HF568_02135,HF568_02140,HF568_02145,HF568_02150,HF568_02245,nuoG,HF568_02530,HF568_02535,HF568_02695,HF568_02700,HF568_02805,HF568_02840,HF568_02865,HF568_02995,HF568_03000,HF568_03015,HF568_03160,secY,secD,secF,cydC,cydD…
GO Function	GO:0015318	Inorganic molecular entity transmembrane transporter activity	63	100	1.09496	bottom	0.0012	ks	STRG0A63WPG.JABBHS010000025.1_prot_MBU2721785.1_,STRG0A63WPG.JABBHS010000030.1_prot_MBU2721834.1_,STRG0A63WPG.JABBHS010000047.1_prot_MBU2721976.1_,STRG0A63WPG.JABBHS010000049.1_prot_MBU2721985.1_,STRG0A63WPG.JABBHS010000049.1_prot_MBU2721986.1_,STRG0A63WPG.JABBHS010000061.1_prot_MBU2722050.1_,STRG0A63WPG.JABBHS010000061.1_prot_MBU2722051.1_,STRG0A63WPG.JABBHS010000061.1_prot_MBU2722052.1_,STRG0A6…	petA,HF568_01015,HF568_01760,pstC,HF568_01810,HF568_02140,HF568_02145,HF568_02150,HF568_02530,HF568_03015,HF568_03160,HF568_04485,HF568_04775,petA,kch,atpF,HF568_05230,HF568_05235,atpG,atpD,HF568_05250,HF568_06565,HF568_06570,HF568_06660,crcB,HF568_07435,HF568_07585,HF568_08100,HF568_08470,kdpC,HF568_08765,HF568_08865,HF568_08870,HF568_09615,HF568_09620,HF568_09970,kdpA,HF568_10545,HF568_11305,at…
GO Function	GO:0015562	Efflux transmembrane transporter activity	18	23	1.78342	bottom	0.0029	afc	STRG0A63WPG.JABBHS010000023.1_prot_MBU2721778.1_,STRG0A63WPG.JABBHS010000042.1_prot_MBU2721911.1_,STRG0A63WPG.JABBHS010000060.1_prot_MBU2722033.1_,STRG0A63WPG.JABBHS010000079.1_prot_MBU2722187.1_,STRG0A63WPG.JABBHS010000130.1_prot_MBU2722475.1_,STRG0A63WPG.JABBHS010000140.1_prot_MBU2722499.1_,STRG0A63WPG.JABBHS010000148.1_prot_MBU2722520.1_,STRG0A63WPG.JABBHS010000212.1_prot_MBU2723032.1_,STRG0A6…	HF568_00715,HF568_01425,HF568_02050,HF568_02840,HF568_04415,HF568_04535,HF568_04650,HF568_07380,HF568_08025,HF568_11025,HF568_11035,HF568_11585,HF568_13130,HF568_15280,HF568_15740,HF568_17170,HF568_17420,HF568_17845
GO Function	GO:0043565	Sequence-specific DNA binding	18	26	2.47345	top	0.0029	afc	STRG0A63WPG.JABBHS010000009.1_prot_MBU2721714.1_,STRG0A63WPG.JABBHS010000038.1_prot_MBU2721882.1_,STRG0A63WPG.JABBHS010000045.1_prot_MBU2721918.1_,STRG0A63WPG.JABBHS010000077.1_prot_MBU2722182.1_,STRG0A63WPG.JABBHS010000128.1_prot_MBU2722469.1_,STRG0A63WPG.JABBHS010000150.1_prot_MBU2722527.1_,STRG0A63WPG.JABBHS010000195.1_prot_MBU2722866.1_,STRG0A63WPG.JABBHS010000196.1_prot_MBU2722871.1_,STRG0A6…	HF568_00365,HF568_01260,HF568_01465,HF568_02815,HF568_04385,HF568_04690,HF568_06510,HF568_06535,HF568_07340,HF568_08410,HF568_09245,HF568_10460,HF568_12300,dnaA,ntrC,lon,HF568_15875,HF568_17185
GO Function	GO:0016614	Oxidoreductase activity, acting on CH-OH group of donors	40	48	1.53836	top	0.0039	ks	STRG0A63WPG.JABBHS010000007.1_prot_MBU2721691.1_,STRG0A63WPG.JABBHS010000012.1_prot_MBU2721737.1_,STRG0A63WPG.JABBHS010000034.1_prot_MBU2721855.1_,STRG0A63WPG.JABBHS010000037.1_prot_MBU2721880.1_,STRG0A63WPG.JABBHS010000051.1_prot_MBU2722011.1_,STRG0A63WPG.JABBHS010000055.1_prot_MBU2722021.1_,STRG0A63WPG.JABBHS010000060.1_prot_MBU2722034.1_,STRG0A63WPG.JABBHS010000065.1_prot_MBU2722062.1_,STRG0A6…	murB,HF568_00480,HF568_01120,HF568_01250,HF568_01940,HF568_01990,HF568_02055,HF568_02205,HF568_02455,icd,pdxA,HF568_03260,HF568_04885,HF568_05565,HF568_06425,HF568_06495,HF568_07445,HF568_07450,guaB,ribD,leuB,HF568_08575,HF568_08640,HF568_09380,hisD,HF568_10650,HF568_10835,HF568_10935,ilvC,HF568_11360,HF568_11415,rfbD,HF568_13450,HF568_13745,gnd,HF568_15480,HF568_15550,HF568_15860,HF568_16315,HF5…
GO Function	GO:0140640	Catalytic activity, acting on a nucleic acid	169	265	0.678915	top	0.0039	ks	STRG0A63WPG.JABBHS010000001.1_prot_MBU2721646.1_,STRG0A63WPG.JABBHS010000005.1_prot_MBU2721673.1_,STRG0A63WPG.JABBHS010000007.1_prot_MBU2721701.1_,STRG0A63WPG.JABBHS010000007.1_prot_MBU2721704.1_,STRG0A63WPG.JABBHS010000009.1_prot_MBU2721713.1_,STRG0A63WPG.JABBHS010000011.1_prot_MBU2721731.1_,STRG0A63WPG.JABBHS010000011.1_prot_MBU2721735.1_,STRG0A63WPG.JABBHS010000012.1_prot_MBU2721743.1_,STRG0A6…	HF568_00005,HF568_00145,rsmH,HF568_00315,rng,gluQ,recA,HF568_00515,HF568_00635,recG,HF568_01050,uvrC,uvrB,HF568_01375,rlmB,HF568_01495,metG,HF568_01735,rnc,HF568_01995,HF568_02040,HF568_02065,HF568_02255,HF568_02275,HF568_02385,glyQ,HF568_02975,recB,recD,gltX,rsmA,HF568_03310,rpoA,HF568_03680,queA,tgt,hisS,rlmN,miaA,mutL,HF568_04060,HF568_04170,truA,HF568_04490,rsmG,HF568_04660,HF568_04745,polA,H…
GO Function	GO:0015075	Ion transmembrane transporter activity	70	117	0.940399	bottom	0.0042	ks	STRG0A63WPG.JABBHS010000025.1_prot_MBU2721785.1_,STRG0A63WPG.JABBHS010000030.1_prot_MBU2721834.1_,STRG0A63WPG.JABBHS010000047.1_prot_MBU2721976.1_,STRG0A63WPG.JABBHS010000061.1_prot_MBU2722050.1_,STRG0A63WPG.JABBHS010000061.1_prot_MBU2722051.1_,STRG0A63WPG.JABBHS010000061.1_prot_MBU2722052.1_,STRG0A63WPG.JABBHS010000065.1_prot_MBU2722070.1_,STRG0A63WPG.JABBHS010000071.1_prot_MBU2722127.1_,STRG0A6…	petA,HF568_01015,HF568_01760,HF568_02140,HF568_02145,HF568_02150,HF568_02245,HF568_02530,HF568_03015,HF568_03160,HF568_04400,HF568_04485,HF568_04525,HF568_04775,petA,kch,atpF,HF568_05230,HF568_05235,atpG,atpD,HF568_05250,HF568_06565,HF568_06570,HF568_06660,crcB,HF568_07435,HF568_07585,HF568_07635,HF568_08025,HF568_08100,HF568_08470,kdpC,HF568_08675,HF568_08765,HF568_08865,HF568_08870,HF568_09615,…
GO Function	GO:0015399	Primary active transmembrane transporter activity	62	87	0.993035	bottom	0.0042	ks	STRG0A63WPG.JABBHS010000006.1_prot_MBU2721685.1_,STRG0A63WPG.JABBHS010000006.1_prot_MBU2721686.1_,STRG0A63WPG.JABBHS010000025.1_prot_MBU2721785.1_,STRG0A63WPG.JABBHS010000047.1_prot_MBU2721976.1_,STRG0A63WPG.JABBHS010000061.1_prot_MBU2722049.1_,STRG0A63WPG.JABBHS010000061.1_prot_MBU2722050.1_,STRG0A63WPG.JABBHS010000061.1_prot_MBU2722051.1_,STRG0A63WPG.JABBHS010000061.1_prot_MBU2722052.1_,STRG0A6…	HF568_00215,HF568_00220,petA,HF568_01760,HF568_02135,HF568_02140,HF568_02145,HF568_02150,nuoG,HF568_02865,HF568_03015,HF568_03160,secD,secF,cydC,cydD,HF568_04345,HF568_04485,HF568_04775,petA,HF568_05235,atpD,HF568_05350,HF568_06565,HF568_06570,HF568_06660,HF568_07435,HF568_07610,HF568_08100,HF568_08470,kdpC,HF568_08765,HF568_09615,HF568_09620,kdpA,HF568_10545,HF568_10775,HF568_10780,HF568_11305,s…
GO Function	GO:0015267	Channel activity	30	50	1.14899	bottom	0.0043	ks	STRG0A63WPG.JABBHS010000071.1_prot_MBU2722127.1_,STRG0A63WPG.JABBHS010000076.1_prot_MBU2722180.1_,STRG0A63WPG.JABBHS010000150.1_prot_MBU2722529.1_,STRG0A63WPG.JABBHS010000151.1_prot_MBU2722532.1_,STRG0A63WPG.JABBHS010000161.1_prot_MBU2722627.1_,STRG0A63WPG.JABBHS010000161.1_prot_MBU2722628.1_,STRG0A63WPG.JABBHS010000161.1_prot_MBU2722629.1_,STRG0A63WPG.JABBHS010000161.1_prot_MBU2722630.1_,STRG0A6…	HF568_02530,HF568_02805,HF568_04700,HF568_04720,atpF,HF568_05230,HF568_05235,atpG,atpD,HF568_05250,HF568_05550,HF568_07085,HF568_07865,HF568_07940,HF568_08020,HF568_08865,HF568_08870,HF568_09970,HF568_10045,HF568_10130,HF568_11525,atpC,HF568_11835,HF568_12465,HF568_13270,HF568_13755,HF568_14990,mscL,HF568_16365,HF568_16525
GO Function	GO:0140097	Catalytic activity, acting on DNA	67	141	1.06502	top	0.0043	ks	STRG0A63WPG.JABBHS010000001.1_prot_MBU2721646.1_,STRG0A63WPG.JABBHS010000005.1_prot_MBU2721673.1_,STRG0A63WPG.JABBHS010000011.1_prot_MBU2721735.1_,STRG0A63WPG.JABBHS010000012.1_prot_MBU2721743.1_,STRG0A63WPG.JABBHS010000020.1_prot_MBU2721764.1_,STRG0A63WPG.JABBHS010000023.1_prot_MBU2721775.1_,STRG0A63WPG.JABBHS010000034.1_prot_MBU2721848.1_,STRG0A63WPG.JABBHS010000034.1_prot_MBU2721856.1_,STRG0A6…	HF568_00005,HF568_00145,recA,HF568_00515,HF568_00635,recG,uvrC,uvrB,HF568_01375,HF568_01495,HF568_01735,HF568_02255,HF568_02975,recB,recD,mutL,HF568_04060,polA,HF568_04855,polX,holA,prmB,xth,xth,HF568_06950,topA,HF568_07190,xseB,HF568_07465,HF568_08120,HF568_08185,HF568_08500,HF568_08535,HF568_08580,HF568_08620,uvrC,dnaE,HF568_09585,dnaQ,HF568_11190,HF568_11225,ruvC,ruvA,ruvB,HF568_12575,topA,HF5…
GO Function	GO:0022890	Inorganic cation transmembrane transporter activity	49	76	1.05005	bottom	0.0057	ks	STRG0A63WPG.JABBHS010000025.1_prot_MBU2721785.1_,STRG0A63WPG.JABBHS010000047.1_prot_MBU2721976.1_,STRG0A63WPG.JABBHS010000061.1_prot_MBU2722050.1_,STRG0A63WPG.JABBHS010000061.1_prot_MBU2722051.1_,STRG0A63WPG.JABBHS010000061.1_prot_MBU2722052.1_,STRG0A63WPG.JABBHS010000082.1_prot_MBU2722220.1_,STRG0A63WPG.JABBHS010000087.1_prot_MBU2722245.1_,STRG0A63WPG.JABBHS010000135.1_prot_MBU2722489.1_,STRG0A6…	petA,HF568_01760,HF568_02140,HF568_02145,HF568_02150,HF568_03015,HF568_03160,HF568_04485,HF568_04775,petA,kch,atpF,HF568_05230,HF568_05235,atpG,atpD,HF568_05250,HF568_06565,HF568_06570,HF568_06660,HF568_07435,HF568_07585,HF568_08100,HF568_08470,kdpC,HF568_08765,HF568_09615,HF568_09620,kdpA,HF568_10545,HF568_11305,atpC,HF568_12270,kch,HF568_12960,HF568_13800,mgtA,HF568_15235,HF568_15260,HF568_1600…
GO Function	GO:0016616	Oxidoreductase activity, acting on the CH-OH group of donors, NAD or NADP as acceptor	38	46	1.39063	top	0.0065	ks	STRG0A63WPG.JABBHS010000007.1_prot_MBU2721691.1_,STRG0A63WPG.JABBHS010000012.1_prot_MBU2721737.1_,STRG0A63WPG.JABBHS010000034.1_prot_MBU2721855.1_,STRG0A63WPG.JABBHS010000037.1_prot_MBU2721880.1_,STRG0A63WPG.JABBHS010000051.1_prot_MBU2722011.1_,STRG0A63WPG.JABBHS010000055.1_prot_MBU2722021.1_,STRG0A63WPG.JABBHS010000060.1_prot_MBU2722034.1_,STRG0A63WPG.JABBHS010000065.1_prot_MBU2722062.1_,STRG0A6…	murB,HF568_00480,HF568_01120,HF568_01250,HF568_01940,HF568_01990,HF568_02055,HF568_02205,HF568_02455,icd,pdxA,HF568_03260,HF568_04885,HF568_06425,HF568_06495,HF568_07445,HF568_07450,guaB,ribD,leuB,HF568_08575,HF568_08640,HF568_09380,hisD,HF568_10650,HF568_10835,HF568_10935,ilvC,HF568_11360,rfbD,HF568_13450,HF568_13745,gnd,HF568_15480,HF568_15550,HF568_15860,HF568_16315,HF568_16465
GO Function	GO:0015078	Proton transmembrane transporter activity	18	23	1.58065	bottom	0.0075	afc	STRG0A63WPG.JABBHS010000025.1_prot_MBU2721785.1_,STRG0A63WPG.JABBHS010000061.1_prot_MBU2722050.1_,STRG0A63WPG.JABBHS010000061.1_prot_MBU2722051.1_,STRG0A63WPG.JABBHS010000061.1_prot_MBU2722052.1_,STRG0A63WPG.JABBHS010000151.1_prot_MBU2722542.1_,STRG0A63WPG.JABBHS010000151.1_prot_MBU2722543.1_,STRG0A63WPG.JABBHS010000161.1_prot_MBU2722627.1_,STRG0A63WPG.JABBHS010000161.1_prot_MBU2722628.1_,STRG0A6…	petA,HF568_02140,HF568_02145,HF568_02150,HF568_04775,petA,atpF,HF568_05230,HF568_05235,atpG,atpD,HF568_05250,HF568_06565,HF568_06570,HF568_09615,HF568_09620,atpC,HF568_16865
GO Function	GO:0020037	Heme binding	17	21	1.61788	bottom	0.0075	afc	STRG0A63WPG.JABBHS010000025.1_prot_MBU2721783.1_,STRG0A63WPG.JABBHS010000061.1_prot_MBU2722051.1_,STRG0A63WPG.JABBHS010000071.1_prot_MBU2722129.1_,STRG0A63WPG.JABBHS010000151.1_prot_MBU2722535.1_,STRG0A63WPG.JABBHS010000151.1_prot_MBU2722541.1_,STRG0A63WPG.JABBHS010000196.1_prot_MBU2722872.1_,STRG0A63WPG.JABBHS010000196.1_prot_MBU2722875.1_,STRG0A63WPG.JABBHS010000196.1_prot_MBU2722878.1_,STRG0A6…	HF568_00740,HF568_02145,HF568_02540,apaG,HF568_04770,HF568_06540,HF568_06555,HF568_06570,HF568_09185,HF568_09625,HF568_09630,ccsB,HF568_09790,cysI,HF568_13935,HF568_14785,HF568_16875
GO Function	GO:0022804	Active transmembrane transporter activity	71	109	0.915576	bottom	0.0075	ks	STRG0A63WPG.JABBHS010000006.1_prot_MBU2721685.1_,STRG0A63WPG.JABBHS010000006.1_prot_MBU2721686.1_,STRG0A63WPG.JABBHS010000025.1_prot_MBU2721785.1_,STRG0A63WPG.JABBHS010000047.1_prot_MBU2721976.1_,STRG0A63WPG.JABBHS010000049.1_prot_MBU2721985.1_,STRG0A63WPG.JABBHS010000049.1_prot_MBU2721986.1_,STRG0A63WPG.JABBHS010000061.1_prot_MBU2722049.1_,STRG0A63WPG.JABBHS010000061.1_prot_MBU2722050.1_,STRG0A6…	HF568_00215,HF568_00220,petA,HF568_01760,pstC,HF568_01810,HF568_02135,HF568_02140,HF568_02145,HF568_02150,nuoG,HF568_02865,HF568_03015,HF568_03160,secD,secF,cydC,cydD,HF568_04345,HF568_04485,HF568_04775,petA,HF568_05235,atpD,HF568_05350,HF568_05720,HF568_06565,HF568_06570,HF568_06660,HF568_07435,HF568_07585,HF568_07610,HF568_07635,HF568_08100,HF568_08470,kdpC,HF568_08765,HF568_09615,HF568_09620,k…
GO Function	GO:0022853	Active ion transmembrane transporter activity	38	53	1.29232	bottom	0.0075	ks	STRG0A63WPG.JABBHS010000025.1_prot_MBU2721785.1_,STRG0A63WPG.JABBHS010000047.1_prot_MBU2721976.1_,STRG0A63WPG.JABBHS010000061.1_prot_MBU2722050.1_,STRG0A63WPG.JABBHS010000061.1_prot_MBU2722051.1_,STRG0A63WPG.JABBHS010000061.1_prot_MBU2722052.1_,STRG0A63WPG.JABBHS010000082.1_prot_MBU2722220.1_,STRG0A63WPG.JABBHS010000087.1_prot_MBU2722245.1_,STRG0A63WPG.JABBHS010000135.1_prot_MBU2722489.1_,STRG0A6…	petA,HF568_01760,HF568_02140,HF568_02145,HF568_02150,HF568_03015,HF568_03160,HF568_04485,HF568_04775,petA,HF568_05235,atpD,HF568_06565,HF568_06570,HF568_06660,HF568_07435,HF568_08100,HF568_08470,kdpC,HF568_08765,HF568_09615,HF568_09620,kdpA,HF568_10545,HF568_11305,HF568_12270,pstB,HF568_13800,mgtA,HF568_14530,HF568_15235,HF568_15260,HF568_16005,HF568_16025,HF568_16175,HF568_16390,HF568_16865,HF56…
GO Function	GO:0000287	Magnesium ion binding	76	94	0.999997	top	0.0078	ks	STRG0A63WPG.JABBHS010000005.1_prot_MBU2721673.1_,STRG0A63WPG.JABBHS010000006.1_prot_MBU2721681.1_,STRG0A63WPG.JABBHS010000007.1_prot_MBU2721698.1_,STRG0A63WPG.JABBHS010000007.1_prot_MBU2721704.1_,STRG0A63WPG.JABBHS010000011.1_prot_MBU2721732.1_,STRG0A63WPG.JABBHS010000012.1_prot_MBU2721736.1_,STRG0A63WPG.JABBHS010000012.1_prot_MBU2721739.1_,STRG0A63WPG.JABBHS010000021.1_prot_MBU2721771.1_,STRG0A6…	HF568_00145,glmM,HF568_00280,HF568_00315,thiL,HF568_00475,HF568_00490,HF568_00670,eno,acpS,HF568_01950,ilvD,sucC,icd,pdxA,HF568_03275,glmM,dut,HF568_03725,HF568_03770,glmU,HF568_06610,pyk,HF568_07090,HF568_07270,HF568_07360,HF568_07365,HF568_07435,HF568_07620,HF568_07810,ribB,leuB,ribB,pheS,HF568_08315,HF568_08470,HF568_09085,HF568_09390,HF568_09655,HF568_10115,rnhA,pnp,HF568_10475,HF568_10545,il…
GO Function	GO:0008324	Cation transmembrane transporter activity	58	98	0.88605	bottom	0.0078	ks	STRG0A63WPG.JABBHS010000025.1_prot_MBU2721785.1_,STRG0A63WPG.JABBHS010000047.1_prot_MBU2721976.1_,STRG0A63WPG.JABBHS010000061.1_prot_MBU2722050.1_,STRG0A63WPG.JABBHS010000061.1_prot_MBU2722051.1_,STRG0A63WPG.JABBHS010000061.1_prot_MBU2722052.1_,STRG0A63WPG.JABBHS010000065.1_prot_MBU2722070.1_,STRG0A63WPG.JABBHS010000082.1_prot_MBU2722220.1_,STRG0A63WPG.JABBHS010000087.1_prot_MBU2722245.1_,STRG0A6…	petA,HF568_01760,HF568_02140,HF568_02145,HF568_02150,HF568_02245,HF568_03015,HF568_03160,HF568_04400,HF568_04485,HF568_04525,HF568_04775,petA,kch,atpF,HF568_05230,HF568_05235,atpG,atpD,HF568_05250,HF568_06565,HF568_06570,HF568_06660,HF568_07435,HF568_07585,HF568_07635,HF568_08025,HF568_08100,HF568_08470,kdpC,HF568_08675,HF568_08765,HF568_09615,HF568_09620,HF568_09775,kdpA,HF568_10545,HF568_11025,…
GO Function	GO:0016810	Hydrolase activity, acting on carbon-nitrogen (but not peptide) bonds	37	48	1.29177	top	0.0078	ks	STRG0A63WPG.JABBHS010000003.1_prot_MBU2721652.1_,STRG0A63WPG.JABBHS010000005.1_prot_MBU2721679.1_,STRG0A63WPG.JABBHS010000032.1_prot_MBU2721838.1_,STRG0A63WPG.JABBHS010000034.1_prot_MBU2721854.1_,STRG0A63WPG.JABBHS010000045.1_prot_MBU2721930.1_,STRG0A63WPG.JABBHS010000073.1_prot_MBU2722167.1_,STRG0A63WPG.JABBHS010000108.1_prot_MBU2722344.1_,STRG0A63WPG.JABBHS010000111.1_prot_MBU2722365.1_,STRG0A6…	purH,folD,HF568_01035,HF568_01115,HF568_01525,ampD,HF568_03670,HF568_03775,HF568_04055,HF568_05745,def,ribD,HF568_07850,HF568_08450,HF568_09310,hisH,HF568_09985,pyrC,pgeF,def,HF568_10710,HF568_10740,HF568_11200,dapE,HF568_12035,HF568_13785,HF568_14185,HF568_14235,HF568_14300,HF568_14325,HF568_14330,HF568_15580,hpnK,HF568_17465,HF568_17500,aguB,HF568_17880
GO Function	GO:0046906	Tetrapyrrole binding	18	22	1.53903	bottom	0.0078	afc	STRG0A63WPG.JABBHS010000025.1_prot_MBU2721783.1_,STRG0A63WPG.JABBHS010000061.1_prot_MBU2722051.1_,STRG0A63WPG.JABBHS010000071.1_prot_MBU2722129.1_,STRG0A63WPG.JABBHS010000151.1_prot_MBU2722535.1_,STRG0A63WPG.JABBHS010000151.1_prot_MBU2722541.1_,STRG0A63WPG.JABBHS010000196.1_prot_MBU2722872.1_,STRG0A63WPG.JABBHS010000196.1_prot_MBU2722875.1_,STRG0A63WPG.JABBHS010000196.1_prot_MBU2722878.1_,STRG0A6…	HF568_00740,HF568_02145,HF568_02540,apaG,HF568_04770,HF568_06540,HF568_06555,HF568_06570,HF568_09185,HF568_09625,HF568_09630,ccsB,HF568_09790,cysI,HF568_13935,HF568_14785,HF568_16875,hpnJ
GO Component	GO:0005840	Ribosome	59	60	2.26605	bottom	7e-21	ks	STRG0A63WPG.JABBHS010000004.1_prot_MBU2721664.1_,STRG0A63WPG.JABBHS010000045.1_prot_MBU2721938.1_,STRG0A63WPG.JABBHS010000045.1_prot_MBU2721939.1_,STRG0A63WPG.JABBHS010000060.1_prot_MBU2722035.1_,STRG0A63WPG.JABBHS010000101.1_prot_MBU2722287.1_,STRG0A63WPG.JABBHS010000101.1_prot_MBU2722288.1_,STRG0A63WPG.JABBHS010000101.1_prot_MBU2722289.1_,STRG0A63WPG.JABBHS010000101.1_prot_MBU2722290.1_,STRG0A6…	HF568_00100,rpmG,rpmB,rpmE,rpsJ,rplC,rplD,rplW,rplB,rpsS,rplV,rpsC,rplP,rpmC,rpsQ,rplN,rplX,rplE,HF568_03440,rpsH,rplF,rplR,rpsE,rpmD,rplO,rpsM,rpsK,rpsD,rplQ,rpsI,rplM,rplK,HF568_04605,HF568_07165,rpmI,rplT,HF568_10105,rpsO,HF568_10470,rpmF,rpsA,rpsB,rpsG,rpsL,rplL,rplJ,rplA,rpsF,HF568_14410,rplI,rpmH,rplU,rpmA,rpsU,rplS,rimM,rpsP,rpsT,raiA
GO Component	GO:0043232	Intracellular non-membrane-bounded organelle	103	129	1.17152	bottom	4.56e-09	ks	STRG0A63WPG.JABBHS010000004.1_prot_MBU2721664.1_,STRG0A63WPG.JABBHS010000039.1_prot_MBU2721884.1_,STRG0A63WPG.JABBHS010000042.1_prot_MBU2721909.1_,STRG0A63WPG.JABBHS010000045.1_prot_MBU2721938.1_,STRG0A63WPG.JABBHS010000045.1_prot_MBU2721939.1_,STRG0A63WPG.JABBHS010000046.1_prot_MBU2721961.1_,STRG0A63WPG.JABBHS010000060.1_prot_MBU2722035.1_,STRG0A63WPG.JABBHS010000069.1_prot_MBU2722114.1_,STRG0A6…	HF568_00100,HF568_01270,HF568_01410,rpmG,rpmB,HF568_01685,rpmE,shc,draG,rpsJ,rplC,rplD,rplW,rplB,rpsS,rplV,rpsC,rplP,rpmC,rpsQ,rplN,rplX,rplE,HF568_03440,rpsH,rplF,rplR,rpsE,rpmD,rplO,rpsM,rpsK,rpsD,rplQ,rpsI,rplM,HF568_04060,rplK,HF568_04605,HF568_05205,HF568_06675,HF568_06680,HF568_06950,topA,HF568_07165,HF568_08065,HF568_08185,rpmI,rplT,HF568_08500,HF568_08535,HF568_09050,HF568_09055,HF568_090…
GO Component	GO:0043229	Intracellular organelle	130	176	0.83463	bottom	7.74e-06	ks	STRG0A63WPG.JABBHS010000004.1_prot_MBU2721664.1_,STRG0A63WPG.JABBHS010000023.1_prot_MBU2721779.1_,STRG0A63WPG.JABBHS010000034.1_prot_MBU2721857.1_,STRG0A63WPG.JABBHS010000039.1_prot_MBU2721884.1_,STRG0A63WPG.JABBHS010000042.1_prot_MBU2721909.1_,STRG0A63WPG.JABBHS010000045.1_prot_MBU2721938.1_,STRG0A63WPG.JABBHS010000045.1_prot_MBU2721939.1_,STRG0A63WPG.JABBHS010000046.1_prot_MBU2721961.1_,STRG0A6…	HF568_00100,amrB,HF568_01135,HF568_01270,HF568_01410,rpmG,rpmB,HF568_01685,HF568_01975,HF568_02015,rpmE,shc,HF568_02480,draG,rpsJ,rplC,rplD,rplW,rplB,rpsS,rplV,rpsC,rplP,rpmC,rpsQ,rplN,rplX,rplE,HF568_03440,rpsH,rplF,rplR,rpsE,rpmD,rplO,rpsM,rpsK,rpsD,rplQ,rpsI,rplM,miaA,HF568_04060,amrA,rplK,HF568_04605,HF568_05205,pdhA,HF568_06675,HF568_06680,HF568_06950,topA,HF568_07165,HF568_07430,HF568_08065…
GO Component	GO:1990904	Ribonucleoprotein complex	18	18	2.24711	bottom	1.17e-05	afc	STRG0A63WPG.JABBHS010000101.1_prot_MBU2722291.1_,STRG0A63WPG.JABBHS010000101.1_prot_MBU2722292.1_,STRG0A63WPG.JABBHS010000101.1_prot_MBU2722293.1_,STRG0A63WPG.JABBHS010000101.1_prot_MBU2722298.1_,STRG0A63WPG.JABBHS010000101.1_prot_MBU2722305.1_,STRG0A63WPG.JABBHS010000101.1_prot_MBU2722306.1_,STRG0A63WPG.JABBHS010000101.1_prot_MBU2722307.1_,STRG0A63WPG.JABBHS010000101.1_prot_MBU2722314.1_,STRG0A6…	rplB,rpsS,rplV,rplN,rpsE,rpmD,rplO,rpsD,HF568_04605,rpmF,rpsB,rpsG,rpsL,rplJ,rplA,rnpA,ffh,raiA
GO Component	GO:0044391	Ribosomal subunit	16	16	2.28651	bottom	3.15e-05	afc	STRG0A63WPG.JABBHS010000101.1_prot_MBU2722291.1_,STRG0A63WPG.JABBHS010000101.1_prot_MBU2722292.1_,STRG0A63WPG.JABBHS010000101.1_prot_MBU2722293.1_,STRG0A63WPG.JABBHS010000101.1_prot_MBU2722298.1_,STRG0A63WPG.JABBHS010000101.1_prot_MBU2722305.1_,STRG0A63WPG.JABBHS010000101.1_prot_MBU2722306.1_,STRG0A63WPG.JABBHS010000101.1_prot_MBU2722307.1_,STRG0A63WPG.JABBHS010000101.1_prot_MBU2722314.1_,STRG0A6…	rplB,rpsS,rplV,rplN,rpsE,rpmD,rplO,rpsD,HF568_04605,rpmF,rpsB,rpsG,rpsL,rplJ,rplA,raiA
GO Component	GO:0042597	Periplasmic space	59	81	1.08486	bottom	9.24e-05	ks	STRG0A63WPG.JABBHS010000004.1_prot_MBU2721661.1_,STRG0A63WPG.JABBHS010000005.1_prot_MBU2721675.1_,STRG0A63WPG.JABBHS010000008.1_prot_MBU2721710.1_,STRG0A63WPG.JABBHS010000025.1_prot_MBU2721783.1_,STRG0A63WPG.JABBHS010000043.1_prot_MBU2721912.1_,STRG0A63WPG.JABBHS010000047.1_prot_MBU2721974.1_,STRG0A63WPG.JABBHS010000049.1_prot_MBU2721988.1_,STRG0A63WPG.JABBHS010000050.1_prot_MBU2722004.1_,STRG0A6…	HF568_00085,dsbG,HF568_00345,HF568_00740,HF568_01430,HF568_01750,HF568_01820,HF568_01905,HF568_02265,HF568_02360,HF568_02425,HF568_03180,HF568_03345,HF568_03860,HF568_04275,HF568_04300,HF568_04615,HF568_04830,HF568_05685,HF568_05760,HF568_06540,HF568_06555,HF568_06560,HF568_06590,HF568_07235,modA,HF568_08665,speA,HF568_09365,HF568_09535,HF568_09875,HF568_10055,HF568_10660,HF568_10985,HF568_11015,…
GO Component	GO:0031975	Envelope	55	89	0.991201	bottom	0.00039	ks	STRG0A63WPG.JABBHS010000004.1_prot_MBU2721661.1_,STRG0A63WPG.JABBHS010000032.1_prot_MBU2721840.1_,STRG0A63WPG.JABBHS010000042.1_prot_MBU2721911.1_,STRG0A63WPG.JABBHS010000050.1_prot_MBU2722004.1_,STRG0A63WPG.JABBHS010000052.1_prot_MBU2722014.1_,STRG0A63WPG.JABBHS010000082.1_prot_MBU2722216.1_,STRG0A63WPG.JABBHS010000082.1_prot_MBU2722217.1_,STRG0A63WPG.JABBHS010000108.1_prot_MBU2722340.1_,STRG0A6…	HF568_00085,HF568_01045,HF568_01425,HF568_01905,HF568_01955,HF568_02995,HF568_03000,HF568_03645,HF568_04700,HF568_04720,HF568_05550,HF568_05675,HF568_06070,HF568_06075,HF568_07085,HF568_07380,HF568_07940,HF568_08020,modA,bamA,HF568_09875,HF568_09880,HF568_10040,HF568_10045,HF568_10465,HF568_10740,HF568_10985,HF568_11015,HF568_11035,HF568_11200,HF568_11525,ybgF,HF568_12460,HF568_12465,HF568_12785,…
GO Component	GO:0030313	Cell envelope	48	75	0.937536	bottom	0.00093	ks	STRG0A63WPG.JABBHS010000004.1_prot_MBU2721661.1_,STRG0A63WPG.JABBHS010000032.1_prot_MBU2721840.1_,STRG0A63WPG.JABBHS010000042.1_prot_MBU2721911.1_,STRG0A63WPG.JABBHS010000050.1_prot_MBU2722004.1_,STRG0A63WPG.JABBHS010000052.1_prot_MBU2722014.1_,STRG0A63WPG.JABBHS010000082.1_prot_MBU2722216.1_,STRG0A63WPG.JABBHS010000082.1_prot_MBU2722217.1_,STRG0A63WPG.JABBHS010000108.1_prot_MBU2722340.1_,STRG0A6…	HF568_00085,HF568_01045,HF568_01425,HF568_01905,HF568_01955,HF568_02995,HF568_03000,HF568_03645,HF568_04700,HF568_04720,HF568_05675,HF568_06070,HF568_06075,HF568_07380,HF568_07940,modA,bamA,HF568_09875,HF568_09880,HF568_10040,HF568_10045,HF568_10465,HF568_10740,HF568_10985,HF568_11015,HF568_11035,HF568_11200,HF568_11525,ybgF,HF568_12460,HF568_12785,bamB,HF568_13120,HF568_13130,lolB,HF568_13770,HF…
GO Component	GO:0030288	Outer membrane-bounded periplasmic space	10	11	2.37582	bottom	0.0015	afc	STRG0A63WPG.JABBHS010000004.1_prot_MBU2721661.1_,STRG0A63WPG.JABBHS010000050.1_prot_MBU2722004.1_,STRG0A63WPG.JABBHS010000255.1_prot_MBU2723275.1_,STRG0A63WPG.JABBHS010000295.1_prot_MBU2723498.1_,STRG0A63WPG.JABBHS010000328.1_prot_MBU2723710.1_,STRG0A63WPG.JABBHS010000328.1_prot_MBU2723716.1_,STRG0A63WPG.JABBHS010000356.1_prot_MBU2723874.1_,STRG0A63WPG.JABBHS010000377.1_prot_MBU2723998.1_,STRG0A6…	HF568_00085,HF568_01905,modA,HF568_09875,HF568_10985,HF568_11015,ybgF,HF568_12460,HF568_14075,HF568_17790
GO Component	GO:0005887	Integral component of plasma membrane	27	42	0.845393	bottom	0.0065	ks	STRG0A63WPG.JABBHS010000007.1_prot_MBU2721689.1_,STRG0A63WPG.JABBHS010000007.1_prot_MBU2721694.1_,STRG0A63WPG.JABBHS010000007.1_prot_MBU2721699.1_,STRG0A63WPG.JABBHS010000007.1_prot_MBU2721700.1_,STRG0A63WPG.JABBHS010000034.1_prot_MBU2721851.1_,STRG0A63WPG.JABBHS010000049.1_prot_MBU2721986.1_,STRG0A63WPG.JABBHS010000141.1_prot_MBU2722501.1_,STRG0A63WPG.JABBHS010000205.1_prot_MBU2722990.1_,STRG0A6…	HF568_00235,ftsW,HF568_00285,ftsL,HF568_01100,HF568_01810,rodA,mrdA,crcB,HF568_07435,HF568_08045,HF568_08470,kdpC,HF568_08815,tatA,kdpA,HF568_10545,tatC,tatB,tatA,HF568_14810,murJ,mscL,mltG,HF568_16410,lptC,HF568_18145
GO Component	GO:0015934	Large ribosomal subunit	9	9	2.13635	bottom	0.0069	afc	STRG0A63WPG.JABBHS010000101.1_prot_MBU2722291.1_,STRG0A63WPG.JABBHS010000101.1_prot_MBU2722293.1_,STRG0A63WPG.JABBHS010000101.1_prot_MBU2722298.1_,STRG0A63WPG.JABBHS010000101.1_prot_MBU2722306.1_,STRG0A63WPG.JABBHS010000101.1_prot_MBU2722307.1_,STRG0A63WPG.JABBHS010000142.1_prot_MBU2722512.1_,STRG0A63WPG.JABBHS010000355.1_prot_MBU2723854.1_,STRG0A63WPG.JABBHS010000408.1_prot_MBU2724192.1_,STRG0A6…	rplB,rplV,rplN,rpmD,rplO,HF568_04605,rpmF,rplJ,rplA
GO Component	GO:0098796	Membrane protein complex	41	62	1.01109	bottom	0.0069	ks	STRG0A63WPG.JABBHS010000049.1_prot_MBU2721984.1_,STRG0A63WPG.JABBHS010000050.1_prot_MBU2722004.1_,STRG0A63WPG.JABBHS010000053.1_prot_MBU2722016.1_,STRG0A63WPG.JABBHS010000088.1_prot_MBU2722247.1_,STRG0A63WPG.JABBHS010000150.1_prot_MBU2722529.1_,STRG0A63WPG.JABBHS010000151.1_prot_MBU2722532.1_,STRG0A63WPG.JABBHS010000151.1_prot_MBU2722542.1_,STRG0A63WPG.JABBHS010000161.1_prot_MBU2722627.1_,STRG0A6…	HF568_01800,HF568_01905,HF568_01965,mlaE,HF568_04700,HF568_04720,HF568_04775,atpF,HF568_05230,HF568_05235,atpG,atpD,HF568_05250,HF568_05275,HF568_05280,HF568_05550,HF568_07085,HF568_07610,HF568_08020,lptG,lptF,HF568_08895,HF568_09620,tatA,HF568_10045,HF568_10780,atpC,HF568_11685,HF568_12465,HF568_13270,HF568_13755,pstS,HF568_14075,tatC,tatB,tatA,HF568_16395,lptB,nuoF,nuoE,HF568_17825
GO Component	GO:0015935	Small ribosomal subunit	7	7	2.47956	bottom	0.0072	afc	STRG0A63WPG.JABBHS010000101.1_prot_MBU2722292.1_,STRG0A63WPG.JABBHS010000101.1_prot_MBU2722305.1_,STRG0A63WPG.JABBHS010000101.1_prot_MBU2722314.1_,STRG0A63WPG.JABBHS010000405.1_prot_MBU2724177.1_,STRG0A63WPG.JABBHS010000408.1_prot_MBU2724187.1_,STRG0A63WPG.JABBHS010000408.1_prot_MBU2724188.1_,STRG0A63WPG.JABBHS010000517.1_prot_MBU2724822.1_	rpsS,rpsE,rpsD,rpsB,rpsG,rpsL,raiA

## Sheet: FA50 vs FA25
#category	term ID	term description	genes mapped	genes in set	enrichment score	direction	false discovery rate	method	matching proteins in your input (IDs)	matching proteins in your input (labels)
GO Process	GO:0009117	Nucleotide metabolic process	101	118	1.1879	top	7.3e-05	ks	STRG0A63WPG.JABBHS010000003.1_prot_MBU2721651.1_,STRG0A63WPG.JABBHS010000003.1_prot_MBU2721652.1_,STRG0A63WPG.JABBHS010000004.1_prot_MBU2721659.1_,STRG0A63WPG.JABBHS010000005.1_prot_MBU2721665.1_,STRG0A63WPG.JABBHS010000005.1_prot_MBU2721679.1_,STRG0A63WPG.JABBHS010000006.1_prot_MBU2721682.1_,STRG0A63WPG.JABBHS010000009.1_prot_MBU2721712.1_,STRG0A63WPG.JABBHS010000011.1_prot_MBU2721734.1_,STRG0A6…	purD,purH,HF568_00075,HF568_00105,folD,HF568_00195,HF568_00355,HF568_00465,HF568_00550,pgi,HF568_00630,HF568_01035,eno,HF568_01115,HF568_01525,carA,carB,surE,modD,HF568_02760,HF568_03480,dut,coaBC,HF568_03710,HF568_03725,ndk,nadB,purL,atpF,HF568_05230,HF568_05235,atpG,atpD,HF568_05250,pdhA,HF568_05905,HF568_06605,HF568_06610,HF568_06620,HF568_06640,pyk,HF568_07225,pgi,HF568_07350,maf,HF568_07630,…
GO Process	GO:0033036	Macromolecule localization	79	135	1.12242	bottom	7.3e-05	ks	STRG0A63WPG.JABBHS010000032.1_prot_MBU2721840.1_,STRG0A63WPG.JABBHS010000042.1_prot_MBU2721909.1_,STRG0A63WPG.JABBHS010000047.1_prot_MBU2721969.1_,STRG0A63WPG.JABBHS010000052.1_prot_MBU2722014.1_,STRG0A63WPG.JABBHS010000053.1_prot_MBU2722016.1_,STRG0A63WPG.JABBHS010000053.1_prot_MBU2722017.1_,STRG0A63WPG.JABBHS010000054.1_prot_MBU2722020.1_,STRG0A63WPG.JABBHS010000060.1_prot_MBU2722038.1_,STRG0A6…	HF568_01045,HF568_01410,HF568_01725,HF568_01955,HF568_01965,HF568_01970,HF568_01985,HF568_02080,HF568_02695,HF568_02700,HF568_03165,mlaE,mlaD,HF568_03180,HF568_03185,secY,HF568_03645,yajC,secD,secF,HF568_04695,HF568_05685,HF568_05885,HF568_06065,traD,HF568_07110,HF568_07120,HF568_07290,tadA,HF568_07420,HF568_07940,tadA,HF568_08790,HF568_08795,HF568_08815,ftsY,HF568_09365,bamA,HF568_09880,tatA,HF5…
GO Process	GO:0016070	RNA metabolic process	135	164	0.858612	top	8.94e-05	ks	STRG0A63WPG.JABBHS010000007.1_prot_MBU2721701.1_,STRG0A63WPG.JABBHS010000007.1_prot_MBU2721704.1_,STRG0A63WPG.JABBHS010000008.1_prot_MBU2721707.1_,STRG0A63WPG.JABBHS010000009.1_prot_MBU2721713.1_,STRG0A63WPG.JABBHS010000011.1_prot_MBU2721731.1_,STRG0A63WPG.JABBHS010000012.1_prot_MBU2721739.1_,STRG0A63WPG.JABBHS010000030.1_prot_MBU2721827.1_,STRG0A63WPG.JABBHS010000032.1_prot_MBU2721841.1_,STRG0A6…	rsmH,HF568_00315,HF568_00330,rng,gluQ,HF568_00490,HF568_00980,HF568_01050,rlmB,metG,rnc,HF568_01995,HF568_02040,HF568_02065,rpoS,HF568_02275,HF568_02385,glyQ,rimO,HF568_02725,HF568_02845,gltX,rsmA,tsaB,rpoA,HF568_03670,HF568_03680,tgt,hisS,rlmN,miaA,tsaE,rpoE,HF568_03885,HF568_04170,truA,HF568_04490,rsmG,gidA,nusG,mnmE,HF568_04740,HF568_04745,HF568_04905,HF568_04930,orn,HF568_05650,HF568_05950,du…
GO Process	GO:0034654	Nucleobase-containing compound biosynthetic process	132	163	0.96828	top	8.94e-05	ks	STRG0A63WPG.JABBHS010000003.1_prot_MBU2721651.1_,STRG0A63WPG.JABBHS010000003.1_prot_MBU2721652.1_,STRG0A63WPG.JABBHS010000005.1_prot_MBU2721679.1_,STRG0A63WPG.JABBHS010000009.1_prot_MBU2721719.1_,STRG0A63WPG.JABBHS010000011.1_prot_MBU2721734.1_,STRG0A63WPG.JABBHS010000012.1_prot_MBU2721737.1_,STRG0A63WPG.JABBHS010000012.1_prot_MBU2721738.1_,STRG0A63WPG.JABBHS010000019.1_prot_MBU2721763.1_,STRG0A6…	purD,purH,folD,HF568_00390,HF568_00465,HF568_00480,rfaE1,HF568_00630,HF568_00635,HF568_00980,HF568_01035,HF568_01115,HF568_01525,HF568_02065,carA,carB,rpoS,modD,HF568_02725,HF568_03075,rfbC,HF568_03480,rpoA,dut,coaBC,HF568_03710,HF568_03725,queA,tgt,ndk,rpoE,nadB,purL,nusG,apaG,polA,polX,HF568_04930,atpF,HF568_05230,HF568_05235,atpG,atpD,HF568_05250,glmU,pdhA,holA,HF568_05905,HF568_05950,HF568_06…
GO Process	GO:0055086	Nucleobase-containing small molecule metabolic process	133	159	1.00646	top	0.00011	ks	STRG0A63WPG.JABBHS010000003.1_prot_MBU2721651.1_,STRG0A63WPG.JABBHS010000003.1_prot_MBU2721652.1_,STRG0A63WPG.JABBHS010000004.1_prot_MBU2721659.1_,STRG0A63WPG.JABBHS010000005.1_prot_MBU2721665.1_,STRG0A63WPG.JABBHS010000005.1_prot_MBU2721679.1_,STRG0A63WPG.JABBHS010000006.1_prot_MBU2721682.1_,STRG0A63WPG.JABBHS010000009.1_prot_MBU2721712.1_,STRG0A63WPG.JABBHS010000009.1_prot_MBU2721719.1_,STRG0A6…	purD,purH,HF568_00075,HF568_00105,folD,HF568_00195,HF568_00355,HF568_00390,HF568_00465,HF568_00480,rfaE1,HF568_00550,pgi,HF568_00630,HF568_01035,eno,HF568_01115,HF568_01525,carA,carB,surE,modD,HF568_02725,HF568_02760,HF568_02875,HF568_03075,rfbC,HF568_03480,dut,coaBC,HF568_03710,HF568_03725,queA,tgt,ndk,nadB,purL,atpF,HF568_05230,HF568_05235,atpG,atpD,HF568_05250,glmU,pdhA,HF568_05905,HF568_05950…
GO Process	GO:0006520	Cellular amino acid metabolic process	139	146	1.0065	top	0.00012	ks	STRG0A63WPG.JABBHS010000005.1_prot_MBU2721679.1_,STRG0A63WPG.JABBHS010000011.1_prot_MBU2721731.1_,STRG0A63WPG.JABBHS010000021.1_prot_MBU2721769.1_,STRG0A63WPG.JABBHS010000034.1_prot_MBU2721854.1_,STRG0A63WPG.JABBHS010000045.1_prot_MBU2721933.1_,STRG0A63WPG.JABBHS010000045.1_prot_MBU2721940.1_,STRG0A63WPG.JABBHS010000045.1_prot_MBU2721941.1_,STRG0A63WPG.JABBHS010000052.1_prot_MBU2722012.1_,STRG0A6…	folD,gluQ,metF,HF568_01115,dapB,metG,HF568_01580,HF568_01945,HF568_01950,HF568_01995,argA,ilvD,carA,carB,HF568_02205,glnA,HF568_02275,HF568_02385,glyQ,HF568_02570,leuC,leuD,HF568_02870,HF568_02875,gcvH,gcvT,gltX,HF568_03260,HF568_03265,HF568_03630,HF568_03695,trpB,HF568_03705,HF568_03725,HF568_03730,aroC,hisS,purL,argH,HF568_04465,HF568_04480,HF568_04490,dapF,HF568_04835,HF568_04890,HF568_05260,H…
GO Process	GO:0019438	Aromatic compound biosynthetic process	188	232	0.797487	top	0.00012	ks	STRG0A63WPG.JABBHS010000003.1_prot_MBU2721651.1_,STRG0A63WPG.JABBHS010000003.1_prot_MBU2721652.1_,STRG0A63WPG.JABBHS010000005.1_prot_MBU2721679.1_,STRG0A63WPG.JABBHS010000009.1_prot_MBU2721719.1_,STRG0A63WPG.JABBHS010000011.1_prot_MBU2721732.1_,STRG0A63WPG.JABBHS010000011.1_prot_MBU2721734.1_,STRG0A63WPG.JABBHS010000012.1_prot_MBU2721737.1_,STRG0A63WPG.JABBHS010000012.1_prot_MBU2721738.1_,STRG0A6…	purD,purH,folD,HF568_00390,thiL,HF568_00465,HF568_00480,rfaE1,pabC,HF568_00630,HF568_00635,HF568_00980,HF568_01035,HF568_01115,HF568_01135,HF568_01525,HF568_01580,pdxJ,HF568_01945,HF568_01950,HF568_02065,HF568_02090,thiS,carA,carB,HF568_02130,rpoS,HF568_02470,folB,modD,HF568_02725,pdxH,HF568_03075,rfbC,pdxA,folP,HF568_03480,rpoA,dut,coaBC,HF568_03695,trpB,HF568_03705,HF568_03710,HF568_03715,HF568…
GO Process	GO:0061024	Membrane organization	22	23	2.22884	bottom	0.00016	ks	STRG0A63WPG.JABBHS010000032.1_prot_MBU2721840.1_,STRG0A63WPG.JABBHS010000053.1_prot_MBU2722017.1_,STRG0A63WPG.JABBHS010000088.1_prot_MBU2722246.1_,STRG0A63WPG.JABBHS010000088.1_prot_MBU2722249.1_,STRG0A63WPG.JABBHS010000088.1_prot_MBU2722250.1_,STRG0A63WPG.JABBHS010000150.1_prot_MBU2722528.1_,STRG0A63WPG.JABBHS010000179.1_prot_MBU2722705.1_,STRG0A63WPG.JABBHS010000275.1_prot_MBU2723407.1_,STRG0A6…	HF568_01045,HF568_01970,HF568_03165,HF568_03180,HF568_03185,HF568_04695,HF568_05675,HF568_09365,bamA,HF568_09875,HF568_09880,HF568_10040,bamB,HF568_13470,yidD,HF568_14590,lptC,lptA,HF568_17080,bamC,HF568_18115,HF568_18120
GO Process	GO:0043165	Gram-negative-bacterium-type cell outer membrane assembly	12	13	2.86167	bottom	0.00026	afc	STRG0A63WPG.JABBHS010000032.1_prot_MBU2721840.1_,STRG0A63WPG.JABBHS010000150.1_prot_MBU2722528.1_,STRG0A63WPG.JABBHS010000179.1_prot_MBU2722705.1_,STRG0A63WPG.JABBHS010000275.1_prot_MBU2723408.1_,STRG0A63WPG.JABBHS010000295.1_prot_MBU2723498.1_,STRG0A63WPG.JABBHS010000295.1_prot_MBU2723499.1_,STRG0A63WPG.JABBHS010000297.1_prot_MBU2723528.1_,STRG0A63WPG.JABBHS010000396.1_prot_MBU2724107.1_,STRG0A6…	HF568_01045,HF568_04695,HF568_05675,bamA,HF568_09875,HF568_09880,HF568_10040,bamB,HF568_14590,lptC,lptA,bamC
GO Process	GO:0071702	Organic substance transport	81	146	0.925834	bottom	0.00026	ks	STRG0A63WPG.JABBHS010000047.1_prot_MBU2721969.1_,STRG0A63WPG.JABBHS010000050.1_prot_MBU2722007.1_,STRG0A63WPG.JABBHS010000050.1_prot_MBU2722008.1_,STRG0A63WPG.JABBHS010000052.1_prot_MBU2722014.1_,STRG0A63WPG.JABBHS010000053.1_prot_MBU2722016.1_,STRG0A63WPG.JABBHS010000053.1_prot_MBU2722017.1_,STRG0A63WPG.JABBHS010000054.1_prot_MBU2722020.1_,STRG0A63WPG.JABBHS010000060.1_prot_MBU2722038.1_,STRG0A6…	HF568_01725,HF568_01920,HF568_01925,HF568_01955,HF568_01965,HF568_01970,HF568_01985,HF568_02080,HF568_02695,HF568_02700,HF568_03165,mlaE,mlaD,HF568_03180,HF568_03185,secY,HF568_03645,yajC,secD,secF,cydC,cydD,HF568_04475,HF568_05685,HF568_05885,HF568_06065,traD,HF568_07110,HF568_07120,HF568_07290,tadA,HF568_07420,HF568_07940,tadA,HF568_08790,HF568_08795,HF568_08815,ftsY,HF568_09880,tatA,HF568_1004…
GO Process	GO:0006418	tRNA aminoacylation for protein translation	27	27	1.20045	top	0.00036	ks	STRG0A63WPG.JABBHS010000011.1_prot_MBU2721731.1_,STRG0A63WPG.JABBHS010000045.1_prot_MBU2721940.1_,STRG0A63WPG.JABBHS010000056.1_prot_MBU2722022.1_,STRG0A63WPG.JABBHS010000065.1_prot_MBU2722076.1_,STRG0A63WPG.JABBHS010000068.1_prot_MBU2722098.1_,STRG0A63WPG.JABBHS010000068.1_prot_MBU2722099.1_,STRG0A63WPG.JABBHS010000083.1_prot_MBU2722228.1_,STRG0A63WPG.JABBHS010000114.1_prot_MBU2722370.1_,STRG0A6…	gluQ,metG,HF568_01995,HF568_02275,HF568_02385,glyQ,gltX,hisS,HF568_04490,HF568_05650,HF568_06435,alaS,thrS,pheS,HF568_08315,HF568_08545,HF568_10490,HF568_10495,HF568_10815,lysS,serS,aspS,hisS,HF568_14965,ileS,HF568_16795,HF568_17555
GO Process	GO:0045184	Establishment of protein localization	58	109	1.04126	bottom	0.00036	ks	STRG0A63WPG.JABBHS010000032.1_prot_MBU2721840.1_,STRG0A63WPG.JABBHS010000047.1_prot_MBU2721969.1_,STRG0A63WPG.JABBHS010000052.1_prot_MBU2722014.1_,STRG0A63WPG.JABBHS010000054.1_prot_MBU2722020.1_,STRG0A63WPG.JABBHS010000060.1_prot_MBU2722038.1_,STRG0A63WPG.JABBHS010000072.1_prot_MBU2722160.1_,STRG0A63WPG.JABBHS010000072.1_prot_MBU2722161.1_,STRG0A63WPG.JABBHS010000101.1_prot_MBU2722308.1_,STRG0A6…	HF568_01045,HF568_01725,HF568_01955,HF568_01985,HF568_02080,HF568_02695,HF568_02700,secY,HF568_03645,yajC,secD,secF,HF568_04695,HF568_05685,HF568_05885,HF568_06065,traD,HF568_07110,HF568_07120,HF568_07290,tadA,HF568_07420,tadA,HF568_08790,HF568_08795,ftsY,HF568_09365,bamA,tatA,HF568_10040,secB,HF568_10910,HF568_10915,lolA,HF568_11750,tolQ,tolR,tolB,secA,HF568_13010,bamB,lolB,HF568_14095,tatC,tatB…
GO Process	GO:0051641	Cellular localization	60	111	1.0243	bottom	0.00036	ks	STRG0A63WPG.JABBHS010000032.1_prot_MBU2721840.1_,STRG0A63WPG.JABBHS010000042.1_prot_MBU2721909.1_,STRG0A63WPG.JABBHS010000045.1_prot_MBU2721932.1_,STRG0A63WPG.JABBHS010000047.1_prot_MBU2721969.1_,STRG0A63WPG.JABBHS010000052.1_prot_MBU2722014.1_,STRG0A63WPG.JABBHS010000054.1_prot_MBU2722020.1_,STRG0A63WPG.JABBHS010000060.1_prot_MBU2722038.1_,STRG0A63WPG.JABBHS010000072.1_prot_MBU2722160.1_,STRG0A6…	HF568_01045,HF568_01410,HF568_01535,HF568_01725,HF568_01955,HF568_01985,HF568_02080,HF568_02695,HF568_02700,secY,HF568_03645,yajC,secD,secF,HF568_04695,HF568_05685,HF568_05885,HF568_06065,traD,HF568_07110,HF568_07120,HF568_07290,tadA,HF568_07420,tadA,HF568_08790,HF568_08795,ftsY,HF568_09365,bamA,tatA,HF568_10040,secB,HF568_10910,HF568_10915,lolA,HF568_11750,tolQ,tolR,tolB,secA,HF568_13010,bamB,lo…
GO Process	GO:0009165	Nucleotide biosynthetic process	77	88	1.17006	top	0.00055	ks	STRG0A63WPG.JABBHS010000003.1_prot_MBU2721651.1_,STRG0A63WPG.JABBHS010000003.1_prot_MBU2721652.1_,STRG0A63WPG.JABBHS010000005.1_prot_MBU2721679.1_,STRG0A63WPG.JABBHS010000011.1_prot_MBU2721734.1_,STRG0A63WPG.JABBHS010000019.1_prot_MBU2721763.1_,STRG0A63WPG.JABBHS010000032.1_prot_MBU2721838.1_,STRG0A63WPG.JABBHS010000034.1_prot_MBU2721854.1_,STRG0A63WPG.JABBHS010000045.1_prot_MBU2721930.1_,STRG0A6…	purD,purH,folD,HF568_00465,HF568_00630,HF568_01035,HF568_01115,HF568_01525,carA,carB,modD,HF568_03480,dut,coaBC,HF568_03710,HF568_03725,ndk,nadB,purL,atpF,HF568_05230,HF568_05235,atpG,atpD,HF568_05250,pdhA,HF568_05905,HF568_06610,HF568_06620,HF568_07225,HF568_07350,HF568_07630,guaA,guaB,HF568_08365,HF568_08450,HF568_08455,acs,purM,HF568_08840,HF568_08845,coaD,HF568_09320,HF568_09400,HF568_09605,H…
GO Process	GO:0008104	Protein localization	59	110	1.01549	bottom	0.00059	ks	STRG0A63WPG.JABBHS010000032.1_prot_MBU2721840.1_,STRG0A63WPG.JABBHS010000042.1_prot_MBU2721909.1_,STRG0A63WPG.JABBHS010000047.1_prot_MBU2721969.1_,STRG0A63WPG.JABBHS010000052.1_prot_MBU2722014.1_,STRG0A63WPG.JABBHS010000054.1_prot_MBU2722020.1_,STRG0A63WPG.JABBHS010000060.1_prot_MBU2722038.1_,STRG0A63WPG.JABBHS010000072.1_prot_MBU2722160.1_,STRG0A63WPG.JABBHS010000072.1_prot_MBU2722161.1_,STRG0A6…	HF568_01045,HF568_01410,HF568_01725,HF568_01955,HF568_01985,HF568_02080,HF568_02695,HF568_02700,secY,HF568_03645,yajC,secD,secF,HF568_04695,HF568_05685,HF568_05885,HF568_06065,traD,HF568_07110,HF568_07120,HF568_07290,tadA,HF568_07420,tadA,HF568_08790,HF568_08795,ftsY,HF568_09365,bamA,tatA,HF568_10040,secB,HF568_10910,HF568_10915,lolA,HF568_11750,tolQ,tolR,tolB,secA,HF568_13010,bamB,lolB,HF568_140…
GO Process	GO:0019637	Organophosphate metabolic process	183	228	0.811505	top	0.0011	ks	STRG0A63WPG.JABBHS010000003.1_prot_MBU2721651.1_,STRG0A63WPG.JABBHS010000003.1_prot_MBU2721652.1_,STRG0A63WPG.JABBHS010000004.1_prot_MBU2721659.1_,STRG0A63WPG.JABBHS010000005.1_prot_MBU2721665.1_,STRG0A63WPG.JABBHS010000005.1_prot_MBU2721679.1_,STRG0A63WPG.JABBHS010000006.1_prot_MBU2721682.1_,STRG0A63WPG.JABBHS010000009.1_prot_MBU2721712.1_,STRG0A63WPG.JABBHS010000011.1_prot_MBU2721732.1_,STRG0A6…	purD,purH,HF568_00075,HF568_00105,folD,HF568_00195,HF568_00355,thiL,HF568_00465,HF568_00550,pgi,HF568_00630,HF568_01035,eno,HF568_01115,HF568_01250,HF568_01370,HF568_01525,HF568_01755,HF568_01940,HF568_01990,HF568_02090,thiS,carA,carB,surE,HF568_02375,HF568_02455,modD,HF568_02760,pdxH,HF568_02800,HF568_02900,HF568_02905,pdxA,HF568_03480,dut,coaBC,HF568_03685,HF568_03690,HF568_03710,HF568_03725,HF…
GO Process	GO:0006399	tRNA metabolic process	70	72	0.957322	top	0.0012	ks	STRG0A63WPG.JABBHS010000007.1_prot_MBU2721704.1_,STRG0A63WPG.JABBHS010000008.1_prot_MBU2721707.1_,STRG0A63WPG.JABBHS010000011.1_prot_MBU2721731.1_,STRG0A63WPG.JABBHS010000012.1_prot_MBU2721739.1_,STRG0A63WPG.JABBHS010000045.1_prot_MBU2721940.1_,STRG0A63WPG.JABBHS010000048.1_prot_MBU2721979.1_,STRG0A63WPG.JABBHS010000056.1_prot_MBU2722022.1_,STRG0A63WPG.JABBHS010000065.1_prot_MBU2722076.1_,STRG0A6…	HF568_00315,HF568_00330,gluQ,HF568_00490,metG,rnc,HF568_01995,HF568_02275,HF568_02385,glyQ,rimO,HF568_02725,gltX,tsaB,HF568_03670,HF568_03680,tgt,hisS,rlmN,miaA,tsaE,HF568_03885,truA,HF568_04490,gidA,mnmE,HF568_05650,HF568_05950,dusA,HF568_06435,HF568_06520,tsaD,HF568_07020,alaS,HF568_07810,thrS,pheS,HF568_08315,HF568_08545,tilS,truB,HF568_10490,HF568_10495,HF568_10575,HF568_10815,lysS,serS,mnmG,…
GO Process	GO:0034660	ncRNA metabolic process	94	99	0.85597	top	0.0014	ks	STRG0A63WPG.JABBHS010000007.1_prot_MBU2721701.1_,STRG0A63WPG.JABBHS010000007.1_prot_MBU2721704.1_,STRG0A63WPG.JABBHS010000008.1_prot_MBU2721707.1_,STRG0A63WPG.JABBHS010000011.1_prot_MBU2721731.1_,STRG0A63WPG.JABBHS010000012.1_prot_MBU2721739.1_,STRG0A63WPG.JABBHS010000032.1_prot_MBU2721841.1_,STRG0A63WPG.JABBHS010000045.1_prot_MBU2721940.1_,STRG0A63WPG.JABBHS010000048.1_prot_MBU2721979.1_,STRG0A6…	rsmH,HF568_00315,HF568_00330,gluQ,HF568_00490,HF568_01050,metG,rnc,HF568_01995,HF568_02275,HF568_02385,glyQ,rimO,HF568_02725,gltX,rsmA,tsaB,HF568_03670,HF568_03680,tgt,hisS,rlmN,miaA,tsaE,HF568_03885,HF568_04170,truA,HF568_04490,rsmG,gidA,mnmE,HF568_04740,HF568_04745,HF568_04905,HF568_05650,HF568_05950,dusA,HF568_06435,HF568_06465,HF568_06520,tsaD,HF568_07020,HF568_07025,alaS,HF568_07810,HF568_07…
GO Process	GO:0019693	Ribose phosphate metabolic process	72	85	1.10927	top	0.002	ks	STRG0A63WPG.JABBHS010000003.1_prot_MBU2721651.1_,STRG0A63WPG.JABBHS010000003.1_prot_MBU2721652.1_,STRG0A63WPG.JABBHS010000004.1_prot_MBU2721659.1_,STRG0A63WPG.JABBHS010000005.1_prot_MBU2721665.1_,STRG0A63WPG.JABBHS010000006.1_prot_MBU2721682.1_,STRG0A63WPG.JABBHS010000017.1_prot_MBU2721750.1_,STRG0A63WPG.JABBHS010000018.1_prot_MBU2721753.1_,STRG0A63WPG.JABBHS010000034.1_prot_MBU2721852.1_,STRG0A6…	purD,purH,HF568_00075,HF568_00105,HF568_00195,HF568_00550,pgi,eno,HF568_01115,carA,carB,surE,HF568_02760,HF568_03480,coaBC,HF568_03710,HF568_03725,ndk,purL,atpF,HF568_05230,HF568_05235,atpG,atpD,HF568_05250,pdhA,HF568_06605,HF568_06610,HF568_06620,HF568_06640,pyk,pgi,HF568_07350,HF568_07630,guaA,guaB,HF568_07965,HF568_08365,HF568_08455,acs,purM,HF568_08840,coaD,HF568_09320,HF568_09400,HF568_09815…
GO Process	GO:0072657	Protein localization to membrane	15	16	2.05322	bottom	0.0023	afc	STRG0A63WPG.JABBHS010000032.1_prot_MBU2721840.1_,STRG0A63WPG.JABBHS010000042.1_prot_MBU2721909.1_,STRG0A63WPG.JABBHS010000150.1_prot_MBU2722528.1_,STRG0A63WPG.JABBHS010000271.1_prot_MBU2723340.1_,STRG0A63WPG.JABBHS010000275.1_prot_MBU2723407.1_,STRG0A63WPG.JABBHS010000275.1_prot_MBU2723408.1_,STRG0A63WPG.JABBHS010000297.1_prot_MBU2723528.1_,STRG0A63WPG.JABBHS010000345.1_prot_MBU2723814.1_,STRG0A6…	HF568_01045,HF568_01410,HF568_04695,ftsY,HF568_09365,bamA,HF568_10040,lolA,bamB,lolB,yidD,yidC,HF568_14590,ffh,bamC
GO Process	GO:0009259	Ribonucleotide metabolic process	71	84	1.09469	top	0.0027	ks	STRG0A63WPG.JABBHS010000003.1_prot_MBU2721651.1_,STRG0A63WPG.JABBHS010000003.1_prot_MBU2721652.1_,STRG0A63WPG.JABBHS010000004.1_prot_MBU2721659.1_,STRG0A63WPG.JABBHS010000005.1_prot_MBU2721665.1_,STRG0A63WPG.JABBHS010000006.1_prot_MBU2721682.1_,STRG0A63WPG.JABBHS010000017.1_prot_MBU2721750.1_,STRG0A63WPG.JABBHS010000018.1_prot_MBU2721753.1_,STRG0A63WPG.JABBHS010000034.1_prot_MBU2721852.1_,STRG0A6…	purD,purH,HF568_00075,HF568_00105,HF568_00195,HF568_00550,pgi,eno,HF568_01115,carA,carB,surE,HF568_02760,HF568_03480,coaBC,HF568_03710,HF568_03725,ndk,purL,atpF,HF568_05230,HF568_05235,atpG,atpD,HF568_05250,pdhA,HF568_06605,HF568_06610,HF568_06620,HF568_06640,pyk,pgi,HF568_07350,HF568_07630,guaA,guaB,HF568_07965,HF568_08365,HF568_08455,acs,purM,HF568_08840,coaD,HF568_09320,HF568_09400,HF568_09815…
GO Process	GO:0006790	Sulfur compound metabolic process	77	97	1.10589	top	0.0033	ks	STRG0A63WPG.JABBHS010000005.1_prot_MBU2721665.1_,STRG0A63WPG.JABBHS010000005.1_prot_MBU2721679.1_,STRG0A63WPG.JABBHS010000008.1_prot_MBU2721708.1_,STRG0A63WPG.JABBHS010000011.1_prot_MBU2721732.1_,STRG0A63WPG.JABBHS010000021.1_prot_MBU2721765.1_,STRG0A63WPG.JABBHS010000021.1_prot_MBU2721769.1_,STRG0A63WPG.JABBHS010000021.1_prot_MBU2721771.1_,STRG0A63WPG.JABBHS010000045.1_prot_MBU2721931.1_,STRG0A6…	HF568_00105,folD,HF568_00335,thiL,cysC,metF,HF568_00670,apbC,HF568_02090,thiS,HF568_02205,lipA,HF568_02490,HF568_02570,HF568_02620,HF568_03260,bioB,HF568_03710,HF568_03730,HF568_03770,bioA,HF568_04235,HF568_04380,pdhA,HF568_05760,gstA,HF568_06470,HF568_06525,HF568_06540,HF568_06610,HF568_06620,HF568_07270,HF568_07630,HF568_08005,gorA,cyaY,acs,HF568_09320,HF568_09865,HF568_09930,cysI,HF568_09940,c…
GO Process	GO:1901605	Alpha-amino acid metabolic process	92	99	1.11752	top	0.0033	ks	STRG0A63WPG.JABBHS010000005.1_prot_MBU2721679.1_,STRG0A63WPG.JABBHS010000021.1_prot_MBU2721769.1_,STRG0A63WPG.JABBHS010000034.1_prot_MBU2721854.1_,STRG0A63WPG.JABBHS010000045.1_prot_MBU2721933.1_,STRG0A63WPG.JABBHS010000060.1_prot_MBU2722030.1_,STRG0A63WPG.JABBHS010000060.1_prot_MBU2722032.1_,STRG0A63WPG.JABBHS010000061.1_prot_MBU2722043.1_,STRG0A63WPG.JABBHS010000061.1_prot_MBU2722044.1_,STRG0A6…	folD,metF,HF568_01115,dapB,argA,ilvD,carA,carB,HF568_02205,glnA,HF568_02570,leuC,leuD,HF568_02870,HF568_02875,gcvH,gcvT,HF568_03260,HF568_03265,HF568_03630,HF568_03695,trpB,HF568_03705,HF568_03725,HF568_03730,purL,argH,HF568_04465,HF568_04480,dapF,HF568_04835,HF568_04890,HF568_05260,HF568_05660,HF568_06110,guaA,HF568_08005,leuB,argA,serB,dapF,speA,HF568_09545,HF568_09785,HF568_09795,hisH,HF568_09…
GO Process	GO:0071705	Nitrogen compound transport	55	115	0.758998	bottom	0.0036	ks	STRG0A63WPG.JABBHS010000047.1_prot_MBU2721969.1_,STRG0A63WPG.JABBHS010000050.1_prot_MBU2722007.1_,STRG0A63WPG.JABBHS010000050.1_prot_MBU2722008.1_,STRG0A63WPG.JABBHS010000052.1_prot_MBU2722014.1_,STRG0A63WPG.JABBHS010000054.1_prot_MBU2722020.1_,STRG0A63WPG.JABBHS010000060.1_prot_MBU2722038.1_,STRG0A63WPG.JABBHS010000072.1_prot_MBU2722160.1_,STRG0A63WPG.JABBHS010000072.1_prot_MBU2722161.1_,STRG0A6…	HF568_01725,HF568_01920,HF568_01925,HF568_01955,HF568_01985,HF568_02080,HF568_02695,HF568_02700,secY,HF568_03645,yajC,secD,secF,cydC,cydD,HF568_05685,HF568_05885,HF568_06065,traD,HF568_07110,HF568_07120,HF568_07290,tadA,HF568_07420,tadA,HF568_08790,HF568_08795,ftsY,tatA,secB,HF568_10910,HF568_10915,lolA,HF568_11750,tolQ,tolR,tolB,secA,HF568_13010,lolB,HF568_14095,tatC,tatB,tatA,HF568_14370,yidC,H…
GO Process	GO:0006163	Purine nucleotide metabolic process	61	74	1.09272	top	0.005	ks	STRG0A63WPG.JABBHS010000003.1_prot_MBU2721651.1_,STRG0A63WPG.JABBHS010000003.1_prot_MBU2721652.1_,STRG0A63WPG.JABBHS010000004.1_prot_MBU2721659.1_,STRG0A63WPG.JABBHS010000005.1_prot_MBU2721665.1_,STRG0A63WPG.JABBHS010000005.1_prot_MBU2721679.1_,STRG0A63WPG.JABBHS010000006.1_prot_MBU2721682.1_,STRG0A63WPG.JABBHS010000017.1_prot_MBU2721750.1_,STRG0A63WPG.JABBHS010000018.1_prot_MBU2721753.1_,STRG0A6…	purD,purH,HF568_00075,HF568_00105,folD,HF568_00195,HF568_00550,pgi,eno,HF568_02760,HF568_03480,coaBC,HF568_03710,HF568_03725,ndk,purL,atpF,HF568_05230,HF568_05235,atpG,atpD,HF568_05250,pdhA,HF568_06605,HF568_06610,HF568_06620,HF568_06640,pyk,pgi,HF568_07350,HF568_07630,guaA,guaB,HF568_07965,HF568_08365,acs,purM,HF568_08840,coaD,HF568_09320,HF568_09815,accC,HF568_11160,atpC,HF568_12250,HF568_13400…
GO Process	GO:0015698	Inorganic anion transport	20	29	1.60555	bottom	0.0077	afc	STRG0A63WPG.JABBHS010000030.1_prot_MBU2721834.1_,STRG0A63WPG.JABBHS010000049.1_prot_MBU2721984.1_,STRG0A63WPG.JABBHS010000049.1_prot_MBU2721985.1_,STRG0A63WPG.JABBHS010000049.1_prot_MBU2721986.1_,STRG0A63WPG.JABBHS010000071.1_prot_MBU2722131.1_,STRG0A63WPG.JABBHS010000207.1_prot_MBU2723008.1_,STRG0A63WPG.JABBHS010000255.1_prot_MBU2723275.1_,STRG0A63WPG.JABBHS010000266.1_prot_MBU2723314.1_,STRG0A6…	HF568_01015,HF568_01800,pstC,HF568_01810,HF568_02550,crcB,modA,HF568_08865,HF568_08870,HF568_08895,HF568_09970,HF568_10985,HF568_11015,HF568_12460,pstB,phoU,pstS,HF568_14530,HF568_16390,HF568_17790
GO Process	GO:0006811	Ion transport	105	171	0.975855	bottom	0.0085	ks	STRG0A63WPG.JABBHS010000005.1_prot_MBU2721666.1_,STRG0A63WPG.JABBHS010000025.1_prot_MBU2721785.1_,STRG0A63WPG.JABBHS010000030.1_prot_MBU2721834.1_,STRG0A63WPG.JABBHS010000045.1_prot_MBU2721932.1_,STRG0A63WPG.JABBHS010000047.1_prot_MBU2721976.1_,STRG0A63WPG.JABBHS010000049.1_prot_MBU2721984.1_,STRG0A63WPG.JABBHS010000049.1_prot_MBU2721985.1_,STRG0A63WPG.JABBHS010000049.1_prot_MBU2721986.1_,STRG0A6…	HF568_00110,petA,HF568_01015,HF568_01535,HF568_01760,HF568_01800,pstC,HF568_01810,HF568_02135,HF568_02140,HF568_02145,HF568_02150,HF568_02245,HF568_02475,HF568_02530,HF568_02550,HF568_02995,HF568_03000,HF568_03015,HF568_03160,cydC,cydD,HF568_04400,HF568_04485,HF568_04525,HF568_04700,HF568_04720,HF568_04775,petA,kch,atpF,HF568_05230,HF568_05235,atpG,atpD,HF568_05250,HF568_05550,HF568_05720,HF568_0…
GO Process	GO:0006820	Anion transport	22	31	1.47457	bottom	0.0085	ks	STRG0A63WPG.JABBHS010000030.1_prot_MBU2721834.1_,STRG0A63WPG.JABBHS010000049.1_prot_MBU2721984.1_,STRG0A63WPG.JABBHS010000049.1_prot_MBU2721985.1_,STRG0A63WPG.JABBHS010000049.1_prot_MBU2721986.1_,STRG0A63WPG.JABBHS010000071.1_prot_MBU2722131.1_,STRG0A63WPG.JABBHS010000115.1_prot_MBU2722389.1_,STRG0A63WPG.JABBHS010000115.1_prot_MBU2722390.1_,STRG0A63WPG.JABBHS010000207.1_prot_MBU2723008.1_,STRG0A6…	HF568_01015,HF568_01800,pstC,HF568_01810,HF568_02550,cydC,cydD,crcB,modA,HF568_08865,HF568_08870,HF568_08895,HF568_09970,HF568_10985,HF568_11015,HF568_12460,pstB,phoU,pstS,HF568_14530,HF568_16390,HF568_17790
GO Process	GO:0006869	Lipid transport	18	19	1.66619	bottom	0.0085	afc	STRG0A63WPG.JABBHS010000053.1_prot_MBU2722016.1_,STRG0A63WPG.JABBHS010000053.1_prot_MBU2722017.1_,STRG0A63WPG.JABBHS010000088.1_prot_MBU2722246.1_,STRG0A63WPG.JABBHS010000088.1_prot_MBU2722247.1_,STRG0A63WPG.JABBHS010000088.1_prot_MBU2722248.1_,STRG0A63WPG.JABBHS010000088.1_prot_MBU2722249.1_,STRG0A63WPG.JABBHS010000088.1_prot_MBU2722250.1_,STRG0A63WPG.JABBHS010000233.1_prot_MBU2723141.1_,STRG0A6…	HF568_01965,HF568_01970,HF568_03165,mlaE,mlaD,HF568_03180,HF568_03185,HF568_07940,HF568_08815,HF568_09880,HF568_10800,HF568_11525,HF568_13470,lptC,lptA,HF568_17080,HF568_18115,HF568_18120
GO Process	GO:0051205	Protein insertion into membrane	9	10	2.51043	bottom	0.0085	afc	STRG0A63WPG.JABBHS010000032.1_prot_MBU2721840.1_,STRG0A63WPG.JABBHS010000150.1_prot_MBU2722528.1_,STRG0A63WPG.JABBHS010000275.1_prot_MBU2723407.1_,STRG0A63WPG.JABBHS010000275.1_prot_MBU2723408.1_,STRG0A63WPG.JABBHS010000297.1_prot_MBU2723528.1_,STRG0A63WPG.JABBHS010000396.1_prot_MBU2724107.1_,STRG0A63WPG.JABBHS010000437.1_prot_MBU2724372.1_,STRG0A63WPG.JABBHS010000439.1_prot_MBU2724387.1_,STRG0A6…	HF568_01045,HF568_04695,HF568_09365,bamA,HF568_10040,bamB,yidD,HF568_14590,bamC
GO Process	GO:0090407	Organophosphate biosynthetic process	137	164	0.798515	top	0.0087	ks	STRG0A63WPG.JABBHS010000003.1_prot_MBU2721651.1_,STRG0A63WPG.JABBHS010000003.1_prot_MBU2721652.1_,STRG0A63WPG.JABBHS010000005.1_prot_MBU2721679.1_,STRG0A63WPG.JABBHS010000011.1_prot_MBU2721732.1_,STRG0A63WPG.JABBHS010000011.1_prot_MBU2721734.1_,STRG0A63WPG.JABBHS010000019.1_prot_MBU2721763.1_,STRG0A63WPG.JABBHS010000032.1_prot_MBU2721838.1_,STRG0A63WPG.JABBHS010000034.1_prot_MBU2721854.1_,STRG0A6…	purD,purH,folD,thiL,HF568_00465,HF568_00630,HF568_01035,HF568_01115,HF568_01525,HF568_01755,HF568_02090,thiS,carA,carB,HF568_02375,HF568_02455,modD,pdxH,HF568_02900,HF568_02905,pdxA,HF568_03480,dut,coaBC,HF568_03685,HF568_03690,HF568_03710,HF568_03725,HF568_03770,HF568_03775,ispG,ndk,nadB,purL,HF568_04300,moaC,moaA,atpF,HF568_05230,HF568_05235,atpG,atpD,HF568_05250,glmU,pdhA,HF568_05725,HF568_057…
GO Process	GO:0009150	Purine ribonucleotide metabolic process	59	72	1.09271	top	0.0089	ks	STRG0A63WPG.JABBHS010000003.1_prot_MBU2721651.1_,STRG0A63WPG.JABBHS010000003.1_prot_MBU2721652.1_,STRG0A63WPG.JABBHS010000004.1_prot_MBU2721659.1_,STRG0A63WPG.JABBHS010000005.1_prot_MBU2721665.1_,STRG0A63WPG.JABBHS010000006.1_prot_MBU2721682.1_,STRG0A63WPG.JABBHS010000017.1_prot_MBU2721750.1_,STRG0A63WPG.JABBHS010000018.1_prot_MBU2721753.1_,STRG0A63WPG.JABBHS010000034.1_prot_MBU2721852.1_,STRG0A6…	purD,purH,HF568_00075,HF568_00105,HF568_00195,HF568_00550,pgi,eno,HF568_02760,HF568_03480,coaBC,HF568_03710,HF568_03725,ndk,purL,atpF,HF568_05230,HF568_05235,atpG,atpD,HF568_05250,pdhA,HF568_06605,HF568_06610,HF568_06620,HF568_06640,pyk,pgi,HF568_07350,HF568_07630,guaA,guaB,HF568_07965,HF568_08365,acs,purM,HF568_08840,coaD,HF568_09320,HF568_09815,accC,HF568_11160,atpC,HF568_13400,HF568_13640,HF56…
GO Function	GO:0022857	Transmembrane transporter activity	197	335	0.988568	bottom	2.18e-06	ks	STRG0A63WPG.JABBHS010000005.1_prot_MBU2721680.1_,STRG0A63WPG.JABBHS010000006.1_prot_MBU2721685.1_,STRG0A63WPG.JABBHS010000006.1_prot_MBU2721686.1_,STRG0A63WPG.JABBHS010000023.1_prot_MBU2721778.1_,STRG0A63WPG.JABBHS010000025.1_prot_MBU2721785.1_,STRG0A63WPG.JABBHS010000030.1_prot_MBU2721834.1_,STRG0A63WPG.JABBHS010000042.1_prot_MBU2721910.1_,STRG0A63WPG.JABBHS010000042.1_prot_MBU2721911.1_,STRG0A6…	HF568_00185,HF568_00215,HF568_00220,HF568_00715,petA,HF568_01015,HF568_01420,HF568_01425,HF568_01520,HF568_01725,HF568_01760,pstC,HF568_01810,HF568_01915,HF568_02050,HF568_02125,HF568_02135,HF568_02140,HF568_02145,HF568_02150,HF568_02245,nuoG,HF568_02530,HF568_02535,HF568_02695,HF568_02700,HF568_02805,HF568_02840,HF568_02865,HF568_02995,HF568_03000,HF568_03015,HF568_03160,secY,secD,secF,cydC,cydD…
GO Function	GO:0140640	Catalytic activity, acting on a nucleic acid	169	265	0.932257	top	3.45e-06	ks	STRG0A63WPG.JABBHS010000001.1_prot_MBU2721646.1_,STRG0A63WPG.JABBHS010000005.1_prot_MBU2721673.1_,STRG0A63WPG.JABBHS010000007.1_prot_MBU2721701.1_,STRG0A63WPG.JABBHS010000007.1_prot_MBU2721704.1_,STRG0A63WPG.JABBHS010000009.1_prot_MBU2721713.1_,STRG0A63WPG.JABBHS010000011.1_prot_MBU2721731.1_,STRG0A63WPG.JABBHS010000011.1_prot_MBU2721735.1_,STRG0A63WPG.JABBHS010000012.1_prot_MBU2721743.1_,STRG0A6…	HF568_00005,HF568_00145,rsmH,HF568_00315,rng,gluQ,recA,HF568_00515,HF568_00635,recG,HF568_01050,uvrC,uvrB,HF568_01375,rlmB,HF568_01495,metG,HF568_01735,rnc,HF568_01995,HF568_02040,HF568_02065,HF568_02255,HF568_02275,HF568_02385,glyQ,HF568_02975,recB,recD,gltX,rsmA,HF568_03310,rpoA,HF568_03680,queA,tgt,hisS,rlmN,miaA,mutL,HF568_04060,HF568_04170,truA,HF568_04490,rsmG,HF568_04660,HF568_04745,polA,H…
GO Function	GO:0015288	Porin activity	15	25	3.02628	bottom	4.67e-06	afc	STRG0A63WPG.JABBHS010000076.1_prot_MBU2722180.1_,STRG0A63WPG.JABBHS010000150.1_prot_MBU2722529.1_,STRG0A63WPG.JABBHS010000151.1_prot_MBU2722532.1_,STRG0A63WPG.JABBHS010000172.1_prot_MBU2722681.1_,STRG0A63WPG.JABBHS010000204.1_prot_MBU2722976.1_,STRG0A63WPG.JABBHS010000229.1_prot_MBU2723126.1_,STRG0A63WPG.JABBHS010000233.1_prot_MBU2723141.1_,STRG0A63WPG.JABBHS010000238.1_prot_MBU2723157.1_,STRG0A6…	HF568_02805,HF568_04700,HF568_04720,HF568_05550,HF568_07085,HF568_07865,HF568_07940,HF568_08020,HF568_10045,HF568_10130,HF568_11525,HF568_11835,HF568_12465,HF568_13270,HF568_13755
GO Function	GO:0016874	Ligase activity	93	108	0.988929	top	2.75e-05	ks	STRG0A63WPG.JABBHS010000003.1_prot_MBU2721651.1_,STRG0A63WPG.JABBHS010000007.1_prot_MBU2721690.1_,STRG0A63WPG.JABBHS010000007.1_prot_MBU2721692.1_,STRG0A63WPG.JABBHS010000007.1_prot_MBU2721695.1_,STRG0A63WPG.JABBHS010000007.1_prot_MBU2721697.1_,STRG0A63WPG.JABBHS010000007.1_prot_MBU2721698.1_,STRG0A63WPG.JABBHS010000011.1_prot_MBU2721731.1_,STRG0A63WPG.JABBHS010000032.1_prot_MBU2721838.1_,STRG0A6…	purD,HF568_00240,HF568_00250,murD,HF568_00275,HF568_00280,gluQ,HF568_01035,HF568_01115,metG,mpl,HF568_01995,carA,carB,glnA,HF568_02275,HF568_02370,HF568_02385,glyQ,sucC,gltX,coaBC,HF568_03710,HF568_03715,hisS,purL,HF568_04490,atpF,HF568_05230,HF568_05235,atpG,atpD,HF568_05250,HF568_05650,HF568_05655,HF568_06435,HF568_07140,alaS,HF568_07630,guaA,HF568_07925,thrS,pheS,HF568_08315,HF568_08545,acs,pu…
GO Function	GO:0140098	Catalytic activity, acting on RNA	97	117	1.02682	top	2.75e-05	ks	STRG0A63WPG.JABBHS010000007.1_prot_MBU2721701.1_,STRG0A63WPG.JABBHS010000007.1_prot_MBU2721704.1_,STRG0A63WPG.JABBHS010000009.1_prot_MBU2721713.1_,STRG0A63WPG.JABBHS010000011.1_prot_MBU2721731.1_,STRG0A63WPG.JABBHS010000032.1_prot_MBU2721841.1_,STRG0A63WPG.JABBHS010000041.1_prot_MBU2721904.1_,STRG0A63WPG.JABBHS010000045.1_prot_MBU2721940.1_,STRG0A63WPG.JABBHS010000048.1_prot_MBU2721979.1_,STRG0A6…	rsmH,HF568_00315,rng,gluQ,HF568_01050,rlmB,metG,rnc,HF568_01995,HF568_02040,HF568_02275,HF568_02385,glyQ,gltX,rsmA,rpoA,HF568_03680,queA,tgt,hisS,rlmN,miaA,HF568_04170,truA,HF568_04490,rsmG,HF568_04660,HF568_04745,HF568_04905,orn,HF568_05650,HF568_05950,dusA,HF568_06435,HF568_06465,HF568_07020,HF568_07025,HF568_07090,pth,alaS,HF568_07620,HF568_07810,HF568_07880,HF568_08065,thrS,pheS,HF568_08315,H…
GO Function	GO:0005198	Structural molecule activity	61	73	0.951812	bottom	2.8e-05	ks	STRG0A63WPG.JABBHS010000044.1_prot_MBU2721914.1_,STRG0A63WPG.JABBHS010000044.1_prot_MBU2721915.1_,STRG0A63WPG.JABBHS010000045.1_prot_MBU2721938.1_,STRG0A63WPG.JABBHS010000045.1_prot_MBU2721939.1_,STRG0A63WPG.JABBHS010000048.1_prot_MBU2721978.1_,STRG0A63WPG.JABBHS010000060.1_prot_MBU2722035.1_,STRG0A63WPG.JABBHS010000101.1_prot_MBU2722287.1_,STRG0A63WPG.JABBHS010000101.1_prot_MBU2722288.1_,STRG0A6…	HF568_01440,HF568_01445,rpmG,rpmB,HF568_01770,rpmE,rpsJ,rplC,rplD,rplW,rplB,rpsS,rplV,rpsC,rplP,rpmC,rpsQ,rplN,rplX,rplE,HF568_03440,rpsH,rplF,rplR,rpsE,rpmD,rplO,rpsM,rpsK,rpsD,rplQ,rpsI,rplM,rplK,HF568_04605,HF568_07165,rpmI,rplT,HF568_08320,HF568_09075,rpsO,rpmF,HF568_12990,HF568_13030,rpsA,rpsB,rpsG,rpsL,rplL,rplJ,rplA,rpsF,HF568_14410,rplI,rpmH,rplU,rpmA,rpsU,rplS,rpsP,rpsT
GO Function	GO:0016462	Pyrophosphatase activity	90	107	1.07085	top	5.05e-05	ks	STRG0A63WPG.JABBHS010000005.1_prot_MBU2721677.1_,STRG0A63WPG.JABBHS010000009.1_prot_MBU2721712.1_,STRG0A63WPG.JABBHS010000021.1_prot_MBU2721765.1_,STRG0A63WPG.JABBHS010000034.1_prot_MBU2721856.1_,STRG0A63WPG.JABBHS010000045.1_prot_MBU2721931.1_,STRG0A63WPG.JABBHS010000047.1_prot_MBU2721975.1_,STRG0A63WPG.JABBHS010000047.1_prot_MBU2721976.1_,STRG0A63WPG.JABBHS010000048.1_prot_MBU2721980.1_,STRG0A6…	HF568_00165,HF568_00355,cysC,uvrB,apbC,HF568_01755,HF568_01760,HF568_01780,HF568_02120,HF568_02410,HF568_03015,HF568_03160,HF568_03295,dut,mutL,HF568_04235,HF568_04485,mnmE,typA,HF568_04795,HF568_04855,htpG,HF568_05890,HF568_06660,minD,ychF,maf,HF568_07435,guaA,HF568_08100,HF568_08470,clpB,HF568_08765,hslU,ftsY,HF568_09245,HF568_09585,HF568_09950,hypB,clpA,infB,ftsZ,HF568_10545,HF568_10680,HF568_…
GO Function	GO:0016818	Hydrolase activity, acting on acid anhydrides, in phosphorus-containing anhydrides	92	109	1.03847	top	0.00015	ks	STRG0A63WPG.JABBHS010000005.1_prot_MBU2721677.1_,STRG0A63WPG.JABBHS010000009.1_prot_MBU2721712.1_,STRG0A63WPG.JABBHS010000021.1_prot_MBU2721765.1_,STRG0A63WPG.JABBHS010000034.1_prot_MBU2721856.1_,STRG0A63WPG.JABBHS010000045.1_prot_MBU2721931.1_,STRG0A63WPG.JABBHS010000047.1_prot_MBU2721975.1_,STRG0A63WPG.JABBHS010000047.1_prot_MBU2721976.1_,STRG0A63WPG.JABBHS010000048.1_prot_MBU2721980.1_,STRG0A6…	HF568_00165,HF568_00355,cysC,uvrB,apbC,HF568_01755,HF568_01760,HF568_01780,HF568_02120,HF568_02410,HF568_03015,HF568_03160,HF568_03295,HF568_03310,dut,mutL,HF568_04235,HF568_04485,mnmE,typA,HF568_04795,HF568_04855,htpG,HF568_05890,HF568_06660,minD,ychF,maf,HF568_07435,guaA,HF568_08100,HF568_08470,clpB,HF568_08765,hslU,ftsY,HF568_09245,HF568_09585,HF568_09950,hypB,clpA,infB,ftsZ,HF568_10545,HF568_…
GO Function	GO:0017111	Nucleoside-triphosphatase activity	77	94	1.03554	top	0.00024	ks	STRG0A63WPG.JABBHS010000021.1_prot_MBU2721765.1_,STRG0A63WPG.JABBHS010000034.1_prot_MBU2721856.1_,STRG0A63WPG.JABBHS010000045.1_prot_MBU2721931.1_,STRG0A63WPG.JABBHS010000047.1_prot_MBU2721976.1_,STRG0A63WPG.JABBHS010000048.1_prot_MBU2721980.1_,STRG0A63WPG.JABBHS010000068.1_prot_MBU2722103.1_,STRG0A63WPG.JABBHS010000082.1_prot_MBU2722220.1_,STRG0A63WPG.JABBHS010000087.1_prot_MBU2722245.1_,STRG0A6…	cysC,uvrB,apbC,HF568_01760,HF568_01780,HF568_02410,HF568_03015,HF568_03160,HF568_03295,mutL,HF568_04235,HF568_04485,mnmE,typA,HF568_04795,HF568_04855,htpG,HF568_05890,HF568_06660,minD,ychF,HF568_07435,HF568_08100,HF568_08470,clpB,HF568_08765,hslU,ftsY,HF568_09245,HF568_09585,HF568_09950,hypB,clpA,infB,ftsZ,HF568_10545,HF568_10680,HF568_10685,HF568_10720,HF568_10765,HF568_11190,HF568_11225,HF568_1…
GO Function	GO:0004812	aminoacyl-tRNA ligase activity	27	27	1.20045	top	0.00026	ks	STRG0A63WPG.JABBHS010000011.1_prot_MBU2721731.1_,STRG0A63WPG.JABBHS010000045.1_prot_MBU2721940.1_,STRG0A63WPG.JABBHS010000056.1_prot_MBU2722022.1_,STRG0A63WPG.JABBHS010000065.1_prot_MBU2722076.1_,STRG0A63WPG.JABBHS010000068.1_prot_MBU2722098.1_,STRG0A63WPG.JABBHS010000068.1_prot_MBU2722099.1_,STRG0A63WPG.JABBHS010000083.1_prot_MBU2722228.1_,STRG0A63WPG.JABBHS010000114.1_prot_MBU2722370.1_,STRG0A6…	gluQ,metG,HF568_01995,HF568_02275,HF568_02385,glyQ,gltX,hisS,HF568_04490,HF568_05650,HF568_06435,alaS,thrS,pheS,HF568_08315,HF568_08545,HF568_10490,HF568_10495,HF568_10815,lysS,serS,aspS,hisS,HF568_14965,ileS,HF568_16795,HF568_17555
GO Function	GO:0015562	Efflux transmembrane transporter activity	18	23	2.17941	bottom	0.00026	afc	STRG0A63WPG.JABBHS010000023.1_prot_MBU2721778.1_,STRG0A63WPG.JABBHS010000042.1_prot_MBU2721911.1_,STRG0A63WPG.JABBHS010000060.1_prot_MBU2722033.1_,STRG0A63WPG.JABBHS010000079.1_prot_MBU2722187.1_,STRG0A63WPG.JABBHS010000130.1_prot_MBU2722475.1_,STRG0A63WPG.JABBHS010000140.1_prot_MBU2722499.1_,STRG0A63WPG.JABBHS010000148.1_prot_MBU2722520.1_,STRG0A63WPG.JABBHS010000212.1_prot_MBU2723032.1_,STRG0A6…	HF568_00715,HF568_01425,HF568_02050,HF568_02840,HF568_04415,HF568_04535,HF568_04650,HF568_07380,HF568_08025,HF568_11025,HF568_11035,HF568_11585,HF568_13130,HF568_15280,HF568_15740,HF568_17170,HF568_17420,HF568_17845
GO Function	GO:0003735	Structural constituent of ribosome	54	55	0.807923	bottom	0.00031	ks	STRG0A63WPG.JABBHS010000045.1_prot_MBU2721938.1_,STRG0A63WPG.JABBHS010000045.1_prot_MBU2721939.1_,STRG0A63WPG.JABBHS010000060.1_prot_MBU2722035.1_,STRG0A63WPG.JABBHS010000101.1_prot_MBU2722287.1_,STRG0A63WPG.JABBHS010000101.1_prot_MBU2722288.1_,STRG0A63WPG.JABBHS010000101.1_prot_MBU2722289.1_,STRG0A63WPG.JABBHS010000101.1_prot_MBU2722290.1_,STRG0A63WPG.JABBHS010000101.1_prot_MBU2722291.1_,STRG0A6…	rpmG,rpmB,rpmE,rpsJ,rplC,rplD,rplW,rplB,rpsS,rplV,rpsC,rplP,rpmC,rpsQ,rplN,rplX,rplE,HF568_03440,rpsH,rplF,rplR,rpsE,rpmD,rplO,rpsM,rpsK,rpsD,rplQ,rpsI,rplM,rplK,HF568_04605,HF568_07165,rpmI,rplT,rpsO,rpmF,rpsA,rpsB,rpsG,rpsL,rplL,rplJ,rplA,rpsF,HF568_14410,rplI,rpmH,rplU,rpmA,rpsU,rplS,rpsP,rpsT
GO Function	GO:0140101	Catalytic activity, acting on a tRNA	54	55	0.914827	top	0.001	ks	STRG0A63WPG.JABBHS010000007.1_prot_MBU2721704.1_,STRG0A63WPG.JABBHS010000011.1_prot_MBU2721731.1_,STRG0A63WPG.JABBHS010000045.1_prot_MBU2721940.1_,STRG0A63WPG.JABBHS010000056.1_prot_MBU2722022.1_,STRG0A63WPG.JABBHS010000065.1_prot_MBU2722076.1_,STRG0A63WPG.JABBHS010000068.1_prot_MBU2722098.1_,STRG0A63WPG.JABBHS010000068.1_prot_MBU2722099.1_,STRG0A63WPG.JABBHS010000083.1_prot_MBU2722228.1_,STRG0A6…	HF568_00315,gluQ,metG,HF568_01995,HF568_02275,HF568_02385,glyQ,gltX,HF568_03680,queA,tgt,hisS,rlmN,miaA,truA,HF568_04490,HF568_04660,HF568_05650,HF568_05950,dusA,HF568_06435,HF568_07020,pth,alaS,HF568_07810,thrS,pheS,HF568_08315,HF568_08545,truB,HF568_10490,HF568_10495,HF568_10815,lysS,serS,aspS,hisS,HF568_13235,trmB,HF568_14345,rnpA,trmL,HF568_14965,ileS,HF568_15750,rph,trmD,HF568_16795,HF568_17…
GO Function	GO:0019843	rRNA binding	41	41	0.775142	bottom	0.0017	ks	STRG0A63WPG.JABBHS010000048.1_prot_MBU2721979.1_,STRG0A63WPG.JABBHS010000048.1_prot_MBU2721980.1_,STRG0A63WPG.JABBHS010000060.1_prot_MBU2722035.1_,STRG0A63WPG.JABBHS010000101.1_prot_MBU2722288.1_,STRG0A63WPG.JABBHS010000101.1_prot_MBU2722289.1_,STRG0A63WPG.JABBHS010000101.1_prot_MBU2722290.1_,STRG0A63WPG.JABBHS010000101.1_prot_MBU2722291.1_,STRG0A63WPG.JABBHS010000101.1_prot_MBU2722292.1_,STRG0A6…	rnc,HF568_01780,rpmE,rplC,rplD,rplW,rplB,rpsS,rplV,rpsC,rplP,rpsQ,rplN,rplX,rplE,HF568_03440,rpsH,rplF,rplR,rpsE,rplO,infA,rpsM,rpsK,rpsD,rlmN,rplK,HF568_04605,typA,HF568_07165,rplT,rpsO,rpsG,rpsL,rplJ,rplA,rpsF,HF568_14410,rplI,rplU,rpsT
GO Function	GO:0016779	Nucleotidyltransferase activity	54	73	1.07085	top	0.0041	ks	STRG0A63WPG.JABBHS010000005.1_prot_MBU2721673.1_,STRG0A63WPG.JABBHS010000007.1_prot_MBU2721704.1_,STRG0A63WPG.JABBHS010000009.1_prot_MBU2721719.1_,STRG0A63WPG.JABBHS010000011.1_prot_MBU2721728.1_,STRG0A63WPG.JABBHS010000012.1_prot_MBU2721738.1_,STRG0A63WPG.JABBHS010000020.1_prot_MBU2721764.1_,STRG0A63WPG.JABBHS010000021.1_prot_MBU2721765.1_,STRG0A63WPG.JABBHS010000084.1_prot_MBU2722230.1_,STRG0A6…	HF568_00145,HF568_00315,HF568_00390,glnD,rfaE1,HF568_00635,cysC,HF568_03075,rfbA,HF568_03275,rpoA,HF568_03690,HF568_04235,polA,polX,glmU,holA,pcnB,HF568_07810,HF568_07925,mobA,HF568_08065,HF568_08535,coaD,dnaE,HF568_09890,cysD,HF568_09950,HF568_10100,HF568_10115,dnaQ,pnp,HF568_10575,glgC,moaB,galU,HF568_12375,HF568_12440,rpoC,rpoB,nadD,HF568_14180,HF568_14975,HF568_15000,kdsB,HF568_15705,HF568_15…
GO Function	GO:0008233	Peptidase activity	64	101	0.744615	bottom	0.0055	ks	STRG0A63WPG.JABBHS010000003.1_prot_MBU2721654.1_,STRG0A63WPG.JABBHS010000004.1_prot_MBU2721660.1_,STRG0A63WPG.JABBHS010000004.1_prot_MBU2721661.1_,STRG0A63WPG.JABBHS010000005.1_prot_MBU2721671.1_,STRG0A63WPG.JABBHS010000005.1_prot_MBU2721676.1_,STRG0A63WPG.JABBHS010000007.1_prot_MBU2721699.1_,STRG0A63WPG.JABBHS010000011.1_prot_MBU2721729.1_,STRG0A63WPG.JABBHS010000023.1_prot_MBU2721776.1_,STRG0A6…	HF568_00045,HF568_00080,HF568_00085,lexA,pepN,HF568_00285,map,HF568_00705,HF568_01590,HF568_01825,HF568_02260,HF568_02425,HF568_02450,sohB,tsaB,HF568_03860,HF568_04045,HF568_04155,HF568_04275,HF568_05420,HF568_05760,HF568_05890,tldD,HF568_07130,mrdA,HF568_07210,HF568_07905,HF568_08530,sppA,hslV,hslU,HF568_09245,rseP,HF568_09535,HF568_10250,HF568_10500,HF568_11280,pmbA,HF568_11545,HF568_12370,HF56…
GO Function	GO:0016887	ATP hydrolysis activity	52	69	1.03813	top	0.0055	ks	STRG0A63WPG.JABBHS010000034.1_prot_MBU2721856.1_,STRG0A63WPG.JABBHS010000045.1_prot_MBU2721931.1_,STRG0A63WPG.JABBHS010000047.1_prot_MBU2721976.1_,STRG0A63WPG.JABBHS010000082.1_prot_MBU2722220.1_,STRG0A63WPG.JABBHS010000087.1_prot_MBU2722245.1_,STRG0A63WPG.JABBHS010000114.1_prot_MBU2722377.1_,STRG0A63WPG.JABBHS010000135.1_prot_MBU2722489.1_,STRG0A63WPG.JABBHS010000152.1_prot_MBU2722546.1_,STRG0A6…	uvrB,apbC,HF568_01760,HF568_03015,HF568_03160,mutL,HF568_04485,HF568_04795,HF568_04855,htpG,HF568_05890,HF568_06660,minD,ychF,HF568_07435,HF568_08100,HF568_08470,clpB,HF568_08765,hslU,HF568_09245,HF568_09585,clpA,HF568_10545,HF568_10680,HF568_10765,HF568_11190,HF568_11225,HF568_11530,ruvA,ruvB,HF568_12270,lon,clpX,smc,HF568_13800,HF568_13915,HF568_14205,dnaB,mgtA,HF568_15235,HF568_15260,hscA,HF56…
GO Function	GO:0008236	Serine-type peptidase activity	24	37	1.08828	bottom	0.007	ks	STRG0A63WPG.JABBHS010000003.1_prot_MBU2721654.1_,STRG0A63WPG.JABBHS010000004.1_prot_MBU2721661.1_,STRG0A63WPG.JABBHS010000005.1_prot_MBU2721671.1_,STRG0A63WPG.JABBHS010000023.1_prot_MBU2721776.1_,STRG0A63WPG.JABBHS010000049.1_prot_MBU2721989.1_,STRG0A63WPG.JABBHS010000068.1_prot_MBU2722106.1_,STRG0A63WPG.JABBHS010000068.1_prot_MBU2722111.1_,STRG0A63WPG.JABBHS010000115.1_prot_MBU2722382.1_,STRG0A6…	HF568_00045,HF568_00085,lexA,HF568_00705,HF568_01825,HF568_02425,HF568_02450,HF568_03860,HF568_04155,HF568_04275,mrdA,HF568_09245,HF568_09535,HF568_10500,HF568_11545,HF568_12395,umuD,lon,clpP,HF568_13330,lepB,HF568_14390,HF568_16265,HF568_17185
GO Function	GO:0140657	ATP-dependent activity	98	138	0.717584	top	0.0078	ks	STRG0A63WPG.JABBHS010000011.1_prot_MBU2721735.1_,STRG0A63WPG.JABBHS010000012.1_prot_MBU2721743.1_,STRG0A63WPG.JABBHS010000023.1_prot_MBU2721775.1_,STRG0A63WPG.JABBHS010000034.1_prot_MBU2721856.1_,STRG0A63WPG.JABBHS010000045.1_prot_MBU2721931.1_,STRG0A63WPG.JABBHS010000045.1_prot_MBU2721935.1_,STRG0A63WPG.JABBHS010000047.1_prot_MBU2721976.1_,STRG0A63WPG.JABBHS010000060.1_prot_MBU2722036.1_,STRG0A6…	recA,HF568_00515,recG,uvrB,apbC,dnaK,HF568_01760,HF568_02065,HF568_02865,HF568_02975,recB,recD,HF568_03015,HF568_03160,HF568_03310,secD,secF,mutL,cydC,cydD,groL,HF568_04205,HF568_04485,HF568_04795,HF568_04855,htpG,HF568_05235,atpD,HF568_05350,HF568_05890,HF568_06660,HF568_06950,minD,ychF,HF568_07190,HF568_07435,HF568_07870,HF568_08100,mfd,HF568_08470,kdpC,HF568_08500,HF568_08620,clpB,HF568_08765,…
GO Component	GO:0031975	Envelope	55	89	2.74803	bottom	4.37e-16	ks	STRG0A63WPG.JABBHS010000004.1_prot_MBU2721661.1_,STRG0A63WPG.JABBHS010000032.1_prot_MBU2721840.1_,STRG0A63WPG.JABBHS010000042.1_prot_MBU2721911.1_,STRG0A63WPG.JABBHS010000050.1_prot_MBU2722004.1_,STRG0A63WPG.JABBHS010000052.1_prot_MBU2722014.1_,STRG0A63WPG.JABBHS010000082.1_prot_MBU2722216.1_,STRG0A63WPG.JABBHS010000082.1_prot_MBU2722217.1_,STRG0A63WPG.JABBHS010000108.1_prot_MBU2722340.1_,STRG0A6…	HF568_00085,HF568_01045,HF568_01425,HF568_01905,HF568_01955,HF568_02995,HF568_03000,HF568_03645,HF568_04700,HF568_04720,HF568_05550,HF568_05675,HF568_06070,HF568_06075,HF568_07085,HF568_07380,HF568_07940,HF568_08020,modA,bamA,HF568_09875,HF568_09880,HF568_10040,HF568_10045,HF568_10465,HF568_10740,HF568_10985,HF568_11015,HF568_11035,HF568_11200,HF568_11525,ybgF,HF568_12460,HF568_12465,HF568_12785,…
GO Component	GO:0030313	Cell envelope	48	75	2.68595	bottom	5.36e-14	ks	STRG0A63WPG.JABBHS010000004.1_prot_MBU2721661.1_,STRG0A63WPG.JABBHS010000032.1_prot_MBU2721840.1_,STRG0A63WPG.JABBHS010000042.1_prot_MBU2721911.1_,STRG0A63WPG.JABBHS010000050.1_prot_MBU2722004.1_,STRG0A63WPG.JABBHS010000052.1_prot_MBU2722014.1_,STRG0A63WPG.JABBHS010000082.1_prot_MBU2722216.1_,STRG0A63WPG.JABBHS010000082.1_prot_MBU2722217.1_,STRG0A63WPG.JABBHS010000108.1_prot_MBU2722340.1_,STRG0A6…	HF568_00085,HF568_01045,HF568_01425,HF568_01905,HF568_01955,HF568_02995,HF568_03000,HF568_03645,HF568_04700,HF568_04720,HF568_05675,HF568_06070,HF568_06075,HF568_07380,HF568_07940,modA,bamA,HF568_09875,HF568_09880,HF568_10040,HF568_10045,HF568_10465,HF568_10740,HF568_10985,HF568_11015,HF568_11035,HF568_11200,HF568_11525,ybgF,HF568_12460,HF568_12785,bamB,HF568_13120,HF568_13130,lolB,HF568_13770,HF…
GO Component	GO:0019867	Outer membrane	52	86	2.66853	bottom	1.48e-13	ks	STRG0A63WPG.JABBHS010000032.1_prot_MBU2721840.1_,STRG0A63WPG.JABBHS010000042.1_prot_MBU2721911.1_,STRG0A63WPG.JABBHS010000052.1_prot_MBU2722014.1_,STRG0A63WPG.JABBHS010000076.1_prot_MBU2722180.1_,STRG0A63WPG.JABBHS010000082.1_prot_MBU2722216.1_,STRG0A63WPG.JABBHS010000082.1_prot_MBU2722217.1_,STRG0A63WPG.JABBHS010000108.1_prot_MBU2722340.1_,STRG0A63WPG.JABBHS010000130.1_prot_MBU2722475.1_,STRG0A6…	HF568_01045,HF568_01425,HF568_01955,HF568_02805,HF568_02995,HF568_03000,HF568_03645,HF568_04415,HF568_04700,HF568_04720,HF568_05550,HF568_05675,HF568_06070,HF568_06075,HF568_07060,HF568_07085,HF568_07380,HF568_07865,HF568_07940,HF568_08020,bamA,HF568_09880,HF568_10040,HF568_10045,HF568_10130,HF568_10465,HF568_10740,HF568_11035,HF568_11200,HF568_11525,HF568_11835,HF568_12465,HF568_12785,bamB,HF568…
GO Component	GO:0009279	Cell outer membrane	38	62	2.70186	bottom	6.84e-10	ks	STRG0A63WPG.JABBHS010000032.1_prot_MBU2721840.1_,STRG0A63WPG.JABBHS010000042.1_prot_MBU2721911.1_,STRG0A63WPG.JABBHS010000052.1_prot_MBU2722014.1_,STRG0A63WPG.JABBHS010000082.1_prot_MBU2722216.1_,STRG0A63WPG.JABBHS010000082.1_prot_MBU2722217.1_,STRG0A63WPG.JABBHS010000108.1_prot_MBU2722340.1_,STRG0A63WPG.JABBHS010000150.1_prot_MBU2722529.1_,STRG0A63WPG.JABBHS010000151.1_prot_MBU2722532.1_,STRG0A6…	HF568_01045,HF568_01425,HF568_01955,HF568_02995,HF568_03000,HF568_03645,HF568_04700,HF568_04720,HF568_05675,HF568_06070,HF568_06075,HF568_07380,HF568_07940,bamA,HF568_09880,HF568_10040,HF568_10045,HF568_10465,HF568_10740,HF568_11035,HF568_11200,HF568_11525,HF568_12785,bamB,HF568_13120,HF568_13130,lolB,HF568_13770,HF568_14590,HF568_14790,HF568_14805,HF568_15130,HF568_15490,HF568_16640,HF568_17075,…
GO Component	GO:0030312	External encapsulating structure	55	93	2.11766	bottom	3.61e-09	ks	STRG0A63WPG.JABBHS010000011.1_prot_MBU2721728.1_,STRG0A63WPG.JABBHS010000032.1_prot_MBU2721840.1_,STRG0A63WPG.JABBHS010000042.1_prot_MBU2721911.1_,STRG0A63WPG.JABBHS010000052.1_prot_MBU2722014.1_,STRG0A63WPG.JABBHS010000082.1_prot_MBU2722216.1_,STRG0A63WPG.JABBHS010000082.1_prot_MBU2722217.1_,STRG0A63WPG.JABBHS010000106.1_prot_MBU2722326.1_,STRG0A63WPG.JABBHS010000108.1_prot_MBU2722340.1_,STRG0A6…	glnD,HF568_01045,HF568_01425,HF568_01955,HF568_02995,HF568_03000,HF568_03570,HF568_03645,truA,HF568_04700,HF568_04720,HF568_04870,HF568_05550,HF568_05675,HF568_06070,HF568_06075,HF568_07085,HF568_07245,HF568_07380,HF568_07940,HF568_08020,pyrR,bamA,HF568_09880,HF568_09905,HF568_10040,HF568_10045,HF568_10465,HF568_10740,HF568_11035,HF568_11200,HF568_11525,HF568_12465,HF568_12785,bamB,HF568_13120,HF…
GO Component	GO:0042597	Periplasmic space	59	81	1.1893	bottom	8.29e-07	ks	STRG0A63WPG.JABBHS010000004.1_prot_MBU2721661.1_,STRG0A63WPG.JABBHS010000005.1_prot_MBU2721675.1_,STRG0A63WPG.JABBHS010000008.1_prot_MBU2721710.1_,STRG0A63WPG.JABBHS010000025.1_prot_MBU2721783.1_,STRG0A63WPG.JABBHS010000043.1_prot_MBU2721912.1_,STRG0A63WPG.JABBHS010000047.1_prot_MBU2721974.1_,STRG0A63WPG.JABBHS010000049.1_prot_MBU2721988.1_,STRG0A63WPG.JABBHS010000050.1_prot_MBU2722004.1_,STRG0A6…	HF568_00085,dsbG,HF568_00345,HF568_00740,HF568_01430,HF568_01750,HF568_01820,HF568_01905,HF568_02265,HF568_02360,HF568_02425,HF568_03180,HF568_03345,HF568_03860,HF568_04275,HF568_04300,HF568_04615,HF568_04830,HF568_05685,HF568_05760,HF568_06540,HF568_06555,HF568_06560,HF568_06590,HF568_07235,modA,HF568_08665,speA,HF568_09365,HF568_09535,HF568_09875,HF568_10055,HF568_10660,HF568_10985,HF568_11015,…
GO Component	GO:0046930	Pore complex	9	16	3.42607	bottom	3.75e-05	afc	STRG0A63WPG.JABBHS010000150.1_prot_MBU2722529.1_,STRG0A63WPG.JABBHS010000151.1_prot_MBU2722532.1_,STRG0A63WPG.JABBHS010000172.1_prot_MBU2722681.1_,STRG0A63WPG.JABBHS010000204.1_prot_MBU2722976.1_,STRG0A63WPG.JABBHS010000238.1_prot_MBU2723157.1_,STRG0A63WPG.JABBHS010000297.1_prot_MBU2723529.1_,STRG0A63WPG.JABBHS010000377.1_prot_MBU2723999.1_,STRG0A63WPG.JABBHS010000400.1_prot_MBU2724148.1_,STRG0A6…	HF568_04700,HF568_04720,HF568_05550,HF568_07085,HF568_08020,HF568_10045,HF568_12465,HF568_13270,HF568_13755
GO Component	GO:1902494	Catalytic complex	80	119	1.10339	top	0.00024	ks	STRG0A63WPG.JABBHS010000012.1_prot_MBU2721743.1_,STRG0A63WPG.JABBHS010000019.1_prot_MBU2721763.1_,STRG0A63WPG.JABBHS010000020.1_prot_MBU2721764.1_,STRG0A63WPG.JABBHS010000023.1_prot_MBU2721775.1_,STRG0A63WPG.JABBHS010000034.1_prot_MBU2721848.1_,STRG0A63WPG.JABBHS010000034.1_prot_MBU2721852.1_,STRG0A63WPG.JABBHS010000034.1_prot_MBU2721856.1_,STRG0A63WPG.JABBHS010000047.1_prot_MBU2721971.1_,STRG0A6…	HF568_00515,HF568_00630,HF568_00635,recG,uvrC,eno,uvrB,HF568_01735,thiS,carA,HF568_02455,leuC,leuD,HF568_02870,HF568_02875,gcvH,HF568_02905,HF568_02975,recD,rpoA,coaBC,HF568_03710,HF568_04775,HF568_05595,holA,HF568_05900,HF568_05905,HF568_06605,xseB,HF568_07610,HF568_07835,HF568_07915,HF568_08065,HF568_08535,HF568_08610,hslV,hslU,uvrC,HF568_09320,HF568_09620,cysD,HF568_09950,hypA,HF568_10440,accC…
GO Component	GO:0030288	Outer membrane-bounded periplasmic space	10	11	2.62552	bottom	0.001	afc	STRG0A63WPG.JABBHS010000004.1_prot_MBU2721661.1_,STRG0A63WPG.JABBHS010000050.1_prot_MBU2722004.1_,STRG0A63WPG.JABBHS010000255.1_prot_MBU2723275.1_,STRG0A63WPG.JABBHS010000295.1_prot_MBU2723498.1_,STRG0A63WPG.JABBHS010000328.1_prot_MBU2723710.1_,STRG0A63WPG.JABBHS010000328.1_prot_MBU2723716.1_,STRG0A63WPG.JABBHS010000356.1_prot_MBU2723874.1_,STRG0A63WPG.JABBHS010000377.1_prot_MBU2723998.1_,STRG0A6…	HF568_00085,HF568_01905,modA,HF568_09875,HF568_10985,HF568_11015,ybgF,HF568_12460,HF568_14075,HF568_17790
GO Component	GO:0005840	Ribosome	59	60	0.647925	bottom	0.0018	ks	STRG0A63WPG.JABBHS010000004.1_prot_MBU2721664.1_,STRG0A63WPG.JABBHS010000045.1_prot_MBU2721938.1_,STRG0A63WPG.JABBHS010000045.1_prot_MBU2721939.1_,STRG0A63WPG.JABBHS010000060.1_prot_MBU2722035.1_,STRG0A63WPG.JABBHS010000101.1_prot_MBU2722287.1_,STRG0A63WPG.JABBHS010000101.1_prot_MBU2722288.1_,STRG0A63WPG.JABBHS010000101.1_prot_MBU2722289.1_,STRG0A63WPG.JABBHS010000101.1_prot_MBU2722290.1_,STRG0A6…	HF568_00100,rpmG,rpmB,rpmE,rpsJ,rplC,rplD,rplW,rplB,rpsS,rplV,rpsC,rplP,rpmC,rpsQ,rplN,rplX,rplE,HF568_03440,rpsH,rplF,rplR,rpsE,rpmD,rplO,rpsM,rpsK,rpsD,rplQ,rpsI,rplM,rplK,HF568_04605,HF568_07165,rpmI,rplT,HF568_10105,rpsO,HF568_10470,rpmF,rpsA,rpsB,rpsG,rpsL,rplL,rplJ,rplA,rpsF,HF568_14410,rplI,rpmH,rplU,rpmA,rpsU,rplS,rimM,rpsP,rpsT,raiA
GO Component	GO:0140535	Intracellular protein-containing complex	31	44	1.24813	top	0.0064	ks	STRG0A63WPG.JABBHS010000020.1_prot_MBU2721764.1_,STRG0A63WPG.JABBHS010000047.1_prot_MBU2721971.1_,STRG0A63WPG.JABBHS010000082.1_prot_MBU2722212.1_,STRG0A63WPG.JABBHS010000082.1_prot_MBU2722214.1_,STRG0A63WPG.JABBHS010000101.1_prot_MBU2722315.1_,STRG0A63WPG.JABBHS010000179.1_prot_MBU2722704.1_,STRG0A63WPG.JABBHS010000208.1_prot_MBU2723013.1_,STRG0A63WPG.JABBHS010000240.1_prot_MBU2723166.1_,STRG0A6…	HF568_00635,HF568_01735,HF568_02975,recD,rpoA,holA,xseB,HF568_08065,HF568_08535,hslV,hslU,cysI,HF568_10460,glgC,HF568_11640,gltB,HF568_12545,HF568_12575,clpX,rpoC,rpoB,HF568_14280,HF568_14345,HF568_15880,HF568_16110,HF568_16330,dnaX,HF568_16840,HF568_17525,rpoZ,gatA

## Sheet: FA75 vs FA50
#category	term ID	term description	genes mapped	genes in set	enrichment score	direction	false discovery rate	method	matching proteins in your input (IDs)	matching proteins in your input (labels)
GO Process	GO:0019438	Aromatic compound biosynthetic process	188	232	0.70883	bottom	0.0063	ks	STRG0A63WPG.JABBHS010000003.1_prot_MBU2721651.1_,STRG0A63WPG.JABBHS010000003.1_prot_MBU2721652.1_,STRG0A63WPG.JABBHS010000005.1_prot_MBU2721679.1_,STRG0A63WPG.JABBHS010000009.1_prot_MBU2721719.1_,STRG0A63WPG.JABBHS010000011.1_prot_MBU2721732.1_,STRG0A63WPG.JABBHS010000011.1_prot_MBU2721734.1_,STRG0A63WPG.JABBHS010000012.1_prot_MBU2721737.1_,STRG0A63WPG.JABBHS010000012.1_prot_MBU2721738.1_,STRG0A6…	purD,purH,folD,HF568_00390,thiL,HF568_00465,HF568_00480,rfaE1,pabC,HF568_00630,HF568_00635,HF568_00980,HF568_01035,HF568_01115,HF568_01135,HF568_01525,HF568_01580,pdxJ,HF568_01945,HF568_01950,HF568_02065,HF568_02090,thiS,carA,carB,HF568_02130,rpoS,HF568_02470,folB,modD,HF568_02725,pdxH,HF568_03075,rfbC,pdxA,folP,HF568_03480,rpoA,dut,coaBC,HF568_03695,trpB,HF568_03705,HF568_03710,HF568_03715,HF568…
GO Function	GO:0005198	Structural molecule activity	61	73	1.16916	top	2.5e-05	ks	STRG0A63WPG.JABBHS010000044.1_prot_MBU2721914.1_,STRG0A63WPG.JABBHS010000044.1_prot_MBU2721915.1_,STRG0A63WPG.JABBHS010000045.1_prot_MBU2721938.1_,STRG0A63WPG.JABBHS010000045.1_prot_MBU2721939.1_,STRG0A63WPG.JABBHS010000048.1_prot_MBU2721978.1_,STRG0A63WPG.JABBHS010000060.1_prot_MBU2722035.1_,STRG0A63WPG.JABBHS010000101.1_prot_MBU2722287.1_,STRG0A63WPG.JABBHS010000101.1_prot_MBU2722288.1_,STRG0A6…	HF568_01440,HF568_01445,rpmG,rpmB,HF568_01770,rpmE,rpsJ,rplC,rplD,rplW,rplB,rpsS,rplV,rpsC,rplP,rpmC,rpsQ,rplN,rplX,rplE,HF568_03440,rpsH,rplF,rplR,rpsE,rpmD,rplO,rpsM,rpsK,rpsD,rplQ,rpsI,rplM,rplK,HF568_04605,HF568_07165,rpmI,rplT,HF568_08320,HF568_09075,rpsO,rpmF,HF568_12990,HF568_13030,rpsA,rpsB,rpsG,rpsL,rplL,rplJ,rplA,rpsF,HF568_14410,rplI,rpmH,rplU,rpmA,rpsU,rplS,rpsP,rpsT
GO Function	GO:0003735	Structural constituent of ribosome	54	55	1.15763	top	6.07e-05	ks	STRG0A63WPG.JABBHS010000045.1_prot_MBU2721938.1_,STRG0A63WPG.JABBHS010000045.1_prot_MBU2721939.1_,STRG0A63WPG.JABBHS010000060.1_prot_MBU2722035.1_,STRG0A63WPG.JABBHS010000101.1_prot_MBU2722287.1_,STRG0A63WPG.JABBHS010000101.1_prot_MBU2722288.1_,STRG0A63WPG.JABBHS010000101.1_prot_MBU2722289.1_,STRG0A63WPG.JABBHS010000101.1_prot_MBU2722290.1_,STRG0A63WPG.JABBHS010000101.1_prot_MBU2722291.1_,STRG0A6…	rpmG,rpmB,rpmE,rpsJ,rplC,rplD,rplW,rplB,rpsS,rplV,rpsC,rplP,rpmC,rpsQ,rplN,rplX,rplE,HF568_03440,rpsH,rplF,rplR,rpsE,rpmD,rplO,rpsM,rpsK,rpsD,rplQ,rpsI,rplM,rplK,HF568_04605,HF568_07165,rpmI,rplT,rpsO,rpmF,rpsA,rpsB,rpsG,rpsL,rplL,rplJ,rplA,rpsF,HF568_14410,rplI,rpmH,rplU,rpmA,rpsU,rplS,rpsP,rpsT
GO Function	GO:0015288	Porin activity	15	25	3.29885	top	6.07e-05	afc	STRG0A63WPG.JABBHS010000076.1_prot_MBU2722180.1_,STRG0A63WPG.JABBHS010000150.1_prot_MBU2722529.1_,STRG0A63WPG.JABBHS010000151.1_prot_MBU2722532.1_,STRG0A63WPG.JABBHS010000172.1_prot_MBU2722681.1_,STRG0A63WPG.JABBHS010000204.1_prot_MBU2722976.1_,STRG0A63WPG.JABBHS010000229.1_prot_MBU2723126.1_,STRG0A63WPG.JABBHS010000233.1_prot_MBU2723141.1_,STRG0A63WPG.JABBHS010000238.1_prot_MBU2723157.1_,STRG0A6…	HF568_02805,HF568_04700,HF568_04720,HF568_05550,HF568_07085,HF568_07865,HF568_07940,HF568_08020,HF568_10045,HF568_10130,HF568_11525,HF568_11835,HF568_12465,HF568_13270,HF568_13755
GO Function	GO:0019843	rRNA binding	41	41	1.13104	top	0.00085	ks	STRG0A63WPG.JABBHS010000048.1_prot_MBU2721979.1_,STRG0A63WPG.JABBHS010000048.1_prot_MBU2721980.1_,STRG0A63WPG.JABBHS010000060.1_prot_MBU2722035.1_,STRG0A63WPG.JABBHS010000101.1_prot_MBU2722288.1_,STRG0A63WPG.JABBHS010000101.1_prot_MBU2722289.1_,STRG0A63WPG.JABBHS010000101.1_prot_MBU2722290.1_,STRG0A63WPG.JABBHS010000101.1_prot_MBU2722291.1_,STRG0A63WPG.JABBHS010000101.1_prot_MBU2722292.1_,STRG0A6…	rnc,HF568_01780,rpmE,rplC,rplD,rplW,rplB,rpsS,rplV,rpsC,rplP,rpsQ,rplN,rplX,rplE,HF568_03440,rpsH,rplF,rplR,rpsE,rplO,infA,rpsM,rpsK,rpsD,rlmN,rplK,HF568_04605,typA,HF568_07165,rplT,rpsO,rpsG,rpsL,rplJ,rplA,rpsF,HF568_14410,rplI,rplU,rpsT
GO Function	GO:0022857	Transmembrane transporter activity	197	335	0.660359	top	0.0053	ks	STRG0A63WPG.JABBHS010000005.1_prot_MBU2721680.1_,STRG0A63WPG.JABBHS010000006.1_prot_MBU2721685.1_,STRG0A63WPG.JABBHS010000006.1_prot_MBU2721686.1_,STRG0A63WPG.JABBHS010000023.1_prot_MBU2721778.1_,STRG0A63WPG.JABBHS010000025.1_prot_MBU2721785.1_,STRG0A63WPG.JABBHS010000030.1_prot_MBU2721834.1_,STRG0A63WPG.JABBHS010000042.1_prot_MBU2721910.1_,STRG0A63WPG.JABBHS010000042.1_prot_MBU2721911.1_,STRG0A6…	HF568_00185,HF568_00215,HF568_00220,HF568_00715,petA,HF568_01015,HF568_01420,HF568_01425,HF568_01520,HF568_01725,HF568_01760,pstC,HF568_01810,HF568_01915,HF568_02050,HF568_02125,HF568_02135,HF568_02140,HF568_02145,HF568_02150,HF568_02245,nuoG,HF568_02530,HF568_02535,HF568_02695,HF568_02700,HF568_02805,HF568_02840,HF568_02865,HF568_02995,HF568_03000,HF568_03015,HF568_03160,secY,secD,secF,cydC,cydD…
GO Component	GO:0019867	Outer membrane	52	86	2.23863	top	1.72e-09	ks	STRG0A63WPG.JABBHS010000032.1_prot_MBU2721840.1_,STRG0A63WPG.JABBHS010000042.1_prot_MBU2721911.1_,STRG0A63WPG.JABBHS010000052.1_prot_MBU2722014.1_,STRG0A63WPG.JABBHS010000076.1_prot_MBU2722180.1_,STRG0A63WPG.JABBHS010000082.1_prot_MBU2722216.1_,STRG0A63WPG.JABBHS010000082.1_prot_MBU2722217.1_,STRG0A63WPG.JABBHS010000108.1_prot_MBU2722340.1_,STRG0A63WPG.JABBHS010000130.1_prot_MBU2722475.1_,STRG0A6…	HF568_01045,HF568_01425,HF568_01955,HF568_02805,HF568_02995,HF568_03000,HF568_03645,HF568_04415,HF568_04700,HF568_04720,HF568_05550,HF568_05675,HF568_06070,HF568_06075,HF568_07060,HF568_07085,HF568_07380,HF568_07865,HF568_07940,HF568_08020,bamA,HF568_09880,HF568_10040,HF568_10045,HF568_10130,HF568_10465,HF568_10740,HF568_11035,HF568_11200,HF568_11525,HF568_11835,HF568_12465,HF568_12785,bamB,HF568…
GO Component	GO:0031975	Envelope	55	89	1.97408	top	3.13e-08	ks	STRG0A63WPG.JABBHS010000004.1_prot_MBU2721661.1_,STRG0A63WPG.JABBHS010000032.1_prot_MBU2721840.1_,STRG0A63WPG.JABBHS010000042.1_prot_MBU2721911.1_,STRG0A63WPG.JABBHS010000050.1_prot_MBU2722004.1_,STRG0A63WPG.JABBHS010000052.1_prot_MBU2722014.1_,STRG0A63WPG.JABBHS010000082.1_prot_MBU2722216.1_,STRG0A63WPG.JABBHS010000082.1_prot_MBU2722217.1_,STRG0A63WPG.JABBHS010000108.1_prot_MBU2722340.1_,STRG0A6…	HF568_00085,HF568_01045,HF568_01425,HF568_01905,HF568_01955,HF568_02995,HF568_03000,HF568_03645,HF568_04700,HF568_04720,HF568_05550,HF568_05675,HF568_06070,HF568_06075,HF568_07085,HF568_07380,HF568_07940,HF568_08020,modA,bamA,HF568_09875,HF568_09880,HF568_10040,HF568_10045,HF568_10465,HF568_10740,HF568_10985,HF568_11015,HF568_11035,HF568_11200,HF568_11525,ybgF,HF568_12460,HF568_12465,HF568_12785,…
GO Component	GO:0030312	External encapsulating structure	55	93	1.79152	top	4.93e-06	ks	STRG0A63WPG.JABBHS010000011.1_prot_MBU2721728.1_,STRG0A63WPG.JABBHS010000032.1_prot_MBU2721840.1_,STRG0A63WPG.JABBHS010000042.1_prot_MBU2721911.1_,STRG0A63WPG.JABBHS010000052.1_prot_MBU2722014.1_,STRG0A63WPG.JABBHS010000082.1_prot_MBU2722216.1_,STRG0A63WPG.JABBHS010000082.1_prot_MBU2722217.1_,STRG0A63WPG.JABBHS010000106.1_prot_MBU2722326.1_,STRG0A63WPG.JABBHS010000108.1_prot_MBU2722340.1_,STRG0A6…	glnD,HF568_01045,HF568_01425,HF568_01955,HF568_02995,HF568_03000,HF568_03570,HF568_03645,truA,HF568_04700,HF568_04720,HF568_04870,HF568_05550,HF568_05675,HF568_06070,HF568_06075,HF568_07085,HF568_07245,HF568_07380,HF568_07940,HF568_08020,pyrR,bamA,HF568_09880,HF568_09905,HF568_10040,HF568_10045,HF568_10465,HF568_10740,HF568_11035,HF568_11200,HF568_11525,HF568_12465,HF568_12785,bamB,HF568_13120,HF…
GO Component	GO:0030313	Cell envelope	48	75	1.72733	top	9.6e-06	ks	STRG0A63WPG.JABBHS010000004.1_prot_MBU2721661.1_,STRG0A63WPG.JABBHS010000032.1_prot_MBU2721840.1_,STRG0A63WPG.JABBHS010000042.1_prot_MBU2721911.1_,STRG0A63WPG.JABBHS010000050.1_prot_MBU2722004.1_,STRG0A63WPG.JABBHS010000052.1_prot_MBU2722014.1_,STRG0A63WPG.JABBHS010000082.1_prot_MBU2722216.1_,STRG0A63WPG.JABBHS010000082.1_prot_MBU2722217.1_,STRG0A63WPG.JABBHS010000108.1_prot_MBU2722340.1_,STRG0A6…	HF568_00085,HF568_01045,HF568_01425,HF568_01905,HF568_01955,HF568_02995,HF568_03000,HF568_03645,HF568_04700,HF568_04720,HF568_05675,HF568_06070,HF568_06075,HF568_07380,HF568_07940,modA,bamA,HF568_09875,HF568_09880,HF568_10040,HF568_10045,HF568_10465,HF568_10740,HF568_10985,HF568_11015,HF568_11035,HF568_11200,HF568_11525,ybgF,HF568_12460,HF568_12785,bamB,HF568_13120,HF568_13130,lolB,HF568_13770,HF…
GO Component	GO:0005840	Ribosome	59	60	1.10266	top	1.34e-05	ks	STRG0A63WPG.JABBHS010000004.1_prot_MBU2721664.1_,STRG0A63WPG.JABBHS010000045.1_prot_MBU2721938.1_,STRG0A63WPG.JABBHS010000045.1_prot_MBU2721939.1_,STRG0A63WPG.JABBHS010000060.1_prot_MBU2722035.1_,STRG0A63WPG.JABBHS010000101.1_prot_MBU2722287.1_,STRG0A63WPG.JABBHS010000101.1_prot_MBU2722288.1_,STRG0A63WPG.JABBHS010000101.1_prot_MBU2722289.1_,STRG0A63WPG.JABBHS010000101.1_prot_MBU2722290.1_,STRG0A6…	HF568_00100,rpmG,rpmB,rpmE,rpsJ,rplC,rplD,rplW,rplB,rpsS,rplV,rpsC,rplP,rpmC,rpsQ,rplN,rplX,rplE,HF568_03440,rpsH,rplF,rplR,rpsE,rpmD,rplO,rpsM,rpsK,rpsD,rplQ,rpsI,rplM,rplK,HF568_04605,HF568_07165,rpmI,rplT,HF568_10105,rpsO,HF568_10470,rpmF,rpsA,rpsB,rpsG,rpsL,rplL,rplJ,rplA,rpsF,HF568_14410,rplI,rpmH,rplU,rpmA,rpsU,rplS,rimM,rpsP,rpsT,raiA
GO Component	GO:0009279	Cell outer membrane	38	62	1.94114	top	1.34e-05	ks	STRG0A63WPG.JABBHS010000032.1_prot_MBU2721840.1_,STRG0A63WPG.JABBHS010000042.1_prot_MBU2721911.1_,STRG0A63WPG.JABBHS010000052.1_prot_MBU2722014.1_,STRG0A63WPG.JABBHS010000082.1_prot_MBU2722216.1_,STRG0A63WPG.JABBHS010000082.1_prot_MBU2722217.1_,STRG0A63WPG.JABBHS010000108.1_prot_MBU2722340.1_,STRG0A63WPG.JABBHS010000150.1_prot_MBU2722529.1_,STRG0A63WPG.JABBHS010000151.1_prot_MBU2722532.1_,STRG0A6…	HF568_01045,HF568_01425,HF568_01955,HF568_02995,HF568_03000,HF568_03645,HF568_04700,HF568_04720,HF568_05675,HF568_06070,HF568_06075,HF568_07380,HF568_07940,bamA,HF568_09880,HF568_10040,HF568_10045,HF568_10465,HF568_10740,HF568_11035,HF568_11200,HF568_11525,HF568_12785,bamB,HF568_13120,HF568_13130,lolB,HF568_13770,HF568_14590,HF568_14790,HF568_14805,HF568_15130,HF568_15490,HF568_16640,HF568_17075,…
GO Component	GO:0046930	Pore complex	9	16	3.79706	top	0.00012	afc	STRG0A63WPG.JABBHS010000150.1_prot_MBU2722529.1_,STRG0A63WPG.JABBHS010000151.1_prot_MBU2722532.1_,STRG0A63WPG.JABBHS010000172.1_prot_MBU2722681.1_,STRG0A63WPG.JABBHS010000204.1_prot_MBU2722976.1_,STRG0A63WPG.JABBHS010000238.1_prot_MBU2723157.1_,STRG0A63WPG.JABBHS010000297.1_prot_MBU2723529.1_,STRG0A63WPG.JABBHS010000377.1_prot_MBU2723999.1_,STRG0A63WPG.JABBHS010000400.1_prot_MBU2724148.1_,STRG0A6…	HF568_04700,HF568_04720,HF568_05550,HF568_07085,HF568_08020,HF568_10045,HF568_12465,HF568_13270,HF568_13755
GO Component	GO:0043232	Intracellular non-membrane-bounded organelle	103	129	0.480714	top	0.0069	ks	STRG0A63WPG.JABBHS010000004.1_prot_MBU2721664.1_,STRG0A63WPG.JABBHS010000039.1_prot_MBU2721884.1_,STRG0A63WPG.JABBHS010000042.1_prot_MBU2721909.1_,STRG0A63WPG.JABBHS010000045.1_prot_MBU2721938.1_,STRG0A63WPG.JABBHS010000045.1_prot_MBU2721939.1_,STRG0A63WPG.JABBHS010000046.1_prot_MBU2721961.1_,STRG0A63WPG.JABBHS010000060.1_prot_MBU2722035.1_,STRG0A63WPG.JABBHS010000069.1_prot_MBU2722114.1_,STRG0A6…	HF568_00100,HF568_01270,HF568_01410,rpmG,rpmB,HF568_01685,rpmE,shc,draG,rpsJ,rplC,rplD,rplW,rplB,rpsS,rplV,rpsC,rplP,rpmC,rpsQ,rplN,rplX,rplE,HF568_03440,rpsH,rplF,rplR,rpsE,rpmD,rplO,rpsM,rpsK,rpsD,rplQ,rpsI,rplM,HF568_04060,rplK,HF568_04605,HF568_05205,HF568_06675,HF568_06680,HF568_06950,topA,HF568_07165,HF568_08065,HF568_08185,rpmI,rplT,HF568_08500,HF568_08535,HF568_09050,HF568_09055,HF568_090…

## Sheet: FA100 vs FA75
#category	term ID	term description	genes mapped	genes in set	enrichment score	direction	false discovery rate	method	matching proteins in your input (IDs)	matching proteins in your input (labels)
GO Process	GO:0006811	Ion transport	105	171	0.972301	top	5.72e-06	ks	STRG0A63WPG.JABBHS010000005.1_prot_MBU2721666.1_,STRG0A63WPG.JABBHS010000025.1_prot_MBU2721785.1_,STRG0A63WPG.JABBHS010000030.1_prot_MBU2721834.1_,STRG0A63WPG.JABBHS010000045.1_prot_MBU2721932.1_,STRG0A63WPG.JABBHS010000047.1_prot_MBU2721976.1_,STRG0A63WPG.JABBHS010000049.1_prot_MBU2721984.1_,STRG0A63WPG.JABBHS010000049.1_prot_MBU2721985.1_,STRG0A63WPG.JABBHS010000049.1_prot_MBU2721986.1_,STRG0A6…	HF568_00110,petA,HF568_01015,HF568_01535,HF568_01760,HF568_01800,pstC,HF568_01810,HF568_02135,HF568_02140,HF568_02145,HF568_02150,HF568_02245,HF568_02475,HF568_02530,HF568_02550,HF568_02995,HF568_03000,HF568_03015,HF568_03160,cydC,cydD,HF568_04400,HF568_04485,HF568_04525,HF568_04700,HF568_04720,HF568_04775,petA,kch,atpF,HF568_05230,HF568_05235,atpG,atpD,HF568_05250,HF568_05550,HF568_05720,HF568_0…
GO Process	GO:0034220	Ion transmembrane transport	72	118	1.00717	top	5.19e-05	ks	STRG0A63WPG.JABBHS010000025.1_prot_MBU2721785.1_,STRG0A63WPG.JABBHS010000030.1_prot_MBU2721834.1_,STRG0A63WPG.JABBHS010000047.1_prot_MBU2721976.1_,STRG0A63WPG.JABBHS010000049.1_prot_MBU2721984.1_,STRG0A63WPG.JABBHS010000049.1_prot_MBU2721986.1_,STRG0A63WPG.JABBHS010000061.1_prot_MBU2722049.1_,STRG0A63WPG.JABBHS010000061.1_prot_MBU2722050.1_,STRG0A63WPG.JABBHS010000061.1_prot_MBU2722051.1_,STRG0A6…	petA,HF568_01015,HF568_01760,HF568_01800,HF568_01810,HF568_02135,HF568_02140,HF568_02145,HF568_02150,HF568_02245,HF568_02530,HF568_03015,HF568_03160,cydC,HF568_04400,HF568_04485,HF568_04525,HF568_04775,petA,kch,atpF,HF568_05230,HF568_05235,atpG,atpD,HF568_05250,HF568_06565,HF568_06570,HF568_06660,crcB,HF568_07435,HF568_07585,HF568_07635,HF568_08100,HF568_08470,kdpC,HF568_08675,HF568_08765,HF568_0…
GO Process	GO:0006812	Cation transport	71	120	0.858444	top	0.00028	ks	STRG0A63WPG.JABBHS010000005.1_prot_MBU2721666.1_,STRG0A63WPG.JABBHS010000025.1_prot_MBU2721785.1_,STRG0A63WPG.JABBHS010000045.1_prot_MBU2721932.1_,STRG0A63WPG.JABBHS010000047.1_prot_MBU2721976.1_,STRG0A63WPG.JABBHS010000061.1_prot_MBU2722049.1_,STRG0A63WPG.JABBHS010000061.1_prot_MBU2722050.1_,STRG0A63WPG.JABBHS010000061.1_prot_MBU2722051.1_,STRG0A63WPG.JABBHS010000061.1_prot_MBU2722052.1_,STRG0A6…	HF568_00110,petA,HF568_01535,HF568_01760,HF568_02135,HF568_02140,HF568_02145,HF568_02150,HF568_02245,HF568_02475,HF568_02995,HF568_03000,HF568_03015,HF568_03160,cydD,HF568_04400,HF568_04485,HF568_04525,HF568_04775,petA,kch,atpF,HF568_05230,HF568_05235,atpG,atpD,HF568_05250,HF568_05720,HF568_06565,HF568_06570,HF568_06660,HF568_07435,HF568_07585,HF568_07635,HF568_08100,HF568_08470,kdpC,HF568_08675,…
GO Process	GO:0016053	Organic acid biosynthetic process	127	141	0.902826	bottom	0.00028	ks	STRG0A63WPG.JABBHS010000005.1_prot_MBU2721679.1_,STRG0A63WPG.JABBHS010000012.1_prot_MBU2721736.1_,STRG0A63WPG.JABBHS010000012.1_prot_MBU2721737.1_,STRG0A63WPG.JABBHS010000016.1_prot_MBU2721747.1_,STRG0A63WPG.JABBHS010000016.1_prot_MBU2721748.1_,STRG0A63WPG.JABBHS010000021.1_prot_MBU2721769.1_,STRG0A63WPG.JABBHS010000034.1_prot_MBU2721853.1_,STRG0A63WPG.JABBHS010000045.1_prot_MBU2721933.1_,STRG0A6…	folD,HF568_00475,HF568_00480,HF568_00535,pabC,metF,kdsA,dapB,HF568_01580,acpS,HF568_01945,HF568_01950,argA,ilvD,carA,carB,HF568_02205,glnA,lipA,folB,HF568_02570,leuC,leuD,HF568_03260,HF568_03265,bioB,folP,HF568_03630,HF568_03695,trpB,HF568_03705,HF568_03710,HF568_03715,aroC,bioA,argH,HF568_04250,acpP,fabD,HF568_04270,HF568_04465,HF568_04480,dapF,HF568_04835,HF568_05660,HF568_05700,HF568_06495,HF5…
GO Process	GO:0044283	Small molecule biosynthetic process	182	208	0.759647	bottom	0.00028	ks	STRG0A63WPG.JABBHS010000005.1_prot_MBU2721679.1_,STRG0A63WPG.JABBHS010000006.1_prot_MBU2721682.1_,STRG0A63WPG.JABBHS010000011.1_prot_MBU2721732.1_,STRG0A63WPG.JABBHS010000012.1_prot_MBU2721736.1_,STRG0A63WPG.JABBHS010000012.1_prot_MBU2721737.1_,STRG0A63WPG.JABBHS010000016.1_prot_MBU2721747.1_,STRG0A63WPG.JABBHS010000016.1_prot_MBU2721748.1_,STRG0A63WPG.JABBHS010000018.1_prot_MBU2721753.1_,STRG0A6…	folD,HF568_00195,thiL,HF568_00475,HF568_00480,HF568_00535,pabC,pgi,metF,kdsA,HF568_01135,dapB,HF568_01580,pdxJ,acpS,HF568_01945,HF568_01950,argA,ilvD,HF568_02090,thiS,carA,carB,HF568_02205,glnA,lipA,folB,HF568_02570,HF568_02725,HF568_02775,leuC,leuD,pdxH,HF568_02925,pdxA,HF568_03260,HF568_03265,bioB,folP,HF568_03630,HF568_03695,trpB,HF568_03705,HF568_03710,HF568_03715,queA,tgt,HF568_03770,aroC,bi…
GO Process	GO:0046394	Carboxylic acid biosynthetic process	126	140	0.900473	bottom	0.00028	ks	STRG0A63WPG.JABBHS010000005.1_prot_MBU2721679.1_,STRG0A63WPG.JABBHS010000012.1_prot_MBU2721736.1_,STRG0A63WPG.JABBHS010000012.1_prot_MBU2721737.1_,STRG0A63WPG.JABBHS010000016.1_prot_MBU2721747.1_,STRG0A63WPG.JABBHS010000016.1_prot_MBU2721748.1_,STRG0A63WPG.JABBHS010000021.1_prot_MBU2721769.1_,STRG0A63WPG.JABBHS010000034.1_prot_MBU2721853.1_,STRG0A63WPG.JABBHS010000045.1_prot_MBU2721933.1_,STRG0A6…	folD,HF568_00475,HF568_00480,HF568_00535,pabC,metF,kdsA,dapB,acpS,HF568_01945,HF568_01950,argA,ilvD,carA,carB,HF568_02205,glnA,lipA,folB,HF568_02570,leuC,leuD,HF568_03260,HF568_03265,bioB,folP,HF568_03630,HF568_03695,trpB,HF568_03705,HF568_03710,HF568_03715,aroC,bioA,argH,HF568_04250,acpP,fabD,HF568_04270,HF568_04465,HF568_04480,dapF,HF568_04835,HF568_05660,HF568_05700,HF568_06495,HF568_06940,HF5…
GO Process	GO:0022900	Electron transport chain	62	103	0.911586	top	0.0013	ks	STRG0A63WPG.JABBHS010000003.1_prot_MBU2721656.1_,STRG0A63WPG.JABBHS010000006.1_prot_MBU2721685.1_,STRG0A63WPG.JABBHS010000006.1_prot_MBU2721686.1_,STRG0A63WPG.JABBHS010000006.1_prot_MBU2721687.1_,STRG0A63WPG.JABBHS010000025.1_prot_MBU2721783.1_,STRG0A63WPG.JABBHS010000025.1_prot_MBU2721785.1_,STRG0A63WPG.JABBHS010000061.1_prot_MBU2722049.1_,STRG0A63WPG.JABBHS010000061.1_prot_MBU2722050.1_,STRG0A6…	HF568_00055,HF568_00215,HF568_00220,HF568_00225,HF568_00740,petA,HF568_02135,HF568_02140,HF568_02145,HF568_02150,wrbA,nuoG,HF568_02860,HF568_02940,HF568_03345,dsbD,HF568_04300,HF568_04345,cydB,HF568_04375,HF568_04770,HF568_04775,petA,HF568_06540,HF568_06555,HF568_06560,HF568_06565,HF568_06570,HF568_06590,HF568_06990,HF568_07035,HF568_07215,HF568_07610,HF568_09615,HF568_09620,HF568_09625,HF568_100…
GO Process	GO:0098655	Cation transmembrane transport	57	96	0.874302	top	0.0015	ks	STRG0A63WPG.JABBHS010000025.1_prot_MBU2721785.1_,STRG0A63WPG.JABBHS010000047.1_prot_MBU2721976.1_,STRG0A63WPG.JABBHS010000061.1_prot_MBU2722049.1_,STRG0A63WPG.JABBHS010000061.1_prot_MBU2722050.1_,STRG0A63WPG.JABBHS010000061.1_prot_MBU2722051.1_,STRG0A63WPG.JABBHS010000061.1_prot_MBU2722052.1_,STRG0A63WPG.JABBHS010000065.1_prot_MBU2722070.1_,STRG0A63WPG.JABBHS010000082.1_prot_MBU2722220.1_,STRG0A6…	petA,HF568_01760,HF568_02135,HF568_02140,HF568_02145,HF568_02150,HF568_02245,HF568_03015,HF568_03160,HF568_04400,HF568_04485,HF568_04525,HF568_04775,petA,kch,atpF,HF568_05230,HF568_05235,atpG,atpD,HF568_05250,HF568_06565,HF568_06570,HF568_06660,HF568_07435,HF568_07585,HF568_07635,HF568_08100,HF568_08470,kdpC,HF568_08675,HF568_08765,HF568_09615,HF568_09620,HF568_09775,kdpA,HF568_10545,HF568_11305,…
GO Process	GO:0006119	Oxidative phosphorylation	10	20	2.25072	top	0.0024	afc	STRG0A63WPG.JABBHS010000061.1_prot_MBU2722050.1_,STRG0A63WPG.JABBHS010000067.1_prot_MBU2722084.1_,STRG0A63WPG.JABBHS010000127.1_prot_MBU2722461.1_,STRG0A63WPG.JABBHS010000128.1_prot_MBU2722466.1_,STRG0A63WPG.JABBHS010000128.1_prot_MBU2722467.1_,STRG0A63WPG.JABBHS010000543.1_prot_MBU2724958.1_,STRG0A63WPG.JABBHS010000543.1_prot_MBU2724959.1_,STRG0A63WPG.JABBHS010000543.1_prot_MBU2724960.1_,STRG0A6…	HF568_02140,nuoG,HF568_04345,cydB,HF568_04375,nuoN,HF568_17570,nuoL,nuoK,HF568_17600
GO Process	GO:0045333	Cellular respiration	44	69	1.18443	top	0.0024	ks	STRG0A63WPG.JABBHS010000006.1_prot_MBU2721687.1_,STRG0A63WPG.JABBHS010000045.1_prot_MBU2721942.1_,STRG0A63WPG.JABBHS010000061.1_prot_MBU2722050.1_,STRG0A63WPG.JABBHS010000061.1_prot_MBU2722051.1_,STRG0A63WPG.JABBHS010000067.1_prot_MBU2722084.1_,STRG0A63WPG.JABBHS010000080.1_prot_MBU2722207.1_,STRG0A63WPG.JABBHS010000083.1_prot_MBU2722223.1_,STRG0A63WPG.JABBHS010000083.1_prot_MBU2722224.1_,STRG0A6…	HF568_00225,fumC,HF568_02140,HF568_02145,nuoG,HF568_02940,sucC,icd,HF568_03040,HF568_03345,HF568_03350,HF568_04345,glcF,cydB,HF568_04375,HF568_04775,HF568_06570,HF568_07035,HF568_07215,HF568_07365,HF568_07610,HF568_09620,HF568_09655,HF568_10065,HF568_10780,HF568_12470,HF568_13610,hpxZ,HF568_14525,HF568_14595,HF568_15480,HF568_15880,HF568_15885,HF568_17510,HF568_17525,nuoN,HF568_17570,nuoL,nuoK,nu…
GO Process	GO:0022904	Respiratory electron transport chain	24	45	1.56743	top	0.0025	ks	STRG0A63WPG.JABBHS010000006.1_prot_MBU2721687.1_,STRG0A63WPG.JABBHS010000061.1_prot_MBU2722050.1_,STRG0A63WPG.JABBHS010000067.1_prot_MBU2722084.1_,STRG0A63WPG.JABBHS010000080.1_prot_MBU2722207.1_,STRG0A63WPG.JABBHS010000127.1_prot_MBU2722461.1_,STRG0A63WPG.JABBHS010000128.1_prot_MBU2722466.1_,STRG0A63WPG.JABBHS010000128.1_prot_MBU2722467.1_,STRG0A63WPG.JABBHS010000151.1_prot_MBU2722542.1_,STRG0A6…	HF568_00225,HF568_02140,nuoG,HF568_02940,HF568_04345,cydB,HF568_04375,HF568_04775,HF568_07035,HF568_07215,HF568_07610,HF568_09620,HF568_10065,HF568_10780,HF568_14525,HF568_15885,HF568_17510,nuoN,HF568_17570,nuoL,nuoK,HF568_17600,nuoE,HF568_17615
GO Process	GO:0015980	Energy derivation by oxidation of organic compounds	47	73	1.11904	top	0.0032	ks	STRG0A63WPG.JABBHS010000006.1_prot_MBU2721687.1_,STRG0A63WPG.JABBHS010000045.1_prot_MBU2721942.1_,STRG0A63WPG.JABBHS010000045.1_prot_MBU2721947.1_,STRG0A63WPG.JABBHS010000061.1_prot_MBU2722050.1_,STRG0A63WPG.JABBHS010000061.1_prot_MBU2722051.1_,STRG0A63WPG.JABBHS010000067.1_prot_MBU2722084.1_,STRG0A63WPG.JABBHS010000080.1_prot_MBU2722207.1_,STRG0A63WPG.JABBHS010000083.1_prot_MBU2722223.1_,STRG0A6…	HF568_00225,fumC,glgA,HF568_02140,HF568_02145,nuoG,HF568_02940,sucC,icd,HF568_03040,HF568_03345,HF568_03350,HF568_04345,glcF,cydB,HF568_04375,HF568_04775,HF568_06570,HF568_07035,HF568_07215,HF568_07365,HF568_07610,HF568_09620,HF568_09655,HF568_10065,HF568_10780,glgC,glgB,HF568_12470,HF568_13610,hpxZ,HF568_14525,HF568_14595,HF568_15480,HF568_15880,HF568_15885,HF568_17510,HF568_17525,nuoN,HF568_175…
GO Process	GO:0006520	Cellular amino acid metabolic process	139	146	0.631741	bottom	0.0074	ks	STRG0A63WPG.JABBHS010000005.1_prot_MBU2721679.1_,STRG0A63WPG.JABBHS010000011.1_prot_MBU2721731.1_,STRG0A63WPG.JABBHS010000021.1_prot_MBU2721769.1_,STRG0A63WPG.JABBHS010000034.1_prot_MBU2721854.1_,STRG0A63WPG.JABBHS010000045.1_prot_MBU2721933.1_,STRG0A63WPG.JABBHS010000045.1_prot_MBU2721940.1_,STRG0A63WPG.JABBHS010000045.1_prot_MBU2721941.1_,STRG0A63WPG.JABBHS010000052.1_prot_MBU2722012.1_,STRG0A6…	folD,gluQ,metF,HF568_01115,dapB,metG,HF568_01580,HF568_01945,HF568_01950,HF568_01995,argA,ilvD,carA,carB,HF568_02205,glnA,HF568_02275,HF568_02385,glyQ,HF568_02570,leuC,leuD,HF568_02870,HF568_02875,gcvH,gcvT,gltX,HF568_03260,HF568_03265,HF568_03630,HF568_03695,trpB,HF568_03705,HF568_03725,HF568_03730,aroC,hisS,purL,argH,HF568_04465,HF568_04480,HF568_04490,dapF,HF568_04835,HF568_04890,HF568_05260,H…
GO Function	GO:0022857	Transmembrane transporter activity	197	335	0.969239	top	4.29e-18	ks	STRG0A63WPG.JABBHS010000005.1_prot_MBU2721680.1_,STRG0A63WPG.JABBHS010000006.1_prot_MBU2721685.1_,STRG0A63WPG.JABBHS010000006.1_prot_MBU2721686.1_,STRG0A63WPG.JABBHS010000023.1_prot_MBU2721778.1_,STRG0A63WPG.JABBHS010000025.1_prot_MBU2721785.1_,STRG0A63WPG.JABBHS010000030.1_prot_MBU2721834.1_,STRG0A63WPG.JABBHS010000042.1_prot_MBU2721910.1_,STRG0A63WPG.JABBHS010000042.1_prot_MBU2721911.1_,STRG0A6…	HF568_00185,HF568_00215,HF568_00220,HF568_00715,petA,HF568_01015,HF568_01420,HF568_01425,HF568_01520,HF568_01725,HF568_01760,pstC,HF568_01810,HF568_01915,HF568_02050,HF568_02125,HF568_02135,HF568_02140,HF568_02145,HF568_02150,HF568_02245,nuoG,HF568_02530,HF568_02535,HF568_02695,HF568_02700,HF568_02805,HF568_02840,HF568_02865,HF568_02995,HF568_03000,HF568_03015,HF568_03160,secY,secD,secF,cydC,cydD…
GO Function	GO:0015399	Primary active transmembrane transporter activity	62	87	1.09405	top	3.62e-07	ks	STRG0A63WPG.JABBHS010000006.1_prot_MBU2721685.1_,STRG0A63WPG.JABBHS010000006.1_prot_MBU2721686.1_,STRG0A63WPG.JABBHS010000025.1_prot_MBU2721785.1_,STRG0A63WPG.JABBHS010000047.1_prot_MBU2721976.1_,STRG0A63WPG.JABBHS010000061.1_prot_MBU2722049.1_,STRG0A63WPG.JABBHS010000061.1_prot_MBU2722050.1_,STRG0A63WPG.JABBHS010000061.1_prot_MBU2722051.1_,STRG0A63WPG.JABBHS010000061.1_prot_MBU2722052.1_,STRG0A6…	HF568_00215,HF568_00220,petA,HF568_01760,HF568_02135,HF568_02140,HF568_02145,HF568_02150,nuoG,HF568_02865,HF568_03015,HF568_03160,secD,secF,cydC,cydD,HF568_04345,HF568_04485,HF568_04775,petA,HF568_05235,atpD,HF568_05350,HF568_06565,HF568_06570,HF568_06660,HF568_07435,HF568_07610,HF568_08100,HF568_08470,kdpC,HF568_08765,HF568_09615,HF568_09620,kdpA,HF568_10545,HF568_10775,HF568_10780,HF568_11305,s…
GO Function	GO:0022804	Active transmembrane transporter activity	71	109	1.22959	top	3.62e-07	ks	STRG0A63WPG.JABBHS010000006.1_prot_MBU2721685.1_,STRG0A63WPG.JABBHS010000006.1_prot_MBU2721686.1_,STRG0A63WPG.JABBHS010000025.1_prot_MBU2721785.1_,STRG0A63WPG.JABBHS010000047.1_prot_MBU2721976.1_,STRG0A63WPG.JABBHS010000049.1_prot_MBU2721985.1_,STRG0A63WPG.JABBHS010000049.1_prot_MBU2721986.1_,STRG0A63WPG.JABBHS010000061.1_prot_MBU2722049.1_,STRG0A63WPG.JABBHS010000061.1_prot_MBU2722050.1_,STRG0A6…	HF568_00215,HF568_00220,petA,HF568_01760,pstC,HF568_01810,HF568_02135,HF568_02140,HF568_02145,HF568_02150,nuoG,HF568_02865,HF568_03015,HF568_03160,secD,secF,cydC,cydD,HF568_04345,HF568_04485,HF568_04775,petA,HF568_05235,atpD,HF568_05350,HF568_05720,HF568_06565,HF568_06570,HF568_06660,HF568_07435,HF568_07585,HF568_07610,HF568_07635,HF568_08100,HF568_08470,kdpC,HF568_08765,HF568_09615,HF568_09620,k…
GO Function	GO:0015075	Ion transmembrane transporter activity	70	117	0.958585	top	1.7e-05	ks	STRG0A63WPG.JABBHS010000025.1_prot_MBU2721785.1_,STRG0A63WPG.JABBHS010000030.1_prot_MBU2721834.1_,STRG0A63WPG.JABBHS010000047.1_prot_MBU2721976.1_,STRG0A63WPG.JABBHS010000061.1_prot_MBU2722050.1_,STRG0A63WPG.JABBHS010000061.1_prot_MBU2722051.1_,STRG0A63WPG.JABBHS010000061.1_prot_MBU2722052.1_,STRG0A63WPG.JABBHS010000065.1_prot_MBU2722070.1_,STRG0A63WPG.JABBHS010000071.1_prot_MBU2722127.1_,STRG0A6…	petA,HF568_01015,HF568_01760,HF568_02140,HF568_02145,HF568_02150,HF568_02245,HF568_02530,HF568_03015,HF568_03160,HF568_04400,HF568_04485,HF568_04525,HF568_04775,petA,kch,atpF,HF568_05230,HF568_05235,atpG,atpD,HF568_05250,HF568_06565,HF568_06570,HF568_06660,crcB,HF568_07435,HF568_07585,HF568_07635,HF568_08025,HF568_08100,HF568_08470,kdpC,HF568_08675,HF568_08765,HF568_08865,HF568_08870,HF568_09615,…
GO Function	GO:0015318	Inorganic molecular entity transmembrane transporter activity	63	100	1.13096	top	3.48e-05	ks	STRG0A63WPG.JABBHS010000025.1_prot_MBU2721785.1_,STRG0A63WPG.JABBHS010000030.1_prot_MBU2721834.1_,STRG0A63WPG.JABBHS010000047.1_prot_MBU2721976.1_,STRG0A63WPG.JABBHS010000049.1_prot_MBU2721985.1_,STRG0A63WPG.JABBHS010000049.1_prot_MBU2721986.1_,STRG0A63WPG.JABBHS010000061.1_prot_MBU2722050.1_,STRG0A63WPG.JABBHS010000061.1_prot_MBU2722051.1_,STRG0A63WPG.JABBHS010000061.1_prot_MBU2722052.1_,STRG0A6…	petA,HF568_01015,HF568_01760,pstC,HF568_01810,HF568_02140,HF568_02145,HF568_02150,HF568_02530,HF568_03015,HF568_03160,HF568_04485,HF568_04775,petA,kch,atpF,HF568_05230,HF568_05235,atpG,atpD,HF568_05250,HF568_06565,HF568_06570,HF568_06660,crcB,HF568_07435,HF568_07585,HF568_08100,HF568_08470,kdpC,HF568_08765,HF568_08865,HF568_08870,HF568_09615,HF568_09620,HF568_09970,kdpA,HF568_10545,HF568_11305,at…
GO Function	GO:0042626	ATPase-coupled transmembrane transporter activity	37	49	1.00092	top	0.00012	ks	STRG0A63WPG.JABBHS010000047.1_prot_MBU2721976.1_,STRG0A63WPG.JABBHS010000079.1_prot_MBU2722192.1_,STRG0A63WPG.JABBHS010000082.1_prot_MBU2722220.1_,STRG0A63WPG.JABBHS010000087.1_prot_MBU2722245.1_,STRG0A63WPG.JABBHS010000110.1_prot_MBU2722362.1_,STRG0A63WPG.JABBHS010000110.1_prot_MBU2722363.1_,STRG0A63WPG.JABBHS010000115.1_prot_MBU2722389.1_,STRG0A63WPG.JABBHS010000115.1_prot_MBU2722390.1_,STRG0A6…	HF568_01760,HF568_02865,HF568_03015,HF568_03160,secD,secF,cydC,cydD,HF568_04485,HF568_05235,atpD,HF568_05350,HF568_06660,HF568_07435,HF568_08100,HF568_08470,kdpC,HF568_08765,kdpA,HF568_10545,HF568_11305,secA,HF568_12270,pstB,HF568_13800,mgtA,HF568_15235,HF568_15260,HF568_15555,HF568_15680,HF568_16005,HF568_16025,HF568_16175,HF568_16390,HF568_16395,HF568_17410,HF568_18175
GO Function	GO:0022853	Active ion transmembrane transporter activity	38	53	0.986036	top	0.00097	ks	STRG0A63WPG.JABBHS010000025.1_prot_MBU2721785.1_,STRG0A63WPG.JABBHS010000047.1_prot_MBU2721976.1_,STRG0A63WPG.JABBHS010000061.1_prot_MBU2722050.1_,STRG0A63WPG.JABBHS010000061.1_prot_MBU2722051.1_,STRG0A63WPG.JABBHS010000061.1_prot_MBU2722052.1_,STRG0A63WPG.JABBHS010000082.1_prot_MBU2722220.1_,STRG0A63WPG.JABBHS010000087.1_prot_MBU2722245.1_,STRG0A63WPG.JABBHS010000135.1_prot_MBU2722489.1_,STRG0A6…	petA,HF568_01760,HF568_02140,HF568_02145,HF568_02150,HF568_03015,HF568_03160,HF568_04485,HF568_04775,petA,HF568_05235,atpD,HF568_06565,HF568_06570,HF568_06660,HF568_07435,HF568_08100,HF568_08470,kdpC,HF568_08765,HF568_09615,HF568_09620,kdpA,HF568_10545,HF568_11305,HF568_12270,pstB,HF568_13800,mgtA,HF568_14530,HF568_15235,HF568_15260,HF568_16005,HF568_16025,HF568_16175,HF568_16390,HF568_16865,HF56…
GO Function	GO:0009055	Electron transfer activity	46	81	0.970025	top	0.0018	ks	STRG0A63WPG.JABBHS010000003.1_prot_MBU2721656.1_,STRG0A63WPG.JABBHS010000006.1_prot_MBU2721685.1_,STRG0A63WPG.JABBHS010000006.1_prot_MBU2721686.1_,STRG0A63WPG.JABBHS010000025.1_prot_MBU2721783.1_,STRG0A63WPG.JABBHS010000025.1_prot_MBU2721785.1_,STRG0A63WPG.JABBHS010000061.1_prot_MBU2722049.1_,STRG0A63WPG.JABBHS010000061.1_prot_MBU2722050.1_,STRG0A63WPG.JABBHS010000061.1_prot_MBU2722051.1_,STRG0A6…	HF568_00055,HF568_00215,HF568_00220,HF568_00740,petA,HF568_02135,HF568_02140,HF568_02145,HF568_02150,nuoG,HF568_02860,HF568_02940,dsbD,HF568_04300,HF568_04345,HF568_04375,HF568_04770,HF568_04775,petA,HF568_06540,HF568_06555,HF568_06560,HF568_06565,HF568_06570,HF568_06590,HF568_06990,HF568_07610,HF568_09615,HF568_09620,HF568_09625,HF568_10775,HF568_10780,HF568_11085,HF568_12455,HF568_13935,HF568_1…
GO Function	GO:0008324	Cation transmembrane transporter activity	58	98	0.876021	top	0.0019	ks	STRG0A63WPG.JABBHS010000025.1_prot_MBU2721785.1_,STRG0A63WPG.JABBHS010000047.1_prot_MBU2721976.1_,STRG0A63WPG.JABBHS010000061.1_prot_MBU2722050.1_,STRG0A63WPG.JABBHS010000061.1_prot_MBU2722051.1_,STRG0A63WPG.JABBHS010000061.1_prot_MBU2722052.1_,STRG0A63WPG.JABBHS010000065.1_prot_MBU2722070.1_,STRG0A63WPG.JABBHS010000082.1_prot_MBU2722220.1_,STRG0A63WPG.JABBHS010000087.1_prot_MBU2722245.1_,STRG0A6…	petA,HF568_01760,HF568_02140,HF568_02145,HF568_02150,HF568_02245,HF568_03015,HF568_03160,HF568_04400,HF568_04485,HF568_04525,HF568_04775,petA,kch,atpF,HF568_05230,HF568_05235,atpG,atpD,HF568_05250,HF568_06565,HF568_06570,HF568_06660,HF568_07435,HF568_07585,HF568_07635,HF568_08025,HF568_08100,HF568_08470,kdpC,HF568_08675,HF568_08765,HF568_09615,HF568_09620,HF568_09775,kdpA,HF568_10545,HF568_11025,…
GO Function	GO:0016655	Oxidoreductase activity, acting on NAD(P)H, quinone or similar compound as acceptor	20	36	1.37178	top	0.0044	afc	STRG0A63WPG.JABBHS010000006.1_prot_MBU2721685.1_,STRG0A63WPG.JABBHS010000006.1_prot_MBU2721686.1_,STRG0A63WPG.JABBHS010000006.1_prot_MBU2721687.1_,STRG0A63WPG.JABBHS010000065.1_prot_MBU2722075.1_,STRG0A63WPG.JABBHS010000067.1_prot_MBU2722084.1_,STRG0A63WPG.JABBHS010000127.1_prot_MBU2722461.1_,STRG0A63WPG.JABBHS010000225.1_prot_MBU2723076.1_,STRG0A63WPG.JABBHS010000317.1_prot_MBU2723670.1_,STRG0A6…	HF568_00215,HF568_00220,HF568_00225,wrbA,nuoG,HF568_04345,HF568_07610,HF568_10775,HF568_10780,wrbA,nuoN,HF568_17570,nuoL,nuoK,HF568_17585,nuoI,nuoH,HF568_17600,nuoF,HF568_17615
GO Function	GO:0022890	Inorganic cation transmembrane transporter activity	49	76	1.02659	top	0.0053	ks	STRG0A63WPG.JABBHS010000025.1_prot_MBU2721785.1_,STRG0A63WPG.JABBHS010000047.1_prot_MBU2721976.1_,STRG0A63WPG.JABBHS010000061.1_prot_MBU2722050.1_,STRG0A63WPG.JABBHS010000061.1_prot_MBU2722051.1_,STRG0A63WPG.JABBHS010000061.1_prot_MBU2722052.1_,STRG0A63WPG.JABBHS010000082.1_prot_MBU2722220.1_,STRG0A63WPG.JABBHS010000087.1_prot_MBU2722245.1_,STRG0A63WPG.JABBHS010000135.1_prot_MBU2722489.1_,STRG0A6…	petA,HF568_01760,HF568_02140,HF568_02145,HF568_02150,HF568_03015,HF568_03160,HF568_04485,HF568_04775,petA,kch,atpF,HF568_05230,HF568_05235,atpG,atpD,HF568_05250,HF568_06565,HF568_06570,HF568_06660,HF568_07435,HF568_07585,HF568_08100,HF568_08470,kdpC,HF568_08765,HF568_09615,HF568_09620,kdpA,HF568_10545,HF568_11305,atpC,HF568_12270,kch,HF568_12960,HF568_13800,mgtA,HF568_15235,HF568_15260,HF568_1600…
GO Function	GO:0019829	ATPase-coupled cation transmembrane transporter activity	24	34	1.04934	top	0.0062	ks	STRG0A63WPG.JABBHS010000047.1_prot_MBU2721976.1_,STRG0A63WPG.JABBHS010000082.1_prot_MBU2722220.1_,STRG0A63WPG.JABBHS010000087.1_prot_MBU2722245.1_,STRG0A63WPG.JABBHS010000135.1_prot_MBU2722489.1_,STRG0A63WPG.JABBHS010000161.1_prot_MBU2722629.1_,STRG0A63WPG.JABBHS010000161.1_prot_MBU2722631.1_,STRG0A63WPG.JABBHS010000198.1_prot_MBU2722895.1_,STRG0A63WPG.JABBHS010000216.1_prot_MBU2723042.1_,STRG0A6…	HF568_01760,HF568_03015,HF568_03160,HF568_04485,HF568_05235,atpD,HF568_06660,HF568_07435,HF568_08100,HF568_08470,kdpC,HF568_08765,kdpA,HF568_10545,HF568_11305,HF568_12270,HF568_13800,mgtA,HF568_15235,HF568_15260,HF568_16005,HF568_16025,HF568_16175,HF568_18175
GO Component	GO:0031226	Intrinsic component of plasma membrane	29	44	1.33444	top	0.001	ks	STRG0A63WPG.JABBHS010000007.1_prot_MBU2721689.1_,STRG0A63WPG.JABBHS010000007.1_prot_MBU2721694.1_,STRG0A63WPG.JABBHS010000007.1_prot_MBU2721699.1_,STRG0A63WPG.JABBHS010000007.1_prot_MBU2721700.1_,STRG0A63WPG.JABBHS010000034.1_prot_MBU2721851.1_,STRG0A63WPG.JABBHS010000049.1_prot_MBU2721986.1_,STRG0A63WPG.JABBHS010000141.1_prot_MBU2722501.1_,STRG0A63WPG.JABBHS010000205.1_prot_MBU2722990.1_,STRG0A6…	HF568_00235,ftsW,HF568_00285,ftsL,HF568_01100,HF568_01810,rodA,mrdA,crcB,HF568_07435,HF568_08045,HF568_08470,kdpC,HF568_08815,ftsY,tatA,kdpA,HF568_10545,HF568_13025,tatC,tatB,tatA,HF568_14810,murJ,mscL,mltG,HF568_16410,lptC,HF568_18145
GO Component	GO:0005887	Integral component of plasma membrane	27	42	1.36635	top	0.0016	ks	STRG0A63WPG.JABBHS010000007.1_prot_MBU2721689.1_,STRG0A63WPG.JABBHS010000007.1_prot_MBU2721694.1_,STRG0A63WPG.JABBHS010000007.1_prot_MBU2721699.1_,STRG0A63WPG.JABBHS010000007.1_prot_MBU2721700.1_,STRG0A63WPG.JABBHS010000034.1_prot_MBU2721851.1_,STRG0A63WPG.JABBHS010000049.1_prot_MBU2721986.1_,STRG0A63WPG.JABBHS010000141.1_prot_MBU2722501.1_,STRG0A63WPG.JABBHS010000205.1_prot_MBU2722990.1_,STRG0A6…	HF568_00235,ftsW,HF568_00285,ftsL,HF568_01100,HF568_01810,rodA,mrdA,crcB,HF568_07435,HF568_08045,HF568_08470,kdpC,HF568_08815,tatA,kdpA,HF568_10545,tatC,tatB,tatA,HF568_14810,murJ,mscL,mltG,HF568_16410,lptC,HF568_18145
